# Supplementary material for: miRNAexpression profile of retinal pigment epithelial cells under oxidative stress conditions
Source: FEBS Open Bio. 2018 Jan 2;8(2):219–33. doi: 10.1002/2211-5463.12360 (PMC5794457; doi:10.1002/2211-5463.12360)
Supplement: Supplementary file 1 — Table S1. miRNAs precursors and precursors variants coming from RNA‐Seq analysis. [file FEB4-8-219-s001.xlsx]

## Sheet: Suppl. Table 1
Feature ID	Small RNA - Length	Small RNA - Name	Small RNA - Match type	Small RNA - Mismatches
AAGGCAAGATGGTGGACTACAGCGTGTGGA	30	mir-1181	Precursor variant	1
AGCGGGCTGGGCCGCCAAGGCAAGATGGTGGACTACAGCGTGTGGG	46	mir-1181	Precursor	0
CGAGCCGGAGCGGGCTGGGCCGCCAAG	27	mir-1181	Precursor	0
CGTCGCCGCCACCCGAGCCGGAGCGGGCTGGGCCGCCAAGGCA	43	mir-1181	Precursor	0
ACGGACCTCGACCGGCTCGTCTGTGCTGCC	30	mir-1307	Precursor variant	2
CGGTCATGCATACGAATTTTCAGCTCTTCTTCT	33	mir-1307	Precursor variant	1
TACCAATCTCGACCGGACCTCGACCGGCTCGGT	33	mir-1307	Precursor variant	2
TACCAATCTCGACCGGACCTCGACCGGCTCGTCTC	35	mir-1307	Precursor variant	1
TACCAATCTCGACCGGACCTCGACCGGCTCGTCTGTGCTGCCAATCG	47	mir-1307	Precursor variant	1
TACCAATCTCGACCGGACCTCGACCGGCTCGTCTGTGCTGCCAATCGACTC	51	mir-1307	Precursor variant	1
TCGACCGGACCTCGACCGGCTCGTATC	27	mir-1307	Precursor variant	2
AGAGGGGAGATAGGTTCCTGTGATT	25	mir-198	Precursor	0
AGAGGGGAGATAGGTTCCTGTGATTT	26	mir-198	Precursor	0
AGAGGGGAGATAGGTTCCTGTGATTTTC	28	mir-198	Precursor variant	1
AGAGGGGAGATAGGTTCCTGTGATTTTT	28	mir-198	Precursor	0
AGAGGGGAGATAGGTTCCTGTGATTTTTCC	30	mir-198	Precursor	0
AGAGGGGAGATAGGTTCCTGTGATTTTTCCTTCTTCTCTATAGAATAAATGAAA	54	mir-198	Precursor variant	2
AGAGGGGAGATAGGTTCCTGTGATTTTTCCTTCTTCTCTATAGATAAA	48	mir-198	Precursor variant	2
AGGGGAGATAGGTTCCTGTGATTTT	25	mir-198	Precursor	0
AGGGGAGATAGGTTCCTGTGATTTTT	26	mir-198	Precursor	0
AGGGGAGATAGGTTCCTGTGATTTTTCCTTCTTCTCTATAG	41	mir-198	Precursor	0
GATCATTGGTCCAGAGGGGAGATAGGTTCCTGTGATTTTTCCTTCTTCTCT	51	mir-198	Precursor variant	2
TGTGATTTTTCCTTCTTCTCTATAGAAT	28	mir-198	Precursor	0
CAAAACTCCGTACATTGCTATTTTGCCACACTGCAACACCTTA	43	mir-3064	Precursor	0
ACTGTTCACCCAGCACTAGCAGTACCAGATGGTTCTGTGGAG	42	mir-3198	Precursor	0
TAGCAGTACCAGATGGTTCTGTGGAGTCCTGGG	33	mir-3198	Precursor	0
ATTGGTCTGTGCTCCTCTCTCGGCTCCTCGCGGCTCGCGGCGC	43	mir-3615	Precursor variant	2
CGGGGATTGGTCTGTGCTCCTCTCTCGGCTCCTCGCGGC	39	mir-3615	Precursor variant	1
CGGGGATTGGTCTGTGCTCCTCTCTCGGCTCCTCGCGGCT	40	mir-3615	Precursor variant	1
CGGGGATTGGTCTGTGCTCCTCTCTCGGCTCCTCGCGGCTCGC	43	mir-3615	Precursor variant	1
CGGGGATTGGTCTGTGCTCCTCTCTCGGCTCCTCGCGGCTCGCGGCGG	48	mir-3615	Precursor variant	1
CGGGGATTGGTCTGTGCTCCTCTCTCGGCTCCTCGCGGCTCGCGGCGGCC	50	mir-3615	Precursor variant	1
CGGGGATTGGTCTGTGCTCCTCTCTCGGCTCCTCGCGGCTCGCGGCGGCCGA	52	mir-3615	Precursor variant	1
CGGGGATTGGTCTGTGCTCCTCTCTCGGCTCCTCGCGGCTCGCGGCGGCCGACGG	55	mir-3615	Precursor variant	1
CGGGGATTGGTCTGTGGTCCTCTCTCGGCTCCTCGCG	37	mir-3615	Precursor	0
CGGGGATTGGTCTGTGGTCCTCTCTCGGCTCCTCGCGGCCT	41	mir-3615	Precursor variant	2
CGGGGATTGGTCTGTGGTCCTCTCTCGGCTCCTCGCGGCT	40	mir-3615	Precursor	0
CGGGGATTGGTCTGTGGTCCTCTCTCGGCTCCTCGCGGCTCGCG	44	mir-3615	Precursor	0
CGGGGATTGGTCTGTGGTCCTCTCTCGGCTCCTCGCGGCTCGCGG	45	mir-3615	Precursor	0
CGGGGATTGGTCTGTGGTCCTCTCTCGGCTCCTCGCGGCTCGCGGCGGCC	50	mir-3615	Precursor	0
CGGGGATTGGTCTGTGGTCCTCTCTCGGCTCCTCGCGGCTGC	42	mir-3615	Precursor variant	2
GCGGGGATTGGTCTGTGCTCCTCTCTCGGCTCCTCGCGGCTCGCGGCGGCCGA	53	mir-3615	Precursor variant	1
GCGGGGATTGGTCTGTGGTCCTCTCTCGGCTCCTCGCGGCTCGCG	45	mir-3615	Precursor	0
GGCGGGGGATTGGTCTGTGGTCCTCTCTCGGCTCCTCGCGGCTCGC	46	mir-3615	Precursor variant	2
GGGCGGGGATTGGTCTGTGCTCCTCTCTCGGCTCCTCGCGGCTCGCGGCGGC	52	mir-3615	Precursor variant	1
GGGCGGGGATTGGTCTGTGGTCCTCTCT	28	mir-3615	Precursor	0
AATCTCATCACTGGAATGTTCCAGCGACTGG	31	mir-3654	Precursor	0
AATCTCATCACTGGAATGTTCCAGCGACTGGACAAGC	37	mir-3654	Precursor	0
AGCTGCAATCTCATCACTGGAATGTTCCAGCGACTGGACAAGCTG	45	mir-3654	Precursor	0
CACTGGAATGTTCCAGCGACTGGACAAGC	29	mir-3654	Precursor	0
CACTGGAATGTTCCAGCGACTGGACAAGCTGAG	33	mir-3654	Precursor	0
CCTTCATGAGCTGCAATCTCATCACTGGAATGTTCCAGCGACTGGACA	48	mir-3654	Precursor variant	2
GAATGTTCCAGCGACTGGACAAGCTGAGG	29	mir-3654	Precursor	0
GCTGCAATCTCATCACTGGAATGTTCCAGC	30	mir-3654	Precursor	0
GGAATGTTCCAGCGACTGGACAAGCTGGAG	30	mir-3654	Precursor variant	2
TCATGAGCTGCAATCTCATCACTGGAATGTTCCAGCGAC	39	mir-3654	Precursor	0
TCATGAGCTGCAATCTCATCACTGGAATGTTCCAGCGACTGGACAAGCTGAG	52	mir-3654	Precursor	0
TCATGAGCTGCAATCTCATCACTGGAATGTTCCAGCGACTGGACAAGCTGAGGA	54	mir-3654	Precursor	0
TCATGAGCTGCAATCTCATCACTGGAATGTTCCAGCGT	38	mir-3654	Precursor variant	1
TGAGCTGCAATCTCATCACTGGAATGTTC	29	mir-3654	Precursor	0
TGAGCTGCAATCTCATCACTGGAATGTTCC	30	mir-3654	Precursor	0
TGAGCTGCAATCTCATCACTGGAATGTTCCAGCGACTGACCAAGCTGAGG	50	mir-3654	Precursor variant	2
TGAGCTGCAATCTCATCACTGGAATGTTCCAGCGACTGGA	40	mir-3654	Precursor	0
TGAGCTGCAATCTCATCACTGGAATGTTCCAGCGACTGGACA	42	mir-3654	Precursor	0
TGAGCTGCAATCTCATCACTGGAATGTTCCAGCGACTGGACAAAG	45	mir-3654	Precursor variant	2
TGAGCTGCAATCTCATCACTGGAATGTTCCAGCGACTGGACAAGCTGAG	49	mir-3654	Precursor	0
TGAGCTGCAATCTCATCACTGGAATGTTCCAGCGACTGGACAAGCTGAGG	50	mir-3654	Precursor	0
TGAGCTGCAATCTCATCACTGGAATGTTCCAGCGACTGGACAAGCTGAGT	50	mir-3654	Precursor variant	1
CTGCGGTGTTGCTGTTGGAGACTCGATTGTTGGTGACAGAGAAAG	45	mir-3655	Precursor variant	1
TGGAGACTCGATTGTTGGTGACAGCGAAAGAAAC	34	mir-3655	Precursor variant	2
TGTTGCTGTTGGAGACTCGATTGTTGGTGACAGCGAAAA	39	mir-3655	Precursor variant	1
TGTGCGCGCCCGGGTCTGTTGGTGCTCAGAG	31	mir-3917	Precursor	0
CGCTTTCTGAGCTGGACCCTCTCTCTACCTCTGGTGCAGAACTACAGCG	49	mir-4315	Precursor	0
GCTTGCCCGCTTTCTGAGCTGGACCCTCTCTCTACCTCTGGTGCAGAA	48	mir-4315	Precursor variant	2
TGAGCTGGACCCTCTCTCTACCTCTGGTGCAGAAC	35	mir-4315	Precursor	0
GCTGTGTGAGGACTAGAGGCGGCCG	25	mir-4523	Precursor	0
GGTGAAGATGGTGCTGTGCTGAGGAAAGGGGAT	33	mir-4647	Precursor	0
AATGGTATCCAGTGATTCGTTGAAGAGGAGGTGCTCTGTAGCAGA	45	mir-4709	Precursor variant	1
TCCAATGGTATCCAGTGATTCGTTGAAGAGGAGGTGCTCTGTAT	44	mir-4709	Precursor variant	1
GGGGCCTGGTCATGGTCAAGCCAGGT	26	mir-4721	Precursor variant	1
GGGGCCTGGTCATGGTCAAGCCAGGTTCCATCAAGCCC	38	mir-4721	Precursor variant	1
AGGCAAGGCTGTCTGTCCATCCGTCCGTCTGTCCACCTA	39	mir-4800	Precursor	0
CATCCGTCCGTCTGTCCACCTACTTGTCA	29	mir-4800	Precursor variant	1
AAAACAACTTTTGGGGGACAGGTATG	26	mir-5047	Precursor	0
GGGACAGGTATGTTTTCTTGCAGCTGC	27	mir-5047	Precursor	0
GGGACAGGTATGTTTTCTTGCAGCTGCGGTTGTAAGGTCTTGGC	44	mir-5047	Precursor	0
TAGACGAGACACAGTGCATAAAAAAAAA	28	mir-5047	Precursor variant	2
TAGACGAGACACAGTGCATAAAAAACA	27	mir-5047	Precursor variant	2
TAGACGAGACACAGTGCATAAAAACAACTTTTGGGGGACAGGT	43	mir-5047	Precursor	0
TATGTTTTCTTGCAGCTGCGGTTGTAAGGTCTTCGG	36	mir-5047	Precursor variant	2
TGCAGCTGCGGTTGTAAGGTCTTGGCA	27	mir-5047	Precursor	0
TGCAGCTGCGGTTGTAAGGTCTTGGCAAGA	30	mir-5047	Precursor	0
TGCAGCTGCGGTTGTAAGGTCTTGGCAAGACAA	33	mir-5047	Precursor	0
TGGAAGCGCTTGCCTAGACGAGACACAGTGCATAAAAA	38	mir-5047	Precursor variant	2
GCTTCTTCCGCCAGTCGGTGGCCGGGCTGGCGGCGC	36	mir-6084	Precursor	0
TGTTGGCTCGGGCTCCCCACTGCAGTTACCCTCCCCTCGGCGTTAC	46	mir-637	Precursor	0
TGACAGCAGCAGTAGAGTTGCCAGAG	26	mir-6501	Precursor	0
TGACAGCAGCAGTAGAGTTGCCAGAGCAGCCTGCGGTAACAG	42	mir-6501	Precursor	0
AGAGGAGGAAGCCCTGGAGGGGCTGGAGGTGATGGATGTTTTCCACCT	48	mir-671	Precursor variant	2
AGGAAGCCCTGGAGGGGCTGGAGGTGATGGATGTTTTCCTCCGGTTCTC	49	mir-671	Precursor	0
ATGTTTTCCTCCGGTTCTCAGGGCTCCACCT	31	mir-671	Precursor	0
CCTGGAGGGGCTGGAGGTGATGGATGTTTTCCTCCGGTTCTCAGGGCTCCACCGT	55	mir-671	Precursor variant	2
CGTTTCGGGCCGTAGAGCCAGGGCTGGT	28	mir-671	Precursor variant	2
CTTTCGGGCCGTAGAGCCAGGGCTGGT	27	mir-671	Precursor	0
CTTTCGGGCCGTAGAGCCAGGGCTGGTGC	29	mir-671	Precursor	0
GAGGAAGCCCTGGAGGGGCTGGAGGTGATGGATGTTTTCC	40	mir-671	Precursor	0
TCCGGTTCTCAGGGCTCCACCTCTTTCGGGCCGTAGAGCCAGGG	44	mir-671	Precursor	0
TGATGGATGTTTTCCTCCGGTTCTCAG	27	mir-671	Precursor	0
TGATGGATGTTTTCCTCCGGTTCTCAGGGCTCCACCT	37	mir-671	Precursor	0
TGGAGGGGCTGGAGGTGATGGATGTTT	27	mir-671	Precursor	0
TGGAGGGGCTGGAGGTGATGGATGTTTTCCTCCGGTTCTCAGGGCTCCACCTCC	54	mir-671	Precursor variant	1
TGTTTTAAGTAACAGAATTGATAAA	25	mir-7705	Precursor variant	1
TGTTTTAAGTAACAGAATTGATAACT	26	mir-7705	Precursor	0
ACTGTGAGGCATGGGTGGCTCTATGGTCACGTCCC	35	mir-8085	Precursor variant	2
TGGACTGGGGTCAGACTGTGCCCCGAGGG	29	mir-922	Precursor variant	1
