# Supplementary material for: miRNAexpression profile of retinal pigment epithelial cells under oxidative stress conditions
Source: FEBS Open Bio. 2018 Jan 2;8(2):219–33. doi: 10.1002/2211-5463.12360 (PMC5794457; doi:10.1002/2211-5463.12360)
Supplement: Supplementary file 2 — Table S2. mirPath KEGG and GO analysis. [file FEB4-8-219-s002.xlsx]

## Sheet: Suppl. Table 2
KEGG pathway	p-value	#genes	#miRNAs	GO Category	p-value	#genes	#miRNAs
Hepatitis B	2.50941e+06	20	7	cellular nitrogen compound metabolic process	0	285	6
Influenza A	0.0449580074916	21	7	organelle	0	518	6
Huntington's disease	0.0465960093626	13	7	RNA binding	1.20175e-06	157	6
NF-kappa B signaling pathway	0.00458984189941	8	6	poly(A) RNA binding	58.3686	134	6
Cocaine addiction	0.00923238729913	9	6	cytosol	0.00958305	173	5
Prostate cancer	0.0102673116809	15	6	biosynthetic process	42.5921	195	5
Chronic myeloid leukemia	0.0198042773375	12	6	mitotic cell cycle	58.6835	44	5
Salmonella infection	0.037236819485	12	6	gene expression	9.66016e-06	65	4
Measles	0.0465960093626	16	6	nucleoplasm	0.0317262	94	4
Pancreatic cancer	0.0465960093626	10	6	symbiosis, encompassing mutualism through parasitism	25.3314	46	4
Viral carcinogenesis	0.000862205163427	24	5	viral process	66.4682	42	4
Adherens junction	0.0149127294309	11	5	protein complex	0.0002081431	181	4
Endocrine and other factor-regulated calcium reabsorption	0.034423937685	8	5	molecular_function	0.004085739	573	4
Fatty acid metabolism	11076.4	3	2	cellular_component	0.007141751	580	4
Fatty acid biosynthesis	2.27329e-11	1	1	biological_process	0.07200885	563	4
				small molecule metabolic process	0.1186889	108	4
				membrane organization	0.2442604	40	4
				enzyme binding	0.2902894	73	4
				ion binding	0.03696131	175	3
				cellular protein modification process	0.06187303	81	3
				mRNA metabolic process	0.3107966	21	3
				RNA splicing	0.4209219	31	3
				cell death	0.4886004	53	3
				cellular protein metabolic process	0.5990167	26	3
				cellular component assembly	0.7556184	36	3
				cytoskeletal protein binding	0.895547	37	3
				nucleobase-containing compound catabolic process	0.07902041	42	2
				RNA metabolic process	0.4543937	19	2
				response to stress	0.5303129	55	2
				mRNA processing	0.7064826	30	2
				blood coagulation	0.9345094	13	2
				focal adhesion	0.949798	18	2
				mRNA splicing, via spliceosome	0.9582089	16	2
				nucleic acid binding transcription factor activity	0.9750266	30	2
				viral life cycle	0.9825001	9	2
				protein N-linked glycosylation via asparagine	0.9968794	8	2
				endocytic vesicle lumen	0.9985258	5	2
				DNA metabolic process	0.9987058	24	2
				energy reserve metabolic process	0.9993364	5	2
				homocysteine biosynthetic process	0.9999998	1	2
				catabolic process	0.372317	42	1
				cell cycle	0.9322709	27	1
				neurotrophin TRK receptor signaling pathway	0.9690127	8	1
				G1/S transition of mitotic cell cycle	0.9759627	9	1
				extracellular vesicular exosome	0.9778302	54	1
				immune system process	0.9803425	28	1
				macromolecular complex assembly	0.9836204	10	1
				termination of RNA polymerase II transcription	0.9903286	4	1
				cell junction organization	0.9913413	5	1
				cell junction assembly	0.9926653	4	1
				TRIF-dependent toll-like receptor signaling pathway	0.9949547	4	1
				transcription from RNA polymerase II promoter	0.9963647	9	1
				MyD88-independent toll-like receptor signaling pathway	0.9966435	4	1
				G2/M transition of mitotic cell cycle	0.9967529	8	1
				negative regulation of apoptotic process	0.9981237	17	1
				toll-like receptor 3 signaling pathway	0.9983151	4	1
				aging	0.998899	8	1
				toll-like receptor TLR1:TLR2 signaling pathway	0.9989045	3	1
				toll-like receptor TLR6:TLR2 signaling pathway	0.9989045	3	1
				signal transduction	0.9991026	29	1
				toll-like receptor 4 signaling pathway	0.9991503	4	1
				regulation of transcription from RNA polymerase II promoter in response to hypoxia	0.9991562	2	1
				cytoskeleton organization	0.9992653	7	1
				positive regulation of ubiquitin-protein ligase activity involved in mitotic cell cycle	0.9993317	5	1
				generation of precursor metabolites and energy	0.9993912	1	1
				response to mechanical stimulus	0.999407	4	1
				regulation of ubiquitin-protein ligase activity involved in mitotic cell cycle	0.9994324	5	1
				regulation of translation	0.9995617	7	1
				toll-like receptor signaling pathway	0.9996176	4	1
				transcription, DNA-templated	0.9996192	17	1
				transforming growth factor beta receptor signaling pathway	0.9996735	4	1
				post-translational protein modification	0.9996738	5	1
				extracellular matrix organization	0.9997297	9	1
				regulation of interferon-gamma-mediated signaling pathway	0.9997678	3	1
				toll-like receptor 2 signaling pathway	0.9997716	3	1
				transcription factor binding	0.9998028	11	1
				endoplasmic reticulum unfolded protein response	0.9998308	4	1
				toll-like receptor 10 signaling pathway	0.9998723	3	1
				regulation of type I interferon-mediated signaling pathway	0.9999299	3	1
				antigen processing and presentation of exogenous peptide antigen via MHC class II	0.9999361	6	1
				Notch signaling pathway	0.9999405	7	1
				toll-like receptor 5 signaling pathway	0.9999415	3	1
				anaphase-promoting complex-dependent proteasomal ubiquitin-dependent protein catabolic process	0.9999539	5	1
				translational elongation	0.999954	5	1
				negative regulation of epidermal growth factor receptor signaling pathway	0.9999556	3	1
				negative regulation of ubiquitin-protein ligase activity involved in mitotic cell cycle	0.9999607	4	1
				toll-like receptor 9 signaling pathway	0.9999675	3	1
				actin filament binding	0.9999691	4	1
				MMXD complex	0.9999715	1	1
				MyD88-dependent toll-like receptor signaling pathway	0.9999738	3	1
				regulation of glucose transport	0.9999779	2	1
				response to unfolded protein	0.9999804	4	1
				mitotic nuclear envelope disassembly	0.9999822	2	1
				regulation of apoptotic process	0.9999857	5	1
				water-soluble vitamin metabolic process	0.9999912	3	1
				RNA polymerase II core promoter sequence-specific DNA binding	0.9999918	3	1
				chromosome segregation	0.999995	1	1
				response to cAMP	0.9999952	3	1
				vitamin metabolic process	0.9999967	3	1
				protein import into nucleus, docking	0.9999968	2	1
				mRNA transport	0.9999973	3	1
				regulation of insulin secretion	0.9999978	1	1
				peptide binding	0.9999982	4	1
				phosphate ion binding	0.9999983	3	1
				platelet alpha granule lumen	0.9999991	3	1
				adenine transmembrane transporter activity	0.9999992	1	1
				mitochondrial nucleoid	0.9999993	1	1
				response to oxidative stress	0.9999994	8	1
				cell-cell junction organization	0.9999994	4	1
				hexose transport	0.9999995	2	1
				adenine transport	0.9999995	1	1
				response to cytokine	0.9999995	4	1
				long-chain fatty-acyl-CoA biosynthetic process	0.9999996	3	1
				CRD-mediated mRNA stabilization	0.9999997	2	1
				S-adenosylhomocysteine catabolic process	0.9999999	1	1
				chondrocyte proliferation	0.9999999	2	1
				regulation of synaptic plasticity	0.9999999	4	1
				COPI coating of Golgi vesicle	0.9999999	2	1
				CRD-mediated mRNA stability complex	0.9999999	2	1
				cellular response to calcium ion	0.9999999	3	1
				negative regulation of protein serine/threonine kinase activity	0.9999999	4	1
				negative regulation of mitochondrial outer membrane permeabilization involved in apoptotic signaling pathway	0.9999999	1	1
				endonucleolytic cleavage to generate mature 5'-end of SSU-rRNA from (SSU-rRNA, 5.8S rRNA, LSU-rRNA)	1	1	1
				endonucleolytic cleavage in 5'-ETS of tricistronic rRNA transcript (SSU-rRNA, 5.8S rRNA, LSU-rRNA)	1	1	1
				Rho GTPase activator activity	1	3	1
				macrolide binding	1	1	1
				vacuolar transport	1	4	1
				sister chromatid cohesion	1	2	1
				short-term memory	1	2	1
				negative regulation of epithelial to mesenchymal transition	1	4	1
				positive regulation of G2/M transition of mitotic cell cycle	1	3	1
				gap junction assembly	1	2	1
				structural constituent of nuclear pore	1	2	1
				triglyceride biosynthetic process	1	3	1
				cochlear nucleus development	1	2	1
				clathrin adaptor complex	1	4	1
				ER to Golgi transport vesicle	1	3	1
				high molecular weight B cell growth factor receptor binding	1	1	1
				Noc4p-Nop14p complex	1	1	1
				establishment or maintenance of microtubule cytoskeleton polarity	1	2	1
				positive regulation of cellular metabolic process	1	2	1
				negative regulation of protein autophosphorylation	1	2	1
				telomere maintenance via semi-conservative replication	1	2	1
				endocytic recycling	1	3	1
				negative regulation of stress-activated MAPK cascade	1	2	1
				regulation of protein localization	1	3	1
				adherens junction organization	1	3	1
				protein localization to cell surface	1	2	1
				nuclear periphery	1	2	1
				peptidyl-tyrosine dephosphorylation	1	4	1
				MCM complex	1	2	1
				glucocorticoid receptor signaling pathway	1	2	1
				lipoprotein transporter activity	1	1	1
				regulation of viral genome replication	1	2	1
				regulation of neuron differentiation	1	4	1
				hormone secretion	1	2	1
				positive regulation of homocysteine metabolic process	1	1	1
				nuclear pore complex assembly	1	2	1
				JAK-STAT cascade involved in growth hormone signaling pathway	1	2	1
				negative regulation of canonical Wnt signaling pathway involved in neural plate anterior/posterior pattern formation	1	1	1
				cellular response to interleukin-6	1	3	1
				positive regulation of myoblast fusion	1	2	1
				negative regulation of intrinsic apoptotic signaling pathway in response to osmotic stress	1	2	1
				regulation of amyloid precursor protein catabolic process	1	1	1
				positive regulation of miRNA metabolic process	1	2	1
				negative regulation of rubidium ion transport	1	2	1
				negative regulation of rubidium ion transmembrane transporter activity	1	2	1
				positive regulation of endocytic recycling	1	2	1
