# Supplementary material for: miRNAexpression profile of retinal pigment epithelial cells under oxidative stress conditions
Source: FEBS Open Bio. 2018 Jan 2;8(2):219–33. doi: 10.1002/2211-5463.12360 (PMC5794457; doi:10.1002/2211-5463.12360)
Supplement: Supplementary file 3 — Table S3. ClueGO detailed pathway analysis of miRNAs target genes from miRTarBase and microT databases. [file FEB4-8-219-s003.xlsx]

## Sheet: Suppl. Table 3
GO ID	GO Term	Ontology Source	Term p-value	Term p-value Corrected with Bonferroni step down	GO Levels	% Associated Genes	Nr. Genes	Associated Genes Found
GO:0005622	intracellular	GO_CellularComponent-GOA_19.05.2017_00h00	3.1e-65	1.1e-61	[2, 3]	38.41	5612	[A1CF, A4GNT, AAGAB, AAK1, AASDHPPT, AASS, ABAT, ABCA1, ABCA10, ABCA13, ABCA2, ABCA5, ABCA9, ABCB10, ABCC10, ABCC11, ABCC12, ABCC4, ABCC6, ABCC8, ABCD1, ABCF2, ABCG1, ABCG2, ABHD2, ABHD4, ABHD5, ABI2, ABI3, ABLIM3, ABR, ABTB1, ACADL, ACADVL, ACAN, ACAP2, ACAT1, ACBD5, ACE, ACER2, ACO1, ACOT11, ACOT13, ACOX1, ACOX3, ACOXL, ACP1, ACP6, ACPP, ACSBG1, ACSF2, ACSF3, ACSL1, ACSL4, ACSL5, ACSM5, ACSS2, …
GO:0044424	intracellular part	GO_CellularComponent-GOA_19.05.2017_00h00	2.4e-61	9e-58	[2, 3, 4]	38.44	5502	[A1CF, A4GNT, AAGAB, AAK1, AASDHPPT, AASS, ABAT, ABCA1, ABCA10, ABCA13, ABCA2, ABCA5, ABCA9, ABCB10, ABCC10, ABCC11, ABCC12, ABCC4, ABCC6, ABCC8, ABCD1, ABCF2, ABCG1, ABCG2, ABHD2, ABHD4, ABHD5, ABI2, ABI3, ABLIM3, ABR, ABTB1, ACADL, ACADVL, ACAN, ACAP2, ACAT1, ACBD5, ACE, ACER2, ACO1, ACOT11, ACOT13, ACOX1, ACOX3, ACOXL, ACP1, ACP6, ACPP, ACSBG1, ACSF2, ACSF3, ACSL1, ACSL4, ACSL5, ACSM5, ACSS2, …
GO:0043229	intracellular organelle	GO_CellularComponent-GOA_19.05.2017_00h00	1.2e-43	4.4e-40	[2, 3, 4, 5]	38.57	4848	[A1CF, A4GNT, AAGAB, AAK1, AASS, ABAT, ABCA1, ABCA10, ABCA13, ABCA2, ABCA5, ABCA9, ABCB10, ABCC10, ABCC11, ABCC12, ABCC4, ABCC6, ABCC8, ABCD1, ABCF2, ABCG1, ABCG2, ABHD2, ABHD4, ABHD5, ABI2, ABLIM3, ABTB1, ACADL, ACADVL, ACAN, ACAP2, ACAT1, ACBD5, ACE, ACER2, ACO1, ACOT13, ACOX1, ACOX3, ACOXL, ACP6, ACPP, ACSBG1, ACSF2, ACSF3, ACSL1, ACSL4, ACSL5, ACSM5, ACSS2, ACTBL2, ACTC1, ACTG2, ACTN2, ACTR1A…
GO:0005737	cytoplasm	GO_CellularComponent-GOA_19.05.2017_00h00	1.4e-31	5.2e-28	[3, 4, 5]	38.4	4411	[A1CF, A4GNT, AAGAB, AAK1, AASDHPPT, AASS, ABAT, ABCA1, ABCA13, ABCA2, ABCA5, ABCA9, ABCB10, ABCC10, ABCC11, ABCC12, ABCC4, ABCC6, ABCC8, ABCD1, ABCF2, ABCG1, ABCG2, ABHD2, ABHD4, ABHD5, ABI2, ABI3, ABLIM3, ABR, ABTB1, ACADL, ACADVL, ACAN, ACAP2, ACAT1, ACBD5, ACE, ACER2, ACO1, ACOT11, ACOT13, ACOX1, ACOX3, ACOXL, ACP1, ACP6, ACPP, ACSBG1, ACSF2, ACSF3, ACSL1, ACSL4, ACSL5, ACSM5, ACSS2, ACTBL2, …
GO:0043231	intracellular membrane-bounded organelle	GO_CellularComponent-GOA_19.05.2017_00h00	2.6e-35	9.6e-32	[3, 4, 5, 6]	38.84	4217	[A1CF, A4GNT, AAGAB, AASS, ABAT, ABCA1, ABCA10, ABCA13, ABCA2, ABCA5, ABCA9, ABCB10, ABCC10, ABCC11, ABCC12, ABCC6, ABCC8, ABCD1, ABCF2, ABCG1, ABCG2, ABHD4, ABTB1, ACADL, ACADVL, ACAN, ACAT1, ACBD5, ACE, ACER2, ACO1, ACOT13, ACOX1, ACOX3, ACOXL, ACP6, ACPP, ACSBG1, ACSF2, ACSF3, ACSL1, ACSL4, ACSL5, ACSM5, ACSS2, ACTR1A, ACTR2, ACTR8, ADAM10, ADAM12, ADAM19, ADAMTS4, ADAMTSL1, ADAP1, ADAP2, ADAR…
GO:0050794	regulation of cellular process	GO_BiologicalProcess-GOA_19.05.2017_00h00	3.2e-23	1.1e-19	[2, 3]	38.11	4113	[A4GNT, AAK1, ABAT, ABCA1, ABCA2, ABCA5, ABCC4, ABCC8, ABCG1, ABHD2, ABHD5, ABI2, ABI3, ABLIM3, ABR, ACADL, ACADVL, ACE, ACER2, ACO1, ACOT11, ACPP, ACSL1, ACSL4, ACSL5, ACTC1, ACTN2, ACTR2, ACTR3, ACTR8, ACVR1B, ACVR1C, ACVR2A, ACVR2B, ACVRL1, ADAM10, ADAM11, ADAM12, ADAM22, ADAM23, ADAMDEC1, ADAMTS12, ADAMTS20, ADAP1, ADAR, ADARB1, ADCY10, ADCY2, ADCY4, ADCY5, ADCY6, ADCYAP1, ADCYAP1R1, ADD2, AD…
GO:0044444	cytoplasmic part	GO_CellularComponent-GOA_19.05.2017_00h00	1e-20	3.9e-17	[3, 4, 5, 6]	38.31	3672	[A1CF, A4GNT, AAGAB, AAK1, AASDHPPT, AASS, ABAT, ABCA1, ABCA13, ABCA2, ABCA5, ABCA9, ABCB10, ABCC10, ABCC11, ABCC12, ABCC4, ABCC6, ABCC8, ABCD1, ABCF2, ABCG1, ABCG2, ABHD2, ABHD4, ABHD5, ABI2, ABR, ABTB1, ACADL, ACADVL, ACAN, ACAP2, ACAT1, ACBD5, ACE, ACER2, ACO1, ACOT11, ACOT13, ACOX1, ACOX3, ACOXL, ACP6, ACPP, ACSBG1, ACSF2, ACSF3, ACSL1, ACSL4, ACSL5, ACSM5, ACSS2, ACTC1, ACTG2, ACTN2, ACTR1A,…
GO:0043170	macromolecule metabolic process	GO_BiologicalProcess-GOA_19.05.2017_00h00	6.6e-23	2.4e-19	[3]	38.5	3671	[A1CF, A4GNT, AAK1, ABCA1, ABCA2, ABCC5, ABCG1, ABHD5, ABI2, ABLIM3, ABTB1, ACAN, ACE, ACER2, ACO1, ACP1, ACSL1, ACTC1, ACTG2, ACTN2, ACTR8, ACVR1B, ACVR1C, ACVR2A, ACVR2B, ACVRL1, ACY1, ADAM10, ADAM11, ADAM12, ADAM18, ADAM19, ADAM21, ADAM22, ADAM23, ADAM30, ADAMDEC1, ADAMTS10, ADAMTS12, ADAMTS17, ADAMTS19, ADAMTS2, ADAMTS20, ADAMTS4, ADAMTS6, ADAMTSL1, ADAR, ADARB1, ADAT2, ADCK5, ADCY2, ADCY4, A…
GO:0044446	intracellular organelle part	GO_CellularComponent-GOA_19.05.2017_00h00	7.2e-21	2.6e-17	[2, 3, 4, 5, 6]	38.5	3485	[A1CF, A4GNT, AAGAB, AASS, ABAT, ABCA1, ABCA13, ABCA2, ABCA5, ABCB10, ABCC10, ABCC11, ABCC4, ABCC6, ABCC8, ABCD1, ABCF2, ABCG1, ABCG2, ABHD4, ABLIM3, ABTB1, ACADL, ACADVL, ACAN, ACAP2, ACAT1, ACBD5, ACER2, ACOT13, ACOX1, ACOX3, ACOXL, ACP6, ACPP, ACSF2, ACSF3, ACSL1, ACSL4, ACSL5, ACSM5, ACSS2, ACTC1, ACTG2, ACTN2, ACTR1A, ACTR2, ACTR3, ACTR8, ADAM10, ADAM12, ADAM30, ADAMTS4, ADAMTSL1, ADAP2, ADA…
GO:0044260	cellular macromolecule metabolic process	GO_BiologicalProcess-GOA_19.05.2017_00h00	6.8e-31	2.5e-27	[3, 4]	39.46	3442	[A1CF, A4GNT, AAK1, ABCA1, ABCA2, ABCG1, ABI2, ABLIM3, ABTB1, ACAN, ACE, ACER2, ACO1, ACP1, ACSL1, ACTN2, ACTR8, ACVR1B, ACVR1C, ACVR2A, ACVR2B, ACVRL1, ADAM10, ADAMTS12, ADAMTSL1, ADAR, ADARB1, ADAT2, ADCK5, ADCY2, ADCY4, ADCY5, ADCY6, ADCYAP1, ADGRG3, ADH5, ADORA1, ADPRH, ADRA2B, AEBP1, AEBP2, AFF2, AFF3, AFF4, AGBL1, AGBL4, AGER, AGO1, AGO2, AGO3, AGO4, AGTPBP1, AGTR2, AHCTF1, AHCYL1, AHI1, AH…
GO:0005634	nucleus	GO_CellularComponent-GOA_19.05.2017_00h00	8.3e-24	3e-20	[4, 5, 6, 7]	39.53	2883	[A1CF, AAGAB, ABCC6, ABCF2, ABCG2, ABTB1, ACADVL, ACBD5, ACOT13, ACOX1, ACPP, ACSL5, ACSS2, ACTR8, ADAM10, ADAM12, ADAMTS4, ADAP1, ADAR, ADARB1, ADAT2, ADCY10, ADH1B, AEBP1, AEBP2, AEN, AFDN, AFF2, AFF3, AFF4, AGER, AGFG1, AGO1, AGO2, AGO3, AGO4, AGPS, AGTPBP1, AGTRAP, AHCTF1, AHNAK2, AHR, AICDA, AIM2, AIPL1, AK3, AK5, AKAP11, AKAP13, AKAP17A, AKAP6, AKIRIN1, AKIRIN2, AKR1E2, AKT1, AKT2, AKT3, AL…
GO:0019222	regulation of metabolic process	GO_BiologicalProcess-GOA_19.05.2017_00h00	3.1e-25	1.1e-21	[2, 3]	39.91	2727	[A1CF, ABAT, ABCA1, ABCA2, ABCG1, ABHD5, ABI2, ABLIM3, ABTB1, ACADL, ACADVL, ACE, ACER2, ACO1, ACOX1, ACSL1, ACTC1, ACTG2, ACTN2, ACTR8, ACVR1B, ACVR1C, ACVR2A, ACVR2B, ACVRL1, ADAR, ADARB1, ADCY2, ADCY4, ADCY5, ADCY6, ADCYAP1, ADCYAP1R1, ADGRF5, ADGRG3, ADIPOR2, ADORA1, ADRA2B, AEBP1, AEBP2, AFF2, AFF3, AFF4, AGER, AGO1, AGO2, AGO3, AGO4, AGPAT1, AGTR2, AGXT2, AHCTF1, AHCYL1, AHI1, AHR, AICDA, A…
GO:1901564	organonitrogen compound metabolic process	GO_BiologicalProcess-GOA_19.05.2017_00h00	7.2e-08	0.00024	[3]	37.5	2654	[A4GNT, AAK1, AASDH, AASDHPPT, AASS, ABAT, ABCA1, ABCC1, ABCC5, ABCD1, ABCG1, ABCG2, ABHD3, ABHD4, ABHD5, ABI2, ABTB1, ACADL, ACAN, ACAT1, ACE, ACER2, ACO1, ACP1, ACPP, ACSL1, ACTN2, ACTR8, ACVR1B, ACVR1C, ACVR2A, ACVR2B, ACVRL1, ACY1, ADAM10, ADAM11, ADAM12, ADAM18, ADAM19, ADAM21, ADAM22, ADAM23, ADAM30, ADAMDEC1, ADAMTS10, ADAMTS12, ADAMTS17, ADAMTS19, ADAMTS2, ADAMTS20, ADAMTS4, ADAMTS6, ADAM…
GO:0034641	cellular nitrogen compound metabolic process	GO_BiologicalProcess-GOA_19.05.2017_00h00	5e-15	1.8e-11	[3]	38.75	2614	[A1CF, AASDH, AASDHPPT, ABAT, ABCA1, ABCA2, ABCG1, ABCG2, ABLIM3, ABTB1, ACADL, ACAT1, ACE, ACER2, ACO1, ACPP, ACTN2, ACTR8, ACVR1B, ACVR2A, ACVR2B, ACVRL1, ADAR, ADARB1, ADAT2, ADCY10, ADCY2, ADCY4, ADCY5, ADCY6, ADCYAP1, ADCYAP1R1, ADGRG3, ADPRM, ADSS, AEBP1, AEBP2, AEN, AFF2, AFF3, AFF4, AGER, AGO1, AGO2, AGO3, AGO4, AGTR2, AGXT2, AHCTF1, AHCYL1, AHCYL2, AHI1, AHR, AICDA, AIM2, AIPL1, AK2, AK3…
GO:0031323	regulation of cellular metabolic process	GO_BiologicalProcess-GOA_19.05.2017_00h00	7.9e-33	2.9e-29	[3, 4]	41.01	2577	[ABAT, ABCA1, ABCA2, ABCG1, ABHD5, ABI2, ABLIM3, ACADL, ACADVL, ACE, ACER2, ACO1, ACSL1, ACTN2, ACTR8, ACVR1B, ACVR1C, ACVR2A, ACVR2B, ACVRL1, ADAR, ADARB1, ADCY2, ADCY4, ADCY5, ADCY6, ADCYAP1, ADCYAP1R1, ADGRF5, ADGRG3, ADIPOR2, ADORA1, ADRA2B, AEBP1, AEBP2, AFF2, AFF3, AFF4, AGER, AGO1, AGO2, AGO3, AGO4, AGPAT1, AGTR2, AGXT2, AHCTF1, AHCYL1, AHI1, AHR, AICDA, AIDA, AIM2, AIPL1, AKAP12, AKAP13, …
GO:1901576	organic substance biosynthetic process	GO_BiologicalProcess-GOA_19.05.2017_00h00	2.8e-18	1e-14	[3]	39.26	2576	[A4GNT, AASDH, AASDHPPT, AASS, ABAT, ABCA1, ABCA2, ABCB11, ABCC5, ABCG1, ABHD3, ABHD5, ABLIM3, ABTB1, ACADL, ACADVL, ACAN, ACAT1, ACER2, ACO1, ACP6, ACSBG1, ACSF3, ACSL1, ACSL4, ACSL5, ACSM5, ACSS2, ACTN2, ACTR8, ACVR1B, ACVR2A, ACVR2B, ACVRL1, ADAMTSL1, ADAR, ADCY10, ADCY2, ADCY4, ADCY5, ADCY6, ADCYAP1, ADCYAP1R1, ADGRF5, ADGRG3, ADIPOR2, ADSS, AEBP1, AEBP2, AFF3, AFF4, AGER, AGMO, AGO1, AGO2, A…
GO:0044249	cellular biosynthetic process	GO_BiologicalProcess-GOA_19.05.2017_00h00	3.2e-18	1.1e-14	[3]	39.3	2543	[A4GNT, AASDH, AASDHPPT, AASS, ABAT, ABCA1, ABCA2, ABCB11, ABCC5, ABCG1, ABHD3, ABHD5, ABLIM3, ABTB1, ACADL, ACADVL, ACAN, ACAT1, ACER2, ACO1, ACP6, ACSBG1, ACSF3, ACSL1, ACSL4, ACSL5, ACSM5, ACSS2, ACTN2, ACTR8, ACVR1B, ACVR2A, ACVR2B, ACVRL1, ADAMTSL1, ADAR, ADCY10, ADCY2, ADCY4, ADCY5, ADCY6, ADCYAP1, ADCYAP1R1, ADGRF5, ADGRG3, ADIPOR2, ADSS, AEBP1, AEBP2, AFF3, AFF4, AGER, AGMO, AGO1, AGO2, A…
GO:1901360	organic cyclic compound metabolic process	GO_BiologicalProcess-GOA_19.05.2017_00h00	5.1e-17	1.8e-13	[3]	39.14	2532	[A1CF, ABAT, ABCA1, ABCA2, ABCB11, ABCC1, ABCD1, ABCG1, ABCG2, ABLIM3, ACADL, ACADVL, ACAT1, ACPP, ACTN2, ACTR8, ACVR1B, ACVR2A, ACVR2B, ACVRL1, ADAR, ADARB1, ADAT2, ADCY10, ADCY2, ADCY4, ADCY5, ADCY6, ADCYAP1, ADCYAP1R1, ADGRG3, ADPRM, ADSS, AEBP1, AEBP2, AEN, AFF2, AFF3, AFF4, AGER, AGO1, AGO2, AGO3, AGO4, AGTR2, AHCTF1, AHCYL1, AHCYL2, AHI1, AHR, AICDA, AIM2, AIPL1, AK2, AK3, AK4, AK5, AKAP12,…
GO:0080090	regulation of primary metabolic process	GO_BiologicalProcess-GOA_19.05.2017_00h00	3.1e-27	1.1e-23	[3, 4]	40.47	2528	[ABAT, ABCA1, ABCA2, ABCG1, ABHD5, ABI2, ABLIM3, ABTB1, ACADL, ACADVL, ACE, ACER2, ACO1, ACOX1, ACSL1, ACTN2, ACTR8, ACVR1B, ACVR1C, ACVR2A, ACVR2B, ACVRL1, ADAR, ADARB1, ADCY2, ADCY4, ADCY5, ADCY6, ADCYAP1, ADCYAP1R1, ADGRF5, ADGRG3, ADIPOR2, ADORA1, ADRA2B, AEBP1, AEBP2, AFF2, AFF3, AFF4, AGER, AGO1, AGO2, AGO3, AGO4, AGTR2, AHCTF1, AHCYL1, AHI1, AHR, AICDA, AIDA, AIM2, AIPL1, AKAP12, AKAP13, A…
GO:0060255	regulation of macromolecule metabolic process	GO_BiologicalProcess-GOA_19.05.2017_00h00	1.2e-24	4.4e-21	[3, 4]	40.17	2524	[A1CF, ABCA2, ABCG1, ABI2, ABLIM3, ABTB1, ACE, ACER2, ACO1, ACSL1, ACTC1, ACTG2, ACTN2, ACTR8, ACVR1B, ACVR1C, ACVR2A, ACVR2B, ACVRL1, ADAR, ADARB1, ADCY2, ADCY4, ADCY5, ADCY6, ADCYAP1, ADGRG3, ADORA1, ADRA2B, AEBP1, AEBP2, AFF2, AFF3, AFF4, AGER, AGO1, AGO2, AGO3, AGO4, AGTR2, AHCTF1, AHCYL1, AHI1, AHR, AICDA, AIDA, AIM2, AKAP13, AKAP17A, AKAP6, AKIRIN2, AKT1, AKT2, ALAD, ALDH1A2, ALKBH1, ALOX12…
GO:0051171	regulation of nitrogen compound metabolic process	GO_BiologicalProcess-GOA_19.05.2017_00h00	1.1e-25	4.3e-22	[3, 4]	40.4	2455	[ABAT, ABCA1, ABCA2, ABCG1, ABI2, ABLIM3, ABTB1, ACE, ACER2, ACO1, ACSL1, ACTN2, ACTR8, ACVR1B, ACVR1C, ACVR2A, ACVR2B, ACVRL1, ADAR, ADARB1, ADCY2, ADCY4, ADCY5, ADCY6, ADCYAP1, ADCYAP1R1, ADGRG3, ADORA1, ADRA2B, AEBP1, AEBP2, AFF2, AFF3, AFF4, AGER, AGO1, AGO2, AGO3, AGO4, AGTR2, AGXT2, AHCTF1, AHCYL1, AHI1, AHR, AICDA, AIDA, AIM2, AIPL1, AKAP12, AKAP13, AKAP17A, AKAP5, AKAP6, AKIRIN2, AKT1, AK…
GO:0006725	cellular aromatic compound metabolic process	GO_BiologicalProcess-GOA_19.05.2017_00h00	3.4e-17	1.2e-13	[3]	39.28	2452	[A1CF, ABAT, ABCA1, ABCA2, ABCC1, ABCD1, ABCG1, ABCG2, ABLIM3, ACAT1, ACPP, ACTN2, ACTR8, ACVR1B, ACVR2A, ACVR2B, ACVRL1, ADAR, ADARB1, ADAT2, ADCY10, ADCY2, ADCY4, ADCY5, ADCY6, ADCYAP1, ADCYAP1R1, ADGRG3, ADPRM, ADSS, AEBP1, AEBP2, AEN, AFF2, AFF3, AFF4, AGER, AGO1, AGO2, AGO3, AGO4, AGTR2, AHCTF1, AHCYL1, AHCYL2, AHI1, AHR, AICDA, AIM2, AIPL1, AK2, AK3, AK4, AK5, AKAP12, AKAP17A, AKAP5, AKAP6,…
GO:0046483	heterocycle metabolic process	GO_BiologicalProcess-GOA_19.05.2017_00h00	8.9e-17	3.2e-13	[3]	39.24	2433	[A1CF, ABCA1, ABCA2, ABCC1, ABCD1, ABCG1, ABCG2, ABLIM3, ACAT1, ACPP, ACTN2, ACTR8, ACVR1B, ACVR2A, ACVR2B, ACVRL1, ADAR, ADARB1, ADAT2, ADCY10, ADCY2, ADCY4, ADCY5, ADCY6, ADCYAP1, ADCYAP1R1, ADGRG3, ADPRM, ADSS, AEBP1, AEBP2, AEN, AFF2, AFF3, AFF4, AGER, AGO1, AGO2, AGO3, AGO4, AGTR2, AHCTF1, AHCYL1, AHCYL2, AHI1, AHR, AICDA, AIM2, AIPL1, AK2, AK3, AK4, AK5, AKAP12, AKAP17A, AKAP5, AKAP6, AKIRI…
GO:0006139	nucleobase-containing compound metabolic process	GO_BiologicalProcess-GOA_19.05.2017_00h00	3e-18	1.1e-14	[3, 4]	39.53	2381	[A1CF, ABCA1, ABCA2, ABCG1, ABLIM3, ACAT1, ACPP, ACTN2, ACTR8, ACVR1B, ACVR2A, ACVR2B, ACVRL1, ADAR, ADARB1, ADAT2, ADCY10, ADCY2, ADCY4, ADCY5, ADCY6, ADCYAP1, ADCYAP1R1, ADGRG3, ADPRM, ADSS, AEBP1, AEBP2, AEN, AFF2, AFF3, AFF4, AGER, AGO1, AGO2, AGO3, AGO4, AGTR2, AHCTF1, AHCYL1, AHCYL2, AHI1, AHR, AICDA, AIM2, AIPL1, AK2, AK3, AK4, AK5, AKAP12, AKAP17A, AKAP5, AKAP6, AKIRIN2, AKT1, ALDH6A1, AL…
GO:0019538	protein metabolic process	GO_BiologicalProcess-GOA_19.05.2017_00h00	2e-09	7e-06	[3, 4]	38.14	2281	[A4GNT, AAK1, ABCA1, ABCG1, ABHD5, ABI2, ABTB1, ACAN, ACE, ACER2, ACO1, ACP1, ACSL1, ACTN2, ACTR8, ACVR1B, ACVR1C, ACVR2A, ACVR2B, ACVRL1, ACY1, ADAM10, ADAM11, ADAM12, ADAM18, ADAM19, ADAM21, ADAM22, ADAM23, ADAM30, ADAMDEC1, ADAMTS10, ADAMTS12, ADAMTS17, ADAMTS19, ADAMTS2, ADAMTS20, ADAMTS4, ADAMTS6, ADAMTSL1, ADAR, ADARB1, ADCK5, ADCY2, ADCY4, ADCY5, ADCY6, ADCYAP1, ADGB, ADH5, ADORA1, ADPRH, …
GO:0048518	positive regulation of biological process	GO_BiologicalProcess-GOA_19.05.2017_00h00	2.8e-16	1e-12	[1, 2, 3]	39.42	2255	[AAK1, ABAT, ABCA1, ABCC4, ABCC8, ABCG1, ABHD5, ABI2, ABLIM3, ABR, ACE, ACER2, ACOX1, ACPP, ACSL1, ACSL4, ACTC1, ACTG2, ACTN2, ACTR2, ACTR3, ACVR1B, ACVR1C, ACVR2A, ACVR2B, ACVRL1, ADAM10, ADAMTS20, ADAR, ADARB1, ADCY10, ADCY2, ADCY4, ADCY5, ADCY6, ADCYAP1, ADCYAP1R1, ADGRA2, ADGRB1, ADGRB2, ADGRB3, ADGRF5, ADGRG1, ADGRL3, ADIPOR2, ADORA1, ADRA2B, AGER, AGO1, AGO2, AGO3, AGPAT1, AGTR2, AGXT2, AHC…
GO:0010467	gene expression	GO_BiologicalProcess-GOA_19.05.2017_00h00	5.5e-16	1.9e-12	[4]	39.44	2210	[A1CF, ABCA2, ABCG1, ABLIM3, ABTB1, ACE, ACO1, ACTC1, ACTG2, ACTR8, ACVR1B, ACVR2A, ACVR2B, ACVRL1, ADAM10, ADAMTS2, ADAR, ADARB1, ADAT2, ADCYAP1, ADGRG3, AEBP1, AEBP2, AFF2, AFF3, AFF4, AGER, AGFG1, AGO1, AGO2, AGO3, AGO4, AGTR2, AHCTF1, AHCYL1, AHI1, AHR, AICDA, AIM2, AKAP17A, AKIRIN2, AKT1, AKT2, ALDH1A2, ALKBH1, ALOX12, ALPK3, ALX4, ANGEL2, ANHX, ANK2, ANK3, ANKRD49, ANKRD52, APBA1, APBB2, AP…
GO:0007275	multicellular organism development	GO_BiologicalProcess-GOA_19.05.2017_00h00	1.1e-23	4.3e-20	[3]	40.68	2171	[A1CF, ABAT, ABCC8, ABCD1, ABR, ACAN, ACAT1, ACE, ACO1, ACP6, ACSBG1, ACSL4, ACTC1, ACTG2, ACTN2, ACTR2, ACVR1B, ACVR1C, ACVR2A, ACVR2B, ACVRL1, ADAM10, ADAM18, ADAM19, ADAM22, ADAM23, ADAMTS12, ADAMTS2, ADAMTS4, ADAMTS6, ADAP2, ADAR, ADARB1, ADCY6, ADCYAP1, ADCYAP1R1, ADD2, ADGRA2, ADGRB1, ADGRB2, ADGRB3, ADGRG1, ADGRG3, ADGRL3, ADGRV1, ADIPOR2, ADORA1, ADRA2B, AEBP1, AFDN, AFF2, AFF3, AGER, AGF…
GO:0009059	macromolecule biosynthetic process	GO_BiologicalProcess-GOA_19.05.2017_00h00	1.6e-18	5.9e-15	[4]	39.94	2157	[A4GNT, ABCA1, ABCA2, ABCC5, ABCG1, ABLIM3, ABTB1, ACAN, ACER2, ACO1, ACTN2, ACTR8, ACVR1B, ACVR2A, ACVR2B, ACVRL1, ADAMTSL1, ADAR, ADCYAP1, ADGRG3, AEBP1, AEBP2, AFF3, AFF4, AGER, AGO1, AGO2, AGO3, AGO4, AGTR2, AHCTF1, AHI1, AHR, AICDA, AIM2, AKAP17A, AKIRIN2, AKT1, AKT2, ALG1, ALG10, ALG10B, ALG11, ALG3, ALG8, ALG9, ALKBH1, ALPK3, ALX4, ANGPT1, ANHX, ANKRD13C, ANKRD17, ANKRD49, ANKRD52, AP2A1, …
GO:0090304	nucleic acid metabolic process	GO_BiologicalProcess-GOA_19.05.2017_00h00	2.3e-21	8.5e-18	[4, 5]	40.38	2152	[A1CF, ABCA2, ABCG1, ABLIM3, ACTN2, ACTR8, ACVR1B, ACVR2A, ACVR2B, ACVRL1, ADAR, ADARB1, ADAT2, ADCYAP1, ADGRG3, AEBP1, AEBP2, AEN, AFF2, AFF3, AFF4, AGER, AGO1, AGO2, AGO3, AGO4, AGTR2, AHCTF1, AHCYL1, AHI1, AHR, AICDA, AIM2, AKAP17A, AKIRIN2, AKT1, ALKBH1, ALPK3, ALX4, ANHX, ANKRD17, ANKRD49, ANKRD52, APAF1, APBB2, APBB3, APEX2, APOBEC3C, APOBEC4, APP, AQR, AR, ARF4, ARGLU1, ARHGAP35, ARHGEF2, …
GO:0034645	cellular macromolecule biosynthetic process	GO_BiologicalProcess-GOA_19.05.2017_00h00	4.6e-19	1.6e-15	[4, 5]	40.11	2108	[A4GNT, ABCA1, ABCA2, ABCG1, ABLIM3, ABTB1, ACAN, ACER2, ACO1, ACTR8, ACVR1B, ACVR2A, ACVR2B, ACVRL1, ADAMTSL1, ADAR, ADCYAP1, ADGRG3, AEBP1, AEBP2, AFF3, AFF4, AGER, AGO1, AGO2, AGO3, AGO4, AGTR2, AHCTF1, AHI1, AHR, AICDA, AIM2, AKAP17A, AKIRIN2, AKT1, AKT2, ALG1, ALG10, ALG10B, ALG11, ALG3, ALG8, ALG9, ALKBH1, ALPK3, ALX4, ANHX, ANKRD17, ANKRD49, ANKRD52, APBB2, APBB3, APEH, APP, AR, ARF4, ARFG…
GO:0044267	cellular protein metabolic process	GO_BiologicalProcess-GOA_19.05.2017_00h00	1e-18	3.6e-15	[4, 5]	40.07	2095	[A4GNT, AAK1, ABCA1, ABI2, ABTB1, ACE, ACER2, ACO1, ACP1, ACSL1, ACTN2, ACTR8, ACVR1B, ACVR1C, ACVR2A, ACVR2B, ACVRL1, ADAM10, ADAMTS12, ADAMTSL1, ADAR, ADARB1, ADCK5, ADCY2, ADCY4, ADCY5, ADCY6, ADCYAP1, ADH5, ADORA1, ADPRH, ADRA2B, AGBL1, AGBL4, AGER, AGO1, AGO2, AGO3, AGO4, AGTPBP1, AGTR2, AIDA, AIM2, AIPL1, AKAP13, AKAP6, AKIRIN2, AKT1, AKT2, AKT3, ALAD, ALB, ALG1, ALG10, ALG10B, ALG11, ALG3,…
GO:0005829	cytosol	GO_CellularComponent-GOA_19.05.2017_00h00	2.1e-21	7.7e-18	[4, 5, 6, 7]	40.57	2062	[AAGAB, AAK1, AASDHPPT, ABCD1, ABHD5, ABI2, ABR, ABTB1, ACADVL, ACO1, ACOT11, ACOT13, ACSBG1, ACSS2, ACTC1, ACTG2, ACTN2, ACTR1A, ACTR2, ACTR3, ACVR1B, ACY1, ADAP1, ADARB1, ADCY10, ADCY2, ADCY4, ADCY5, ADCY6, ADD2, ADGRG2, ADH1B, ADH5, ADH6, ADHFE1, ADPRM, ADSS, AFAP1, AFDN, AFF3, AGBL1, AGBL4, AGFG1, AGO1, AGO2, AGO3, AGO4, AGTPBP1, AGTRAP, AHCTF1, AHCYL1, AHCYL2, AHI1, AHNAK2, AHR, AIFM3, AIM2,…
GO:0048522	positive regulation of cellular process	GO_BiologicalProcess-GOA_19.05.2017_00h00	3e-21	1.1e-17	[2, 3, 4]	40.56	2052	[AAK1, ABAT, ABCA1, ABCC4, ABCC8, ABHD5, ABI2, ABLIM3, ABR, ACE, ACER2, ACPP, ACSL1, ACSL4, ACTN2, ACTR2, ACTR3, ACVR1B, ACVR1C, ACVR2A, ACVR2B, ACVRL1, ADAM10, ADAMTS20, ADCY10, ADCY2, ADCY4, ADCY5, ADCY6, ADCYAP1, ADCYAP1R1, ADGRA2, ADGRB1, ADGRB2, ADGRB3, ADGRF5, ADGRG1, ADGRL3, ADORA1, ADRA2B, AGER, AGO1, AGO2, AGO3, AGPAT1, AGTR2, AGXT2, AHI1, AHR, AICDA, AIM2, AKAP12, AKAP13, AKAP5, AKAP6, …
GO:0048519	negative regulation of biological process	GO_BiologicalProcess-GOA_19.05.2017_00h00	1.2e-18	4.4e-15	[1, 2, 3]	40.16	2042	[A4GNT, ABAT, ABCA1, ABCA5, ABCC8, ABCG1, ABCG5, ABHD2, ABHD5, ABR, ACADL, ACADVL, ACE, ACER2, ACSL4, ACTC1, ACTN2, ACVR1B, ACVR1C, ACVR2B, ACVRL1, ADAM10, ADAM22, ADAMDEC1, ADAMTS12, ADAMTS20, ADAR, ADARB1, ADCY6, ADCYAP1, ADCYAP1R1, ADD2, ADGRA2, ADGRB1, ADGRB2, ADGRB3, ADGRF5, ADGRG1, ADGRG3, ADGRV1, ADIPOR2, ADORA1, ADRA2B, AEBP1, AEBP2, AFF2, AGER, AGO1, AGO2, AGO3, AGO4, AGTR2, AHI1, AHR, A…
GO:0044271	cellular nitrogen compound biosynthetic process	GO_BiologicalProcess-GOA_19.05.2017_00h00	2.4e-13	8.6e-10	[4]	39.25	2027	[AASDH, ABCA1, ABCA2, ABCG1, ABLIM3, ABTB1, ACAT1, ACER2, ACO1, ACTN2, ACTR8, ACVR1B, ACVR2A, ACVR2B, ACVRL1, ADAR, ADCY10, ADCY2, ADCY4, ADCY5, ADCY6, ADCYAP1, ADCYAP1R1, ADGRG3, ADSS, AEBP1, AEBP2, AFF3, AFF4, AGER, AGO1, AGO2, AGO3, AGO4, AGTR2, AGXT2, AHCTF1, AHI1, AHR, AICDA, AIM2, AK2, AK3, AK4, AK5, AKAP12, AKAP17A, AKAP5, AKAP6, AKIRIN2, AKT1, AKT2, ALAD, ALDH7A1, ALKBH1, ALPK3, ALX4, ANH…
GO:0006810	transport	GO_BiologicalProcess-GOA_19.05.2017_00h00	7.6e-07	0.0025	[3]	37.82	2015	[AAGAB, AAK1, ABAT, ABCA1, ABCA10, ABCA13, ABCA2, ABCA5, ABCA9, ABCB10, ABCB11, ABCC1, ABCC10, ABCC11, ABCC12, ABCC3, ABCC4, ABCC5, ABCC6, ABCC8, ABCD1, ABCF2, ABCG1, ABCG2, ABCG5, ABLIM3, ABR, ACBD5, ACE, ACO1, ACPP, ACSL1, ACSL4, ACTN2, ACTR1A, ACTR2, ACTR3, ACVR1C, ACVR2B, ADAM10, ADAR, ADCY5, ADCYAP1, ADCYAP1R1, ADD2, ADGRE3, ADGRG3, ADHFE1, ADIPOR2, ADORA1, ADRA2B, AGAP1, AGFG1, AGTR2, AHCTF…
GO:0070013	intracellular organelle lumen	GO_CellularComponent-GOA_19.05.2017_00h00	1.7e-09	6e-06	[3, 4, 5, 6]	38.47	2015	[A1CF, AAGAB, AASS, ABAT, ABTB1, ACADL, ACADVL, ACAN, ACAT1, ACBD5, ACOX1, ACOX3, ACOXL, ACP6, ACSF2, ACSF3, ACSL5, ACSM5, ACSS2, ACTN2, ACTR2, ACTR8, ADAM10, ADAM12, ADAMTS4, ADAMTSL1, ADAR, ADARB1, ADAT2, ADH1B, ADHFE1, AEBP2, AEN, AFDN, AFF2, AFF3, AFF4, AGER, AGO1, AGO2, AGO3, AGO4, AGPS, AGTPBP1, AGTRAP, AGXT2, AHCTF1, AHR, AIM2, AK2, AK3, AK4, AK5, AKAP11, AKAP17A, AKIRIN1, AKIRIN2, AKR1E2,…
GO:0048731	system development	GO_BiologicalProcess-GOA_19.05.2017_00h00	3.9e-24	1.4e-20	[3, 4]	41.2	1960	[ABAT, ABCC8, ABR, ACAN, ACAT1, ACE, ACP6, ACSBG1, ACSL4, ACTC1, ACTG2, ACTN2, ACTR2, ACVR1B, ACVR2A, ACVR2B, ACVRL1, ADAM19, ADAM22, ADAM23, ADAMTS12, ADAMTS2, ADAMTS4, ADAMTS6, ADAP2, ADAR, ADARB1, ADCY6, ADCYAP1, ADD2, ADGRA2, ADGRB1, ADGRB2, ADGRB3, ADGRG1, ADGRG3, ADGRL3, ADGRV1, ADIPOR2, ADORA1, ADRA2B, AEBP1, AFDN, AFF2, AGER, AGO4, AGTPBP1, AGTR2, AHI1, AHR, AICDA, AK4, AKAP13, AKAP6, AKT…
GO:0016070	RNA metabolic process	GO_BiologicalProcess-GOA_19.05.2017_00h00	1.5e-19	5.5e-16	[4, 5, 6]	40.51	1941	[A1CF, ABCA2, ABCG1, ABLIM3, ACTN2, ACTR8, ACVR1B, ACVR2A, ACVR2B, ACVRL1, ADAR, ADARB1, ADAT2, ADCYAP1, ADGRG3, AEBP1, AEBP2, AFF2, AFF3, AFF4, AGER, AGO1, AGO2, AGO3, AGO4, AGTR2, AHCTF1, AHCYL1, AHI1, AHR, AICDA, AIM2, AKAP17A, AKIRIN2, AKT1, ALKBH1, ALPK3, ALX4, ANHX, ANKRD49, ANKRD52, APBB2, APBB3, APOBEC4, APP, AQR, AR, ARF4, ARGLU1, ARHGAP35, ARHGEF2, ARHGEF5, ARID1A, ARID1B, ARID2, ARID3B…
GO:0010468	regulation of gene expression	GO_BiologicalProcess-GOA_19.05.2017_00h00	1.1e-18	4.3e-15	[4, 5]	40.39	1924	[A1CF, ABCA2, ABCG1, ABLIM3, ACO1, ACTC1, ACTG2, ACTR8, ACVR1B, ACVR2A, ACVR2B, ACVRL1, ADAR, ADCYAP1, ADGRG3, AEBP1, AEBP2, AFF2, AFF3, AFF4, AGER, AGO1, AGO2, AGO3, AGO4, AGTR2, AHCTF1, AHCYL1, AHI1, AHR, AICDA, AIM2, AKAP17A, AKIRIN2, AKT1, AKT2, ALDH1A2, ALKBH1, ALOX12, ALPK3, ALX4, ANGEL2, ANHX, ANK2, ANK3, ANKRD49, ANKRD52, APBA1, APBB2, APBB3, APP, AR, ARF4, ARGLU1, ARHGAP35, ARHGEF2, ARHG…
GO:0009889	regulation of biosynthetic process	GO_BiologicalProcess-GOA_19.05.2017_00h00	1.8e-24	6.7e-21	[3, 4]	41.36	1916	[ABCA1, ABCA2, ABCG1, ABLIM3, ACADL, ACADVL, ACER2, ACO1, ACTN2, ACTR8, ACVR1B, ACVR2A, ACVR2B, ACVRL1, ADAR, ADCY2, ADCY4, ADCY5, ADCY6, ADCYAP1, ADCYAP1R1, ADGRF5, ADGRG3, ADIPOR2, AEBP1, AEBP2, AFF3, AFF4, AGER, AGO1, AGO2, AGO3, AGO4, AGTR2, AGXT2, AHCTF1, AHI1, AHR, AICDA, AIM2, AKAP12, AKAP17A, AKAP5, AKAP6, AKIRIN2, AKT1, AKT2, ALKBH1, ALPK3, ALX4, ANHX, ANKRD13C, ANKRD17, ANKRD49, ANKRD52…
GO:0031326	regulation of cellular biosynthetic process	GO_BiologicalProcess-GOA_19.05.2017_00h00	2.8e-25	1e-21	[4, 5]	41.53	1895	[ABCA1, ABCA2, ABCG1, ABLIM3, ACADL, ACADVL, ACER2, ACO1, ACTN2, ACTR8, ACVR1B, ACVR2A, ACVR2B, ACVRL1, ADAR, ADCY2, ADCY4, ADCY5, ADCY6, ADCYAP1, ADCYAP1R1, ADGRF5, ADGRG3, ADIPOR2, AEBP1, AEBP2, AFF3, AFF4, AGER, AGO1, AGO2, AGO3, AGO4, AGTR2, AGXT2, AHCTF1, AHI1, AHR, AICDA, AIM2, AKAP12, AKAP17A, AKAP5, AKAP6, AKIRIN2, AKT1, AKT2, ALKBH1, ALPK3, ALX4, ANHX, ANKRD17, ANKRD49, ANKRD52, AP2A1, A…
GO:1901362	organic cyclic compound biosynthetic process	GO_BiologicalProcess-GOA_19.05.2017_00h00	4.7e-16	1.6e-12	[4]	40	1891	[ABCA1, ABCA2, ABCB11, ABCG1, ABLIM3, ACAT1, ACTN2, ACTR8, ACVR1B, ACVR2A, ACVR2B, ACVRL1, ADCY10, ADCY2, ADCY4, ADCY5, ADCY6, ADCYAP1, ADCYAP1R1, ADGRG3, ADSS, AEBP1, AEBP2, AFF3, AFF4, AGER, AGO1, AGO2, AGTR2, AHCTF1, AHI1, AHR, AICDA, AIM2, AK2, AK3, AK4, AK5, AKAP12, AKAP17A, AKAP5, AKAP6, AKIRIN2, AKT1, ALAD, ALPK3, ALX4, AMACR, ANHX, ANKRD49, ANKRD52, APBB2, APBB3, APP, AR, ARF4, ARGLU1, AR…
GO:0048523	negative regulation of cellular process	GO_BiologicalProcess-GOA_19.05.2017_00h00	1.4e-21	5.2e-18	[2, 3, 4]	40.96	1886	[A4GNT, ABAT, ABCA1, ABCA5, ABCC8, ABCG1, ABHD2, ABR, ACADL, ACADVL, ACE, ACER2, ACTC1, ACTN2, ACVR1B, ACVR1C, ACVR2B, ACVRL1, ADAM10, ADAM22, ADAMDEC1, ADAMTS12, ADAMTS20, ADAR, ADARB1, ADCY6, ADCYAP1, ADCYAP1R1, ADD2, ADGRA2, ADGRB1, ADGRF5, ADGRG1, ADGRG3, ADGRV1, ADIPOR2, ADORA1, ADRA2B, AEBP1, AEBP2, AGER, AGO1, AGO2, AGO3, AGO4, AGTR2, AHI1, AHR, AICDA, AIDA, AIPL1, AKAP6, AKIRIN2, AKT1, AK…
GO:0043412	macromolecule modification	GO_BiologicalProcess-GOA_19.05.2017_00h00	8.8e-27	3.2e-23	[4]	41.83	1870	[A1CF, A4GNT, AAK1, ABCA1, ABI2, ABTB1, ACE, ACER2, ACP1, ACSL1, ACTN2, ACTR8, ACVR1B, ACVR1C, ACVR2A, ACVR2B, ACVRL1, ADAM10, ADAMTSL1, ADAR, ADARB1, ADAT2, ADCK5, ADCY2, ADCY4, ADCY5, ADCY6, ADCYAP1, ADH5, ADORA1, ADPRH, ADRA2B, AEBP2, AGBL1, AGBL4, AGER, AGTPBP1, AGTR2, AICDA, AIDA, AIPL1, AKAP13, AKAP6, AKT1, AKT2, AKT3, ALB, ALG1, ALG10, ALG10B, ALG11, ALG3, ALG8, ALG9, ALKBH1, ALPK3, ALS2, …
GO:0019438	aromatic compound biosynthetic process	GO_BiologicalProcess-GOA_19.05.2017_00h00	1.3e-16	4.9e-13	[4]	40.2	1839	[ABCA1, ABCA2, ABCG1, ABLIM3, ACAT1, ACTN2, ACTR8, ACVR1B, ACVR2A, ACVR2B, ACVRL1, ADCY10, ADCY2, ADCY4, ADCY5, ADCY6, ADCYAP1, ADCYAP1R1, ADGRG3, ADSS, AEBP1, AEBP2, AFF3, AFF4, AGER, AGO1, AGO2, AGTR2, AHCTF1, AHI1, AHR, AICDA, AIM2, AK2, AK3, AK4, AK5, AKAP12, AKAP17A, AKAP5, AKAP6, AKIRIN2, AKT1, ALAD, ALPK3, ALX4, ANHX, ANKRD49, ANKRD52, APBB2, APBB3, APP, AR, ARF4, ARGLU1, ARHGAP35, ARHGEF2…
GO:0018130	heterocycle biosynthetic process	GO_BiologicalProcess-GOA_19.05.2017_00h00	8.4e-17	3e-13	[4]	40.24	1837	[ABCA1, ABCA2, ABCG1, ABLIM3, ACAT1, ACTN2, ACTR8, ACVR1B, ACVR2A, ACVR2B, ACVRL1, ADCY10, ADCY2, ADCY4, ADCY5, ADCY6, ADCYAP1, ADCYAP1R1, ADGRG3, ADSS, AEBP1, AEBP2, AFF3, AFF4, AGER, AGO1, AGO2, AGTR2, AHCTF1, AHI1, AHR, AICDA, AIM2, AK2, AK3, AK4, AK5, AKAP12, AKAP17A, AKAP5, AKAP6, AKIRIN2, AKT1, ALAD, ALPK3, ALX4, ANHX, ANKRD49, ANKRD52, APBB2, APBB3, APP, AR, ARF4, ARGLU1, ARHGAP35, ARHGEF2…
GO:0044428	nuclear part	GO_CellularComponent-GOA_19.05.2017_00h00	4.2e-21	1.5e-17	[3, 4, 5, 6, 7, 8]	41.03	1824	[A1CF, AAGAB, ABTB1, ACADVL, ACBD5, ACOX1, ACSL5, ACSS2, ACTR8, ADAM12, ADAMTS4, ADAR, ADARB1, ADAT2, ADH1B, AEBP2, AEN, AFDN, AFF2, AFF3, AFF4, AGER, AGFG1, AGO1, AGO2, AGO3, AGO4, AGPS, AGTPBP1, AGTRAP, AHCTF1, AHR, AIM2, AK3, AK5, AKAP11, AKAP17A, AKAP6, AKIRIN1, AKIRIN2, AKR1E2, AKT1, AKT2, ALDH6A1, ALG14, ALKBH1, AMER1, AMOT, AMOTL1, AMT, ANAPC1, ANAPC13, ANAPC15, ANAPC16, ANAPC5, ANAPC7, AN…
GO:0010556	regulation of macromolecule biosynthetic process	GO_BiologicalProcess-GOA_19.05.2017_00h00	4.8e-26	1.7e-22	[4, 5]	41.86	1818	[ABCA2, ABCG1, ABLIM3, ACER2, ACO1, ACTN2, ACTR8, ACVR1B, ACVR2A, ACVR2B, ACVRL1, ADAR, ADCYAP1, ADGRG3, AEBP1, AEBP2, AFF3, AFF4, AGER, AGO1, AGO2, AGO3, AGO4, AGTR2, AHCTF1, AHI1, AHR, AICDA, AIM2, AKAP17A, AKIRIN2, AKT1, AKT2, ALKBH1, ALPK3, ALX4, ANHX, ANKRD13C, ANKRD17, ANKRD49, ANKRD52, AP2A1, APBB2, APBB3, APOA2, APP, AR, ARF4, ARFGEF1, ARGLU1, ARHGAP35, ARHGEF2, ARHGEF5, ARID1A, ARID1B, A…
GO:0034654	nucleobase-containing compound biosynthetic process	GO_BiologicalProcess-GOA_19.05.2017_00h00	1.2e-17	4.4e-14	[4, 5]	40.44	1817	[ABCA1, ABCA2, ABCG1, ABLIM3, ACAT1, ACTN2, ACTR8, ACVR1B, ACVR2A, ACVR2B, ACVRL1, ADCY10, ADCY2, ADCY4, ADCY5, ADCY6, ADCYAP1, ADCYAP1R1, ADGRG3, ADSS, AEBP1, AEBP2, AFF3, AFF4, AGER, AGO1, AGO2, AGTR2, AHCTF1, AHI1, AHR, AICDA, AIM2, AK2, AK3, AK4, AK5, AKAP12, AKAP17A, AKAP5, AKAP6, AKIRIN2, AKT1, ALPK3, ALX4, ANHX, ANKRD49, ANKRD52, APBB2, APBB3, APP, AR, ARF4, ARGLU1, ARHGAP35, ARHGEF2, ARHG…
GO:0019219	regulation of nucleobase-containing compound metabolic process	GO_BiologicalProcess-GOA_19.05.2017_00h00	3.3e-25	1.2e-21	[4, 5]	41.75	1805	[ABCA1, ABCA2, ABCG1, ABLIM3, ACTN2, ACTR8, ACVR1B, ACVR2A, ACVR2B, ACVRL1, ADCY2, ADCY4, ADCY5, ADCY6, ADCYAP1, ADCYAP1R1, ADGRG3, AEBP1, AEBP2, AFF2, AFF3, AFF4, AGER, AGO1, AGO2, AGTR2, AHCTF1, AHCYL1, AHI1, AHR, AICDA, AIM2, AIPL1, AKAP12, AKAP17A, AKAP5, AKAP6, AKIRIN2, AKT1, ALPK3, ALX4, ANHX, ANKRD17, ANKRD49, ANKRD52, APAF1, APBB2, APBB3, APP, AR, ARF4, ARGLU1, ARHGAP35, ARHGEF2, ARHGEF5,…
GO:0043169	cation binding	GO_MolecularFunction-GOA_19.05.2017_00h00	5.3e-18	1.9e-14	[3]	40.59	1778	[AASDHPPT, ABAT, ABLIM3, ACAN, ACAP2, ACAT1, ACE, ACO1, ACSM5, ACSS2, ACTN2, ACVR1B, ACVR1C, ACVR2A, ACVR2B, ACVRL1, ACY1, ADAM10, ADAM12, ADAM19, ADAM21, ADAM30, ADAMDEC1, ADAMTS10, ADAMTS12, ADAMTS17, ADAMTS19, ADAMTS2, ADAMTS20, ADAMTS4, ADAMTS6, ADAMTSL1, ADAP1, ADAP2, ADAR, ADARB1, ADAT2, ADCY10, ADCY2, ADCY4, ADCY5, ADCY6, ADGRE3, ADGRL3, ADGRV1, ADH1B, ADH5, ADH6, ADHFE1, ADIPOR2, ADPRH, A…
GO:2000112	regulation of cellular macromolecule biosynthetic process	GO_BiologicalProcess-GOA_19.05.2017_00h00	1.6e-26	6e-23	[5, 6]	42.04	1778	[ABCA2, ABCG1, ABLIM3, ACER2, ACO1, ACTR8, ACVR1B, ACVR2A, ACVR2B, ACVRL1, ADAR, ADCYAP1, ADGRG3, AEBP1, AEBP2, AFF3, AFF4, AGER, AGO1, AGO2, AGO3, AGO4, AGTR2, AHCTF1, AHI1, AHR, AICDA, AIM2, AKAP17A, AKIRIN2, AKT1, AKT2, ALKBH1, ALPK3, ALX4, ANHX, ANKRD17, ANKRD49, ANKRD52, APBB2, APBB3, APP, AR, ARF4, ARFGEF1, ARGLU1, ARHGAP35, ARHGEF2, ARHGEF5, ARID1A, ARID1B, ARID2, ARID3B, ARID4A, ARID4B, A…
GO:0006464	cellular protein modification process	GO_BiologicalProcess-GOA_19.05.2017_00h00	2.4e-26	9.1e-23	[5, 6]	42.03	1770	[A4GNT, AAK1, ABCA1, ABI2, ABTB1, ACE, ACER2, ACP1, ACSL1, ACTN2, ACTR8, ACVR1B, ACVR1C, ACVR2A, ACVR2B, ACVRL1, ADAM10, ADAMTSL1, ADAR, ADARB1, ADCK5, ADCY2, ADCY4, ADCY5, ADCY6, ADCYAP1, ADH5, ADORA1, ADPRH, ADRA2B, AGBL1, AGBL4, AGER, AGTPBP1, AGTR2, AIDA, AIPL1, AKAP13, AKAP6, AKT1, AKT2, AKT3, ALB, ALG1, ALG10, ALG10B, ALG11, ALG3, ALG8, ALG9, ALPK3, ALS2, AMER1, AMFR, ANAPC1, ANAPC13, ANAPC…
GO:0046872	metal ion binding	GO_MolecularFunction-GOA_19.05.2017_00h00	9.4e-19	3.4e-15	[4]	40.79	1748	[AASDHPPT, ABAT, ABLIM3, ACAN, ACAP2, ACAT1, ACE, ACO1, ACSM5, ACTN2, ACVR1B, ACVR1C, ACVR2A, ACVR2B, ACVRL1, ACY1, ADAM10, ADAM12, ADAM19, ADAM21, ADAM30, ADAMDEC1, ADAMTS10, ADAMTS12, ADAMTS17, ADAMTS19, ADAMTS2, ADAMTS20, ADAMTS4, ADAMTS6, ADAMTSL1, ADAP1, ADAP2, ADAR, ADARB1, ADAT2, ADCY10, ADCY2, ADCY4, ADCY5, ADCY6, ADGRE3, ADGRL3, ADGRV1, ADH1B, ADH5, ADH6, ADHFE1, ADIPOR2, ADPRH, ADPRM, A…
GO:0012505	endomembrane system	GO_CellularComponent-GOA_19.05.2017_00h00	1.8e-08	6.4e-05	[2, 3]	38.6	1721	[A1CF, A4GNT, AAK1, ABCA1, ABCA13, ABCA2, ABCA5, ABCC4, ABCC6, ABCC8, ABCD1, ABCG1, ABHD2, ABHD4, ACAN, ACAP2, ACE, ACER2, ACO1, ACPP, ACSBG1, ACSL1, ACSL4, ACSL5, ACTN2, ACTR1A, ACTR2, ADAM10, ADAM19, ADAM30, ADAMTSL1, ADCYAP1R1, ADGRE3, ADGRG3, ADORA1, AEN, AGBL4, AGFG1, AGMO, AGPAT1, AGTRAP, AHCTF1, AHCYL1, AHCYL2, AIFM3, AIG1, AKAP6, AKIRIN1, AKR1E2, AKT2, ALAD, ALB, ALDH3A2, ALG1, ALG10, ALG…
GO:0048869	cellular developmental process	GO_BiologicalProcess-GOA_19.05.2017_00h00	2.7e-14	9.8e-11	[3]	40.01	1703	[ABCA1, ABCA5, ABCC8, ABCG1, ABHD2, ABHD5, ACADVL, ACAN, ACE, ACP6, ACSL4, ACTC1, ACTN2, ACTR2, ACVR1B, ACVR1C, ACVR2A, ACVR2B, ACVRL1, ADAM12, ADAM18, ADAM22, ADAMTS12, ADAMTS20, ADAR, ADARB1, ADCY6, ADCYAP1, ADCYAP1R1, ADGRA2, ADGRB1, ADGRB3, ADGRF5, ADGRG1, ADGRG3, ADGRL3, ADGRV1, ADRA2B, AFDN, AFF4, AGER, AGFG1, AGO4, AGTPBP1, AGTR2, AHI1, AICDA, AKAP13, AKAP6, AKR1C2, AKT1, AKT2, ALDH1A2, AL…
GO:0031981	nuclear lumen	GO_CellularComponent-GOA_19.05.2017_00h00	1.3e-18	5e-15	[4, 5, 6, 7, 8, 9]	40.95	1671	[A1CF, AAGAB, ABTB1, ACADVL, ACBD5, ACOX1, ACSL5, ACSS2, ACTR8, ADAM12, ADAMTS4, ADAR, ADARB1, ADAT2, ADH1B, AEBP2, AEN, AFDN, AFF2, AFF3, AFF4, AGER, AGO1, AGO2, AGO3, AGO4, AGPS, AGTPBP1, AGTRAP, AHCTF1, AHR, AIM2, AK3, AK5, AKAP11, AKAP17A, AKIRIN1, AKIRIN2, AKR1E2, AKT1, AKT2, ALDH6A1, ALKBH1, AMER1, AMT, ANAPC1, ANAPC15, ANAPC16, ANAPC5, ANAPC7, ANGEL2, ANKRD11, ANKRD12, ANKS1A, ANXA11, APC,…
GO:0051252	regulation of RNA metabolic process	GO_BiologicalProcess-GOA_19.05.2017_00h00	5.2e-24	1.9e-20	[4, 5, 6, 7]	42	1651	[ABCA2, ABCG1, ABLIM3, ACTN2, ACTR8, ACVR1B, ACVR2A, ACVR2B, ACVRL1, ADCYAP1, ADGRG3, AEBP1, AEBP2, AFF2, AFF3, AFF4, AGER, AGO1, AGO2, AGTR2, AHCTF1, AHCYL1, AHI1, AHR, AICDA, AIM2, AKAP17A, AKIRIN2, AKT1, ALPK3, ALX4, ANHX, ANKRD49, ANKRD52, APBB2, APBB3, APP, AR, ARF4, ARGLU1, ARHGAP35, ARHGEF2, ARHGEF5, ARID1A, ARID1B, ARID2, ARID3B, ARID4A, ARID4B, ARID5B, ARL2BP, ARMCX3, ARNT, ARNT2, ARNTL,…
GO:0032774	RNA biosynthetic process	GO_BiologicalProcess-GOA_19.05.2017_00h00	8.9e-21	3.2e-17	[5, 6, 7]	41.42	1649	[ABCA2, ABCG1, ABLIM3, ACTN2, ACTR8, ACVR1B, ACVR2A, ACVR2B, ACVRL1, ADCYAP1, ADGRG3, AEBP1, AEBP2, AFF3, AFF4, AGER, AGO1, AGO2, AGTR2, AHCTF1, AHI1, AHR, AICDA, AIM2, AKAP17A, AKIRIN2, AKT1, ALPK3, ALX4, ANHX, ANKRD49, ANKRD52, APBB2, APBB3, APP, AR, ARF4, ARGLU1, ARHGAP35, ARHGEF2, ARHGEF5, ARID1A, ARID1B, ARID2, ARID3B, ARID4A, ARID4B, ARID5B, ARL2BP, ARMCX3, ARNT, ARNT2, ARNTL, ARNTL2, ARRB1…
GO:0097659	nucleic acid-templated transcription	GO_BiologicalProcess-GOA_19.05.2017_00h00	3.1e-21	1.1e-17	[6, 7, 8]	41.52	1645	[ABCA2, ABCG1, ABLIM3, ACTN2, ACTR8, ACVR1B, ACVR2A, ACVR2B, ACVRL1, ADCYAP1, ADGRG3, AEBP1, AEBP2, AFF3, AFF4, AGER, AGO1, AGO2, AGTR2, AHCTF1, AHI1, AHR, AICDA, AIM2, AKAP17A, AKIRIN2, AKT1, ALPK3, ALX4, ANHX, ANKRD49, ANKRD52, APBB2, APBB3, APP, AR, ARF4, ARGLU1, ARHGAP35, ARHGEF2, ARHGEF5, ARID1A, ARID1B, ARID2, ARID3B, ARID4A, ARID4B, ARID5B, ARL2BP, ARMCX3, ARNT, ARNT2, ARNTL, ARNTL2, ARRB1…
GO:0003676	nucleic acid binding	GO_MolecularFunction-GOA_19.05.2017_00h00	1.6e-09	5.6e-06	[3]	39	1642	[A1CF, ABCF2, ABI2, ABTB1, ACO1, ADAMTS17, ADAR, ADARB1, AEBP1, AEBP2, AEN, AFF2, AFF3, AGFG1, AGO1, AGO2, AGO3, AGO4, AHCTF1, AHCYL1, AHR, AIM2, AKAP1, AKAP17A, ALB, ALDH6A1, ALKBH1, ALX4, ANGEL2, ANHX, ANKRD17, ANKZF1, ANXA11, ANXA2, APEH, APEX2, API5, APLP2, APOBEC3C, APP, AQR, AR, ARCN1, ARF1, ARHGAP35, ARHGEF28, ARID1A, ARID1B, ARID2, ARID3B, ARID4A, ARID4B, ARID5B, ARNT, ARNT2, ARNTL, ARNTL…
GO:0006351	transcription, DNA-templated	GO_BiologicalProcess-GOA_19.05.2017_00h00	1.2e-21	4.6e-18	[5, 6, 7, 8, 9]	41.6	1640	[ABCA2, ABCG1, ABLIM3, ACTR8, ACVR1B, ACVR2A, ACVR2B, ACVRL1, ADCYAP1, ADGRG3, AEBP1, AEBP2, AFF3, AFF4, AGER, AGO1, AGO2, AGTR2, AHCTF1, AHI1, AHR, AICDA, AIM2, AKAP17A, AKIRIN2, AKT1, ALPK3, ALX4, ANHX, ANKRD49, ANKRD52, APBB2, APBB3, APP, AR, ARF4, ARGLU1, ARHGAP35, ARHGEF2, ARHGEF5, ARID1A, ARID1B, ARID2, ARID3B, ARID4A, ARID4B, ARID5B, ARMCX3, ARNT, ARNT2, ARNTL, ARNTL2, ARRB1, ASCC2, ASCC3,…
GO:0030154	cell differentiation	GO_BiologicalProcess-GOA_19.05.2017_00h00	5.5e-13	1.9e-09	[4]	39.88	1626	[ABCA1, ABCA5, ABCC8, ABCG1, ABHD2, ABHD5, ACADVL, ACAN, ACE, ACP6, ACSL4, ACTC1, ACTN2, ACTR2, ACVR1B, ACVR1C, ACVR2A, ACVR2B, ACVRL1, ADAM12, ADAM18, ADAM22, ADAMTS12, ADAMTS20, ADAR, ADARB1, ADCY6, ADCYAP1, ADCYAP1R1, ADGRA2, ADGRB1, ADGRB3, ADGRF5, ADGRG1, ADGRG3, ADGRL3, ADGRV1, ADRA2B, AFDN, AFF4, AGER, AGFG1, AGTPBP1, AGTR2, AHI1, AICDA, AKAP13, AKAP6, AKR1C2, AKT1, AKT2, ALDH1A2, ALDH6A1,…
GO:2001141	regulation of RNA biosynthetic process	GO_BiologicalProcess-GOA_19.05.2017_00h00	1.2e-22	4.5e-19	[5, 6, 7, 8]	41.92	1597	[ABCA2, ABCG1, ABLIM3, ACTN2, ACTR8, ACVR1B, ACVR2A, ACVR2B, ACVRL1, ADCYAP1, ADGRG3, AEBP1, AEBP2, AFF3, AFF4, AGER, AGO1, AGO2, AGTR2, AHCTF1, AHI1, AHR, AICDA, AIM2, AKAP17A, AKIRIN2, AKT1, ALPK3, ALX4, ANHX, ANKRD49, ANKRD52, APBB2, APBB3, APP, AR, ARF4, ARGLU1, ARHGAP35, ARHGEF2, ARHGEF5, ARID1A, ARID1B, ARID2, ARID3B, ARID4A, ARID4B, ARID5B, ARL2BP, ARMCX3, ARNT, ARNT2, ARNTL, ARNTL2, ARRB1…
GO:1903506	regulation of nucleic acid-templated transcription	GO_BiologicalProcess-GOA_19.05.2017_00h00	9.6e-23	3.5e-19	[6, 7, 8, 9]	41.94	1594	[ABCA2, ABCG1, ABLIM3, ACTN2, ACTR8, ACVR1B, ACVR2A, ACVR2B, ACVRL1, ADCYAP1, ADGRG3, AEBP1, AEBP2, AFF3, AFF4, AGER, AGO1, AGO2, AGTR2, AHCTF1, AHI1, AHR, AICDA, AIM2, AKAP17A, AKIRIN2, AKT1, ALPK3, ALX4, ANHX, ANKRD49, ANKRD52, APBB2, APBB3, APP, AR, ARF4, ARGLU1, ARHGAP35, ARHGEF2, ARHGEF5, ARID1A, ARID1B, ARID2, ARID3B, ARID4A, ARID4B, ARID5B, ARL2BP, ARMCX3, ARNT, ARNT2, ARNTL, ARNTL2, ARRB1…
GO:0043232	intracellular non-membrane-bounded organelle	GO_CellularComponent-GOA_19.05.2017_00h00	4e-06	0.013	[3, 4, 5, 6]	38.08	1587	[ABCA2, ABCF2, ABHD5, ABI2, ABLIM3, ABTB1, ACADVL, ACOT13, ACOX1, ACSL4, ACSL5, ACTBL2, ACTC1, ACTG2, ACTN2, ACTR1A, ACTR2, ACTR3, ACTR8, ADAR, ADARB1, ADCY10, ADCY5, ADD2, AEN, AFAP1, AFF4, AGBL4, AGER, AGO1, AGO2, AGO3, AGO4, AGPS, AGTPBP1, AHCTF1, AHI1, AHNAK2, AIF1L, AK5, AKAP11, AKAP12, AKAP13, AKT1, ALDH3B2, ALDOB, ALKBH1, ALMS1, ALPK3, ALS2, AMOT, AMPH, ANAPC16, ANK1, ANK2, ANK3, ANKRD17, …
GO:0006355	regulation of transcription, DNA-templated	GO_BiologicalProcess-GOA_19.05.2017_00h00	4.9e-23	1.8e-19	[5, 6, 7, 8, 9, 10]	42.02	1586	[ABCA2, ABCG1, ABLIM3, ACTR8, ACVR1B, ACVR2A, ACVR2B, ACVRL1, ADCYAP1, ADGRG3, AEBP1, AEBP2, AFF3, AFF4, AGER, AGO1, AGO2, AGTR2, AHCTF1, AHI1, AHR, AICDA, AIM2, AKAP17A, AKIRIN2, AKT1, ALPK3, ALX4, ANHX, ANKRD49, ANKRD52, APBB2, APBB3, APP, AR, ARF4, ARGLU1, ARHGAP35, ARHGEF2, ARHGEF5, ARID1A, ARID1B, ARID2, ARID3B, ARID4A, ARID4B, ARID5B, ARMCX3, ARNT, ARNT2, ARNTL, ARNTL2, ARRB1, ASCC2, ASCC3,…
GO:0048583	regulation of response to stimulus	GO_BiologicalProcess-GOA_19.05.2017_00h00	1.9e-11	6.9e-08	[2, 3]	39.6	1583	[AAK1, ABAT, ABCA1, ABR, ACPP, ACSL5, ACTN2, ACTR2, ACTR3, ACVR1B, ACVR2A, ACVR2B, ACVRL1, ADAM10, ADAMTS12, ADAMTS20, ADAR, ADCY5, ADCYAP1, ADCYAP1R1, ADGRA2, ADGRG1, ADGRG3, ADORA1, ADRA2B, AFAP1, AGER, AGO1, AGO3, AGPAT1, AGTR2, AIDA, AIM2, AKAP1, AKAP11, AKAP12, AKAP13, AKAP5, AKAP6, AKR1C2, AKT1, AKT2, AKT3, ALOX12, ALS2, ALS2CL, AMER1, AMER3, AMOT, ANGPT1, ANKRD17, ANKS1A, ANO6, ANXA2, AP1G…
GO:0006996	organelle organization	GO_BiologicalProcess-GOA_19.05.2017_00h00	5.2e-17	1.8e-13	[3]	40.92	1561	[ABCA1, ABCC4, ABCD1, ABI2, ABLIM3, ABR, ACOX1, ACSS2, ACTC1, ACTN2, ACTR1A, ACTR2, ACTR3, ACTR8, ADD2, AEBP2, AFAP1, AFF2, AGFG1, AGO4, AGTPBP1, AHCTF1, AHI1, AICDA, AKAP13, AKT1, AKT2, AKT3, ALMS1, ALPK3, ALS2, ALS2CL, AMOT, ANAPC15, ANK1, ANK2, ANK3, ANKFY1, ANKLE2, ANKRD27, ANKRD53, ANXA2, AP1G1, AP1M1, AP3B1, AP3D1, APC, APOO, AQP11, ARF1, ARF6, ARFGEF1, ARFIP1, ARHGAP18, ARHGAP26, ARHGAP35,…
GO:0005654	nucleoplasm	GO_CellularComponent-GOA_19.05.2017_00h00	4.6e-19	1.6e-15	[4, 5, 6, 7, 8, 9, 10]	41.68	1443	[A1CF, AAGAB, ACBD5, ACOX1, ACSS2, ACTR8, ADAM12, ADAMTS4, ADAR, ADARB1, ADAT2, ADH1B, AEBP2, AEN, AFDN, AFF2, AFF3, AFF4, AGO1, AGO2, AGO3, AGO4, AGTRAP, AHCTF1, AHR, AIM2, AK3, AK5, AKAP17A, AKIRIN1, AKIRIN2, AKR1E2, AKT1, AKT2, ALDH6A1, AMER1, AMT, ANAPC1, ANAPC15, ANAPC16, ANAPC5, ANAPC7, ANGEL2, ANKRD11, ANKRD12, ANKS1A, ANXA11, APC, API5, APLP2, APPL1, AQR, AR, ARFGEF1, ARGLU1, ARHGAP18, AR…
GO:0023051	regulation of signaling	GO_BiologicalProcess-GOA_19.05.2017_00h00	3.2e-21	1.1e-17	[2, 3]	42.25	1409	[AAK1, ABAT, ABCA1, ABCC8, ABR, ACPP, ACSL5, ACTN2, ACVR1B, ACVR1C, ACVR2A, ACVR2B, ACVRL1, ADAMTS12, ADAMTS20, ADAR, ADCY5, ADCYAP1, ADCYAP1R1, ADGRA2, ADGRG1, ADGRG3, ADORA1, ADRA2B, AFAP1, AGER, AGO1, AGO3, AGPAT1, AGTR2, AHCYL1, AIDA, AKAP1, AKAP11, AKAP12, AKAP13, AKAP5, AKAP6, AKR1C2, AKT1, AKT3, ALS2, ALS2CL, AMER1, AMER3, AMOT, ANGPT1, ANK2, ANKRD17, ANKS1A, ANXA2, APAF1, APC, APIP, APLN,…
GO:0010646	regulation of cell communication	GO_BiologicalProcess-GOA_19.05.2017_00h00	5.5e-22	2e-18	[3, 4]	42.46	1393	[AAK1, ABAT, ABCA1, ABCC8, ABR, ACPP, ACSL5, ACTN2, ACVR1B, ACVR1C, ACVR2A, ACVR2B, ACVRL1, ADAMTS12, ADAMTS20, ADAR, ADCY5, ADCYAP1, ADCYAP1R1, ADGRA2, ADGRG1, ADGRG3, ADORA1, ADRA2B, AFAP1, AGER, AGO1, AGO3, AGPAT1, AGTR2, AIDA, AKAP1, AKAP11, AKAP12, AKAP13, AKAP5, AKAP6, AKR1C2, AKT1, AKT3, ALS2, ALS2CL, AMER1, AMER3, AMOT, ANGPT1, ANK2, ANK3, ANKRD17, ANKS1A, ANXA2, APAF1, APC, APIP, APLN, A…
GO:0006793	phosphorus metabolic process	GO_BiologicalProcess-GOA_19.05.2017_00h00	2.2e-12	7.9e-09	[3]	40.27	1390	[AAK1, AASS, ABCA1, ABHD3, ABHD4, ABHD5, ABI2, ACAT1, ACE, ACOT11, ACOT13, ACP1, ACP6, ACPP, ACSBG1, ACSF2, ACSF3, ACSL1, ACSL4, ACSL5, ACSM5, ACSS2, ACTN2, ACVR1B, ACVR1C, ACVR2A, ACVR2B, ACVRL1, ADAM10, ADAR, ADARB1, ADCK5, ADCY10, ADCY2, ADCY4, ADCY5, ADCY6, ADCYAP1, ADCYAP1R1, ADGRF5, ADORA1, ADRA2B, ADSS, AGER, AGPAT1, AGTR2, AIDA, AIPL1, AK2, AK3, AK4, AK5, AKAP10, AKAP12, AKAP13, AKAP5, AK…
GO:0009893	positive regulation of metabolic process	GO_BiologicalProcess-GOA_19.05.2017_00h00	8e-18	2.9e-14	[2, 3, 4]	41.59	1385	[ABAT, ABCA1, ABCG1, ABHD5, ABI2, ABLIM3, ACE, ACER2, ACSL1, ACTC1, ACTG2, ACVR1B, ACVR1C, ACVR2A, ACVR2B, ACVRL1, ADAR, ADCY2, ADCY4, ADCY5, ADCY6, ADCYAP1, ADCYAP1R1, ADGRF5, ADORA1, ADRA2B, AGER, AGO1, AGO2, AGO3, AGPAT1, AGTR2, AGXT2, AHI1, AHR, AICDA, AIM2, AKAP12, AKAP13, AKAP5, AKAP6, AKIRIN2, AKT1, AKT2, ALDH1A2, ALOX12, ALS2, ALX4, AMER1, ANAPC1, ANAPC15, ANAPC16, ANAPC5, ANAPC7, ANGPT1,…
GO:0048513	animal organ development	GO_BiologicalProcess-GOA_19.05.2017_00h00	1.7e-08	5.8e-05	[3, 4, 5]	39.21	1366	[ABAT, ABR, ACAN, ACAT1, ACE, ACP6, ACTC1, ACTG2, ACTN2, ACVR1B, ACVR2A, ACVR2B, ACVRL1, ADAM19, ADAMTS12, ADAMTS2, ADAMTS6, ADAP2, ADAR, ADARB1, ADCYAP1, ADD2, ADGRG1, ADGRG3, ADGRV1, ADIPOR2, AEBP1, AFDN, AFF2, AGER, AGO4, AGTPBP1, AGTR2, AHI1, AICDA, AK4, AKAP13, AKAP6, AKT1, AKT2, AKT3, ALDH1A2, ALKBH1, ALMS1, ALOX12, ALPK3, ALX4, AMER1, ANGPT1, ANK2, ANKH, ANKRD11, ANKRD52, ANO6, ANXA2, AP2A…
GO:0006796	phosphate-containing compound metabolic process	GO_BiologicalProcess-GOA_19.05.2017_00h00	2e-12	7.1e-09	[4]	40.36	1357	[AAK1, ABCA1, ABHD3, ABHD4, ABHD5, ABI2, ACAT1, ACE, ACP1, ACP6, ACPP, ACSL1, ACTN2, ACVR1B, ACVR1C, ACVR2A, ACVR2B, ACVRL1, ADAM10, ADAR, ADARB1, ADCK5, ADCY10, ADCY2, ADCY4, ADCY5, ADCY6, ADCYAP1, ADCYAP1R1, ADGRF5, ADORA1, ADRA2B, ADSS, AGER, AGPAT1, AGTR2, AIDA, AIPL1, AK2, AK3, AK4, AK5, AKAP10, AKAP12, AKAP13, AKAP5, AKAP6, AKT1, AKT2, AKT3, ALDH1A1, ALDOB, ALPK3, ALS2, ANGPT1, ANKLE2, ANXA…
GO:0000292	Ubiquitinated IkB is degraded	REACTOME_Reactions_19.05.2017	2.2e-07	0.00077	[-1]	38.92	1326	[ABCA10, ABCA13, ABCA2, ABCA5, ABCA9, ABCB10, ABCC1, ABCC10, ABCC11, ABCC3, ABCC4, ABCC5, ABCC6, ABCC8, ABCD1, ABCG1, ABCG5, ABI2, ACPP, ACTN2, ACTR1A, ACTR2, ACTR3, ACTR8, ADAM10, ADAM12, ADAR, ADCY10, ADCY2, ADCY4, ADCY5, ADCY6, ADCYAP1, ADCYAP1R1, ADGRE3, ADGRG3, AGER, AGO1, AGO2, AGO3, AGO4, AGTRAP, AHCTF1, AHCYL1, AIM2, AKT1, AKT2, AKT3, ALAD, ALB, ALMS1, AMER1, AMOTL1, AMOTL2, ANAPC1, ANAPC…
GO:0000367	Proteasome proteolyzes ub-HIF-alpha	REACTOME_Reactions_19.05.2017	2.2e-07	0.00077	[-1]	38.92	1326	[ABCA10, ABCA13, ABCA2, ABCA5, ABCA9, ABCB10, ABCC1, ABCC10, ABCC11, ABCC3, ABCC4, ABCC5, ABCC6, ABCC8, ABCD1, ABCG1, ABCG5, ABI2, ACPP, ACTN2, ACTR1A, ACTR2, ACTR3, ACTR8, ADAM10, ADAM12, ADAR, ADCY10, ADCY2, ADCY4, ADCY5, ADCY6, ADCYAP1, ADCYAP1R1, ADGRE3, ADGRG3, AGER, AGO1, AGO2, AGO3, AGO4, AGTRAP, AHCTF1, AHCYL1, AIM2, AKT1, AKT2, AKT3, ALAD, ALB, ALMS1, AMER1, AMOTL1, AMOTL2, ANAPC1, ANAPC…
GO:0000387	Proteasomal cleavage of substrate	REACTOME_Reactions_19.05.2017	2.2e-07	0.00077	[-1]	38.92	1326	[ABCA10, ABCA13, ABCA2, ABCA5, ABCA9, ABCB10, ABCC1, ABCC10, ABCC11, ABCC3, ABCC4, ABCC5, ABCC6, ABCC8, ABCD1, ABCG1, ABCG5, ABI2, ACPP, ACTN2, ACTR1A, ACTR2, ACTR3, ACTR8, ADAM10, ADAM12, ADAR, ADCY10, ADCY2, ADCY4, ADCY5, ADCY6, ADCYAP1, ADCYAP1R1, ADGRE3, ADGRG3, AGER, AGO1, AGO2, AGO3, AGO4, AGTRAP, AHCTF1, AHCYL1, AIM2, AKT1, AKT2, AKT3, ALAD, ALB, ALMS1, AMER1, AMOTL1, AMOTL2, ANAPC1, ANAPC…
GO:0000402	Proteasomal clevage of exogenous antigen	REACTOME_Reactions_19.05.2017	2.2e-07	0.00077	[-1]	38.92	1326	[ABCA10, ABCA13, ABCA2, ABCA5, ABCA9, ABCB10, ABCC1, ABCC10, ABCC11, ABCC3, ABCC4, ABCC5, ABCC6, ABCC8, ABCD1, ABCG1, ABCG5, ABI2, ACPP, ACTN2, ACTR1A, ACTR2, ACTR3, ACTR8, ADAM10, ADAM12, ADAR, ADCY10, ADCY2, ADCY4, ADCY5, ADCY6, ADCYAP1, ADCYAP1R1, ADGRE3, ADGRG3, AGER, AGO1, AGO2, AGO3, AGO4, AGTRAP, AHCTF1, AHCYL1, AIM2, AKT1, AKT2, AKT3, ALAD, ALB, ALMS1, AMER1, AMOTL1, AMOTL2, ANAPC1, ANAPC…
GO:0000816	Ubiquitinated DVL is degraded by the proteasome	REACTOME_Reactions_19.05.2017	2.2e-07	0.00077	[-1]	38.92	1326	[ABCA10, ABCA13, ABCA2, ABCA5, ABCA9, ABCB10, ABCC1, ABCC10, ABCC11, ABCC3, ABCC4, ABCC5, ABCC6, ABCC8, ABCD1, ABCG1, ABCG5, ABI2, ACPP, ACTN2, ACTR1A, ACTR2, ACTR3, ACTR8, ADAM10, ADAM12, ADAR, ADCY10, ADCY2, ADCY4, ADCY5, ADCY6, ADCYAP1, ADCYAP1R1, ADGRE3, ADGRG3, AGER, AGO1, AGO2, AGO3, AGO4, AGTRAP, AHCTF1, AHCYL1, AIM2, AKT1, AKT2, AKT3, ALAD, ALB, ALMS1, AMER1, AMOTL1, AMOTL2, ANAPC1, ANAPC…
GO:0001517	Degradation of multiubiquitinated cell cycle proteins	REACTOME_Reactions_19.05.2017	2.2e-07	0.00077	[-1]	38.92	1326	[ABCA10, ABCA13, ABCA2, ABCA5, ABCA9, ABCB10, ABCC1, ABCC10, ABCC11, ABCC3, ABCC4, ABCC5, ABCC6, ABCC8, ABCD1, ABCG1, ABCG5, ABI2, ACPP, ACTN2, ACTR1A, ACTR2, ACTR3, ACTR8, ADAM10, ADAM12, ADAR, ADCY10, ADCY2, ADCY4, ADCY5, ADCY6, ADCYAP1, ADCYAP1R1, ADGRE3, ADGRG3, AGER, AGO1, AGO2, AGO3, AGO4, AGTRAP, AHCTF1, AHCYL1, AIM2, AKT1, AKT2, AKT3, ALAD, ALB, ALMS1, AMER1, AMOTL1, AMOTL2, ANAPC1, ANAPC…
GO:0001533	Degradation of multiubiquitinated Securin	REACTOME_Reactions_19.05.2017	2.2e-07	0.00077	[-1]	38.92	1326	[ABCA10, ABCA13, ABCA2, ABCA5, ABCA9, ABCB10, ABCC1, ABCC10, ABCC11, ABCC3, ABCC4, ABCC5, ABCC6, ABCC8, ABCD1, ABCG1, ABCG5, ABI2, ACPP, ACTN2, ACTR1A, ACTR2, ACTR3, ACTR8, ADAM10, ADAM12, ADAR, ADCY10, ADCY2, ADCY4, ADCY5, ADCY6, ADCYAP1, ADCYAP1R1, ADGRE3, ADGRG3, AGER, AGO1, AGO2, AGO3, AGO4, AGTRAP, AHCTF1, AHCYL1, AIM2, AKT1, AKT2, AKT3, ALAD, ALB, ALMS1, AMER1, AMOTL1, AMOTL2, ANAPC1, ANAPC…
GO:0001534	SCF-mediated degradation of Emi1	REACTOME_Reactions_19.05.2017	2.2e-07	0.00077	[-1]	38.92	1326	[ABCA10, ABCA13, ABCA2, ABCA5, ABCA9, ABCB10, ABCC1, ABCC10, ABCC11, ABCC3, ABCC4, ABCC5, ABCC6, ABCC8, ABCD1, ABCG1, ABCG5, ABI2, ACPP, ACTN2, ACTR1A, ACTR2, ACTR3, ACTR8, ADAM10, ADAM12, ADAR, ADCY10, ADCY2, ADCY4, ADCY5, ADCY6, ADCYAP1, ADCYAP1R1, ADGRE3, ADGRG3, AGER, AGO1, AGO2, AGO3, AGO4, AGTRAP, AHCTF1, AHCYL1, AIM2, AKT1, AKT2, AKT3, ALAD, ALB, ALMS1, AMER1, AMOTL1, AMOTL2, ANAPC1, ANAPC…
GO:0001541	Degradation multiubiquitinated Cyclin A	REACTOME_Reactions_19.05.2017	2.2e-07	0.00077	[-1]	38.92	1326	[ABCA10, ABCA13, ABCA2, ABCA5, ABCA9, ABCB10, ABCC1, ABCC10, ABCC11, ABCC3, ABCC4, ABCC5, ABCC6, ABCC8, ABCD1, ABCG1, ABCG5, ABI2, ACPP, ACTN2, ACTR1A, ACTR2, ACTR3, ACTR8, ADAM10, ADAM12, ADAR, ADCY10, ADCY2, ADCY4, ADCY5, ADCY6, ADCYAP1, ADCYAP1R1, ADGRE3, ADGRG3, AGER, AGO1, AGO2, AGO3, AGO4, AGTRAP, AHCTF1, AHCYL1, AIM2, AKT1, AKT2, AKT3, ALAD, ALB, ALMS1, AMER1, AMOTL1, AMOTL2, ANAPC1, ANAPC…
GO:0001730	Degradation of ubiquitinated CD4	REACTOME_Reactions_19.05.2017	2.2e-07	0.00077	[-1]	38.92	1326	[ABCA10, ABCA13, ABCA2, ABCA5, ABCA9, ABCB10, ABCC1, ABCC10, ABCC11, ABCC3, ABCC4, ABCC5, ABCC6, ABCC8, ABCD1, ABCG1, ABCG5, ABI2, ACPP, ACTN2, ACTR1A, ACTR2, ACTR3, ACTR8, ADAM10, ADAM12, ADAR, ADCY10, ADCY2, ADCY4, ADCY5, ADCY6, ADCYAP1, ADCYAP1R1, ADGRE3, ADGRG3, AGER, AGO1, AGO2, AGO3, AGO4, AGTRAP, AHCTF1, AHCYL1, AIM2, AKT1, AKT2, AKT3, ALAD, ALB, ALMS1, AMER1, AMOTL1, AMOTL2, ANAPC1, ANAPC…
GO:0001734	Proteosome-mediated degradation of APOBEC3G	REACTOME_Reactions_19.05.2017	2.2e-07	0.00077	[-1]	38.92	1326	[ABCA10, ABCA13, ABCA2, ABCA5, ABCA9, ABCB10, ABCC1, ABCC10, ABCC11, ABCC3, ABCC4, ABCC5, ABCC6, ABCC8, ABCD1, ABCG1, ABCG5, ABI2, ACPP, ACTN2, ACTR1A, ACTR2, ACTR3, ACTR8, ADAM10, ADAM12, ADAR, ADCY10, ADCY2, ADCY4, ADCY5, ADCY6, ADCYAP1, ADCYAP1R1, ADGRE3, ADGRG3, AGER, AGO1, AGO2, AGO3, AGO4, AGTRAP, AHCTF1, AHCYL1, AIM2, AKT1, AKT2, AKT3, ALAD, ALB, ALMS1, AMER1, AMOTL1, AMOTL2, ANAPC1, ANAPC…
GO:0001898	APC/C:Cdh1-mediated degradation of Skp2	REACTOME_Reactions_19.05.2017	2.2e-07	0.00077	[-1]	38.92	1326	[ABCA10, ABCA13, ABCA2, ABCA5, ABCA9, ABCB10, ABCC1, ABCC10, ABCC11, ABCC3, ABCC4, ABCC5, ABCC6, ABCC8, ABCD1, ABCG1, ABCG5, ABI2, ACPP, ACTN2, ACTR1A, ACTR2, ACTR3, ACTR8, ADAM10, ADAM12, ADAR, ADCY10, ADCY2, ADCY4, ADCY5, ADCY6, ADCYAP1, ADCYAP1R1, ADGRE3, ADGRG3, AGER, AGO1, AGO2, AGO3, AGO4, AGTRAP, AHCTF1, AHCYL1, AIM2, AKT1, AKT2, AKT3, ALAD, ALB, ALMS1, AMER1, AMOTL1, AMOTL2, ANAPC1, ANAPC…
GO:0002774	Ubiquitinated and phosphorylated IKBA binds to and is degraded by the proteasome complex	REACTOME_Reactions_19.05.2017	2.2e-07	0.00077	[-1]	38.92	1326	[ABCA10, ABCA13, ABCA2, ABCA5, ABCA9, ABCB10, ABCC1, ABCC10, ABCC11, ABCC3, ABCC4, ABCC5, ABCC6, ABCC8, ABCD1, ABCG1, ABCG5, ABI2, ACPP, ACTN2, ACTR1A, ACTR2, ACTR3, ACTR8, ADAM10, ADAM12, ADAR, ADCY10, ADCY2, ADCY4, ADCY5, ADCY6, ADCYAP1, ADCYAP1R1, ADGRE3, ADGRG3, AGER, AGO1, AGO2, AGO3, AGO4, AGTRAP, AHCTF1, AHCYL1, AIM2, AKT1, AKT2, AKT3, ALAD, ALB, ALMS1, AMER1, AMOTL1, AMOTL2, ANAPC1, ANAPC…
GO:0002878	Proteasome mediated degradation of PAK-2p34	REACTOME_Reactions_19.05.2017	2.2e-07	0.00077	[-1]	38.92	1326	[ABCA10, ABCA13, ABCA2, ABCA5, ABCA9, ABCB10, ABCC1, ABCC10, ABCC11, ABCC3, ABCC4, ABCC5, ABCC6, ABCC8, ABCD1, ABCG1, ABCG5, ABI2, ACPP, ACTN2, ACTR1A, ACTR2, ACTR3, ACTR8, ADAM10, ADAM12, ADAR, ADCY10, ADCY2, ADCY4, ADCY5, ADCY6, ADCYAP1, ADCYAP1R1, ADGRE3, ADGRG3, AGER, AGO1, AGO2, AGO3, AGO4, AGTRAP, AHCTF1, AHCYL1, AIM2, AKT1, AKT2, AKT3, ALAD, ALB, ALMS1, AMER1, AMOTL1, AMOTL2, ANAPC1, ANAPC…
GO:0002932	Degradation of ubiquitinated beta catenin by the proteasome	REACTOME_Reactions_19.05.2017	2.2e-07	0.00077	[-1]	38.92	1326	[ABCA10, ABCA13, ABCA2, ABCA5, ABCA9, ABCB10, ABCC1, ABCC10, ABCC11, ABCC3, ABCC4, ABCC5, ABCC6, ABCC8, ABCD1, ABCG1, ABCG5, ABI2, ACPP, ACTN2, ACTR1A, ACTR2, ACTR3, ACTR8, ADAM10, ADAM12, ADAR, ADCY10, ADCY2, ADCY4, ADCY5, ADCY6, ADCYAP1, ADCYAP1R1, ADGRE3, ADGRG3, AGER, AGO1, AGO2, AGO3, AGO4, AGTRAP, AHCTF1, AHCYL1, AIM2, AKT1, AKT2, AKT3, ALAD, ALB, ALMS1, AMER1, AMOTL1, AMOTL2, ANAPC1, ANAPC…
GO:0003525	Proteasome mediated degradation of COP1	REACTOME_Reactions_19.05.2017	2.2e-07	0.00077	[-1]	38.92	1326	[ABCA10, ABCA13, ABCA2, ABCA5, ABCA9, ABCB10, ABCC1, ABCC10, ABCC11, ABCC3, ABCC4, ABCC5, ABCC6, ABCC8, ABCD1, ABCG1, ABCG5, ABI2, ACPP, ACTN2, ACTR1A, ACTR2, ACTR3, ACTR8, ADAM10, ADAM12, ADAR, ADCY10, ADCY2, ADCY4, ADCY5, ADCY6, ADCYAP1, ADCYAP1R1, ADGRE3, ADGRG3, AGER, AGO1, AGO2, AGO3, AGO4, AGTRAP, AHCTF1, AHCYL1, AIM2, AKT1, AKT2, AKT3, ALAD, ALB, ALMS1, AMER1, AMOTL1, AMOTL2, ANAPC1, ANAPC…
GO:0004065	26S proteosome degrades ODC holoenzyme complex	REACTOME_Reactions_19.05.2017	2.2e-07	0.00077	[-1]	38.92	1326	[ABCA10, ABCA13, ABCA2, ABCA5, ABCA9, ABCB10, ABCC1, ABCC10, ABCC11, ABCC3, ABCC4, ABCC5, ABCC6, ABCC8, ABCD1, ABCG1, ABCG5, ABI2, ACPP, ACTN2, ACTR1A, ACTR2, ACTR3, ACTR8, ADAM10, ADAM12, ADAR, ADCY10, ADCY2, ADCY4, ADCY5, ADCY6, ADCYAP1, ADCYAP1R1, ADGRE3, ADGRG3, AGER, AGO1, AGO2, AGO3, AGO4, AGTRAP, AHCTF1, AHCYL1, AIM2, AKT1, AKT2, AKT3, ALAD, ALB, ALMS1, AMER1, AMOTL1, AMOTL2, ANAPC1, ANAPC…
GO:0004088	Ub-RibC-AXIN is degraded by the proteasome	REACTOME_Reactions_19.05.2017	2.2e-07	0.00077	[-1]	38.92	1326	[ABCA10, ABCA13, ABCA2, ABCA5, ABCA9, ABCB10, ABCC1, ABCC10, ABCC11, ABCC3, ABCC4, ABCC5, ABCC6, ABCC8, ABCD1, ABCG1, ABCG5, ABI2, ACPP, ACTN2, ACTR1A, ACTR2, ACTR3, ACTR8, ADAM10, ADAM12, ADAR, ADCY10, ADCY2, ADCY4, ADCY5, ADCY6, ADCYAP1, ADCYAP1R1, ADGRE3, ADGRG3, AGER, AGO1, AGO2, AGO3, AGO4, AGTRAP, AHCTF1, AHCYL1, AIM2, AKT1, AKT2, AKT3, ALAD, ALB, ALMS1, AMER1, AMOTL1, AMOTL2, ANAPC1, ANAPC…
GO:0005451	AUF1:mRNA complex is destroyed	REACTOME_Reactions_19.05.2017	2.2e-07	0.00077	[-1]	38.92	1326	[ABCA10, ABCA13, ABCA2, ABCA5, ABCA9, ABCB10, ABCC1, ABCC10, ABCC11, ABCC3, ABCC4, ABCC5, ABCC6, ABCC8, ABCD1, ABCG1, ABCG5, ABI2, ACPP, ACTN2, ACTR1A, ACTR2, ACTR3, ACTR8, ADAM10, ADAM12, ADAR, ADCY10, ADCY2, ADCY4, ADCY5, ADCY6, ADCYAP1, ADCYAP1R1, ADGRE3, ADGRG3, AGER, AGO1, AGO2, AGO3, AGO4, AGTRAP, AHCTF1, AHCYL1, AIM2, AKT1, AKT2, AKT3, ALAD, ALB, ALMS1, AMER1, AMOTL1, AMOTL2, ANAPC1, ANAPC…
GO:0005554	PRICKLE1 is degraded by the proteasome	REACTOME_Reactions_19.05.2017	2.2e-07	0.00077	[-1]	38.92	1326	[ABCA10, ABCA13, ABCA2, ABCA5, ABCA9, ABCB10, ABCC1, ABCC10, ABCC11, ABCC3, ABCC4, ABCC5, ABCC6, ABCC8, ABCD1, ABCG1, ABCG5, ABI2, ACPP, ACTN2, ACTR1A, ACTR2, ACTR3, ACTR8, ADAM10, ADAM12, ADAR, ADCY10, ADCY2, ADCY4, ADCY5, ADCY6, ADCYAP1, ADCYAP1R1, ADGRE3, ADGRG3, AGER, AGO1, AGO2, AGO3, AGO4, AGTRAP, AHCTF1, AHCYL1, AIM2, AKT1, AKT2, AKT3, ALAD, ALB, ALMS1, AMER1, AMOTL1, AMOTL2, ANAPC1, ANAPC…
GO:0005580	Ubiquitinated AXIN is degraded by the proteasome	REACTOME_Reactions_19.05.2017	2.2e-07	0.00077	[-1]	38.92	1326	[ABCA10, ABCA13, ABCA2, ABCA5, ABCA9, ABCB10, ABCC1, ABCC10, ABCC11, ABCC3, ABCC4, ABCC5, ABCC6, ABCC8, ABCD1, ABCG1, ABCG5, ABI2, ACPP, ACTN2, ACTR1A, ACTR2, ACTR3, ACTR8, ADAM10, ADAM12, ADAR, ADCY10, ADCY2, ADCY4, ADCY5, ADCY6, ADCYAP1, ADCYAP1R1, ADGRE3, ADGRG3, AGER, AGO1, AGO2, AGO3, AGO4, AGTRAP, AHCTF1, AHCYL1, AIM2, AKT1, AKT2, AKT3, ALAD, ALB, ALMS1, AMER1, AMOTL1, AMOTL2, ANAPC1, ANAPC…
GO:0005581	Ubiquitinated DVL1 is degraded by the proteasome	REACTOME_Reactions_19.05.2017	2.2e-07	0.00077	[-1]	38.92	1326	[ABCA10, ABCA13, ABCA2, ABCA5, ABCA9, ABCB10, ABCC1, ABCC10, ABCC11, ABCC3, ABCC4, ABCC5, ABCC6, ABCC8, ABCD1, ABCG1, ABCG5, ABI2, ACPP, ACTN2, ACTR1A, ACTR2, ACTR3, ACTR8, ADAM10, ADAM12, ADAR, ADCY10, ADCY2, ADCY4, ADCY5, ADCY6, ADCYAP1, ADCYAP1R1, ADGRE3, ADGRG3, AGER, AGO1, AGO2, AGO3, AGO4, AGTRAP, AHCTF1, AHCYL1, AIM2, AKT1, AKT2, AKT3, ALAD, ALB, ALMS1, AMER1, AMOTL1, AMOTL2, ANAPC1, ANAPC…
GO:0005952	Hh C-terminal fragments are degraded by the proteasome	REACTOME_Reactions_19.05.2017	2.2e-07	0.00077	[-1]	38.92	1326	[ABCA10, ABCA13, ABCA2, ABCA5, ABCA9, ABCB10, ABCC1, ABCC10, ABCC11, ABCC3, ABCC4, ABCC5, ABCC6, ABCC8, ABCD1, ABCG1, ABCG5, ABI2, ACPP, ACTN2, ACTR1A, ACTR2, ACTR3, ACTR8, ADAM10, ADAM12, ADAR, ADCY10, ADCY2, ADCY4, ADCY5, ADCY6, ADCYAP1, ADCYAP1R1, ADGRE3, ADGRG3, AGER, AGO1, AGO2, AGO3, AGO4, AGTRAP, AHCTF1, AHCYL1, AIM2, AKT1, AKT2, AKT3, ALAD, ALB, ALMS1, AMER1, AMOTL1, AMOTL2, ANAPC1, ANAPC…
GO:0005975	processing defective Hh variants are degraded by the proteasome	REACTOME_Reactions_19.05.2017	2.2e-07	0.00077	[-1]	38.92	1326	[ABCA10, ABCA13, ABCA2, ABCA5, ABCA9, ABCB10, ABCC1, ABCC10, ABCC11, ABCC3, ABCC4, ABCC5, ABCC6, ABCC8, ABCD1, ABCG1, ABCG5, ABI2, ACPP, ACTN2, ACTR1A, ACTR2, ACTR3, ACTR8, ADAM10, ADAM12, ADAR, ADCY10, ADCY2, ADCY4, ADCY5, ADCY6, ADCYAP1, ADCYAP1R1, ADGRE3, ADGRG3, AGER, AGO1, AGO2, AGO3, AGO4, AGTRAP, AHCTF1, AHCYL1, AIM2, AKT1, AKT2, AKT3, ALAD, ALB, ALMS1, AMER1, AMOTL1, AMOTL2, ANAPC1, ANAPC…
GO:0006111	26S proteasome processes K48PolyUb-K21,22-p-S32,36-IkBA:NF-kB complex to form NF-kB complex	REACTOME_Reactions_19.05.2017	2.2e-07	0.00077	[-1]	38.92	1326	[ABCA10, ABCA13, ABCA2, ABCA5, ABCA9, ABCB10, ABCC1, ABCC10, ABCC11, ABCC3, ABCC4, ABCC5, ABCC6, ABCC8, ABCD1, ABCG1, ABCG5, ABI2, ACPP, ACTN2, ACTR1A, ACTR2, ACTR3, ACTR8, ADAM10, ADAM12, ADAR, ADCY10, ADCY2, ADCY4, ADCY5, ADCY6, ADCYAP1, ADCYAP1R1, ADGRE3, ADGRG3, AGER, AGO1, AGO2, AGO3, AGO4, AGTRAP, AHCTF1, AHCYL1, AIM2, AKT1, AKT2, AKT3, ALAD, ALB, ALMS1, AMER1, AMOTL1, AMOTL2, ANAPC1, ANAPC…
GO:0006115	26S proteasome processes p-7S-p100:RELB to form p52:RELB	REACTOME_Reactions_19.05.2017	2.2e-07	0.00077	[-1]	38.92	1326	[ABCA10, ABCA13, ABCA2, ABCA5, ABCA9, ABCB10, ABCC1, ABCC10, ABCC11, ABCC3, ABCC4, ABCC5, ABCC6, ABCC8, ABCD1, ABCG1, ABCG5, ABI2, ACPP, ACTN2, ACTR1A, ACTR2, ACTR3, ACTR8, ADAM10, ADAM12, ADAR, ADCY10, ADCY2, ADCY4, ADCY5, ADCY6, ADCYAP1, ADCYAP1R1, ADGRE3, ADGRG3, AGER, AGO1, AGO2, AGO3, AGO4, AGTRAP, AHCTF1, AHCYL1, AIM2, AKT1, AKT2, AKT3, ALAD, ALB, ALMS1, AMER1, AMOTL1, AMOTL2, ANAPC1, ANAPC…
GO:0006163	GLI3 is partially degraded by the proteasome to yield the GLI3 repressor	REACTOME_Reactions_19.05.2017	2.2e-07	0.00077	[-1]	38.92	1326	[ABCA10, ABCA13, ABCA2, ABCA5, ABCA9, ABCB10, ABCC1, ABCC10, ABCC11, ABCC3, ABCC4, ABCC5, ABCC6, ABCC8, ABCD1, ABCG1, ABCG5, ABI2, ACPP, ACTN2, ACTR1A, ACTR2, ACTR3, ACTR8, ADAM10, ADAM12, ADAR, ADCY10, ADCY2, ADCY4, ADCY5, ADCY6, ADCYAP1, ADCYAP1R1, ADGRE3, ADGRG3, AGER, AGO1, AGO2, AGO3, AGO4, AGTRAP, AHCTF1, AHCYL1, AIM2, AKT1, AKT2, AKT3, ALAD, ALB, ALMS1, AMER1, AMOTL1, AMOTL2, ANAPC1, ANAPC…
GO:0006164	GLI2 is degraded by the proteasome	REACTOME_Reactions_19.05.2017	2.2e-07	0.00077	[-1]	38.92	1326	[ABCA10, ABCA13, ABCA2, ABCA5, ABCA9, ABCB10, ABCC1, ABCC10, ABCC11, ABCC3, ABCC4, ABCC5, ABCC6, ABCC8, ABCD1, ABCG1, ABCG5, ABI2, ACPP, ACTN2, ACTR1A, ACTR2, ACTR3, ACTR8, ADAM10, ADAM12, ADAR, ADCY10, ADCY2, ADCY4, ADCY5, ADCY6, ADCYAP1, ADCYAP1R1, ADGRE3, ADGRG3, AGER, AGO1, AGO2, AGO3, AGO4, AGTRAP, AHCTF1, AHCYL1, AIM2, AKT1, AKT2, AKT3, ALAD, ALB, ALMS1, AMER1, AMOTL1, AMOTL2, ANAPC1, ANAPC…
GO:0006165	GLI1 is degraded by the proteasome after ubiquitination by beta-TrCP	REACTOME_Reactions_19.05.2017	2.2e-07	0.00077	[-1]	38.92	1326	[ABCA10, ABCA13, ABCA2, ABCA5, ABCA9, ABCB10, ABCC1, ABCC10, ABCC11, ABCC3, ABCC4, ABCC5, ABCC6, ABCC8, ABCD1, ABCG1, ABCG5, ABI2, ACPP, ACTN2, ACTR1A, ACTR2, ACTR3, ACTR8, ADAM10, ADAM12, ADAR, ADCY10, ADCY2, ADCY4, ADCY5, ADCY6, ADCYAP1, ADCYAP1R1, ADGRE3, ADGRG3, AGER, AGO1, AGO2, AGO3, AGO4, AGTRAP, AHCTF1, AHCYL1, AIM2, AKT1, AKT2, AKT3, ALAD, ALB, ALMS1, AMER1, AMOTL1, AMOTL2, ANAPC1, ANAPC…
GO:0006166	GLI1 is degraded by the proteasome after ubiquitination by ITCH	REACTOME_Reactions_19.05.2017	2.2e-07	0.00077	[-1]	38.92	1326	[ABCA10, ABCA13, ABCA2, ABCA5, ABCA9, ABCB10, ABCC1, ABCC10, ABCC11, ABCC3, ABCC4, ABCC5, ABCC6, ABCC8, ABCD1, ABCG1, ABCG5, ABI2, ACPP, ACTN2, ACTR1A, ACTR2, ACTR3, ACTR8, ADAM10, ADAM12, ADAR, ADCY10, ADCY2, ADCY4, ADCY5, ADCY6, ADCYAP1, ADCYAP1R1, ADGRE3, ADGRG3, AGER, AGO1, AGO2, AGO3, AGO4, AGTRAP, AHCTF1, AHCYL1, AIM2, AKT1, AKT2, AKT3, ALAD, ALB, ALMS1, AMER1, AMOTL1, AMOTL2, ANAPC1, ANAPC…
GO:0006408	ub-GLI is degraded by the proteasome	REACTOME_Reactions_19.05.2017	2.2e-07	0.00077	[-1]	38.92	1326	[ABCA10, ABCA13, ABCA2, ABCA5, ABCA9, ABCB10, ABCC1, ABCC10, ABCC11, ABCC3, ABCC4, ABCC5, ABCC6, ABCC8, ABCD1, ABCG1, ABCG5, ABI2, ACPP, ACTN2, ACTR1A, ACTR2, ACTR3, ACTR8, ADAM10, ADAM12, ADAR, ADCY10, ADCY2, ADCY4, ADCY5, ADCY6, ADCYAP1, ADCYAP1R1, ADGRE3, ADGRG3, AGER, AGO1, AGO2, AGO3, AGO4, AGTRAP, AHCTF1, AHCYL1, AIM2, AKT1, AKT2, AKT3, ALAD, ALB, ALMS1, AMER1, AMOTL1, AMOTL2, ANAPC1, ANAPC…
GO:0006659	NF1 is degraded by the proteasome	REACTOME_Reactions_19.05.2017	2.2e-07	0.00077	[-1]	38.92	1326	[ABCA10, ABCA13, ABCA2, ABCA5, ABCA9, ABCB10, ABCC1, ABCC10, ABCC11, ABCC3, ABCC4, ABCC5, ABCC6, ABCC8, ABCD1, ABCG1, ABCG5, ABI2, ACPP, ACTN2, ACTR1A, ACTR2, ACTR3, ACTR8, ADAM10, ADAM12, ADAR, ADCY10, ADCY2, ADCY4, ADCY5, ADCY6, ADCYAP1, ADCYAP1R1, ADGRE3, ADGRG3, AGER, AGO1, AGO2, AGO3, AGO4, AGTRAP, AHCTF1, AHCYL1, AIM2, AKT1, AKT2, AKT3, ALAD, ALB, ALMS1, AMER1, AMOTL1, AMOTL2, ANAPC1, ANAPC…
GO:0006767	ADRM1:26S proteaseome binds UCHL5	REACTOME_Reactions_19.05.2017	2.2e-07	0.00077	[-1]	38.92	1326	[ABCA10, ABCA13, ABCA2, ABCA5, ABCA9, ABCB10, ABCC1, ABCC10, ABCC11, ABCC3, ABCC4, ABCC5, ABCC6, ABCC8, ABCD1, ABCG1, ABCG5, ABI2, ACPP, ACTN2, ACTR1A, ACTR2, ACTR3, ACTR8, ADAM10, ADAM12, ADAR, ADCY10, ADCY2, ADCY4, ADCY5, ADCY6, ADCYAP1, ADCYAP1R1, ADGRE3, ADGRG3, AGER, AGO1, AGO2, AGO3, AGO4, AGTRAP, AHCTF1, AHCYL1, AIM2, AKT1, AKT2, AKT3, ALAD, ALB, ALMS1, AMER1, AMOTL1, AMOTL2, ANAPC1, ANAPC…
GO:0006769	ADRM1 binds 26S proteasome	REACTOME_Reactions_19.05.2017	2.2e-07	0.00077	[-1]	38.92	1326	[ABCA10, ABCA13, ABCA2, ABCA5, ABCA9, ABCB10, ABCC1, ABCC10, ABCC11, ABCC3, ABCC4, ABCC5, ABCC6, ABCC8, ABCD1, ABCG1, ABCG5, ABI2, ACPP, ACTN2, ACTR1A, ACTR2, ACTR3, ACTR8, ADAM10, ADAM12, ADAR, ADCY10, ADCY2, ADCY4, ADCY5, ADCY6, ADCYAP1, ADCYAP1R1, ADGRE3, ADGRG3, AGER, AGO1, AGO2, AGO3, AGO4, AGTRAP, AHCTF1, AHCYL1, AIM2, AKT1, AKT2, AKT3, ALAD, ALB, ALMS1, AMER1, AMOTL1, AMOTL2, ANAPC1, ANAPC…
GO:0006797	Protesomal degradation of K48polyUb-TRAF3	REACTOME_Reactions_19.05.2017	2.2e-07	0.00077	[-1]	38.92	1326	[ABCA10, ABCA13, ABCA2, ABCA5, ABCA9, ABCB10, ABCC1, ABCC10, ABCC11, ABCC3, ABCC4, ABCC5, ABCC6, ABCC8, ABCD1, ABCG1, ABCG5, ABI2, ACPP, ACTN2, ACTR1A, ACTR2, ACTR3, ACTR8, ADAM10, ADAM12, ADAR, ADCY10, ADCY2, ADCY4, ADCY5, ADCY6, ADCYAP1, ADCYAP1R1, ADGRE3, ADGRG3, AGER, AGO1, AGO2, AGO3, AGO4, AGTRAP, AHCTF1, AHCYL1, AIM2, AKT1, AKT2, AKT3, ALAD, ALB, ALMS1, AMER1, AMOTL1, AMOTL2, ANAPC1, ANAPC…
GO:0006798	26Sproteasome degrades K48polyUb-NIK	REACTOME_Reactions_19.05.2017	2.2e-07	0.00077	[-1]	38.92	1326	[ABCA10, ABCA13, ABCA2, ABCA5, ABCA9, ABCB10, ABCC1, ABCC10, ABCC11, ABCC3, ABCC4, ABCC5, ABCC6, ABCC8, ABCD1, ABCG1, ABCG5, ABI2, ACPP, ACTN2, ACTR1A, ACTR2, ACTR3, ACTR8, ADAM10, ADAM12, ADAR, ADCY10, ADCY2, ADCY4, ADCY5, ADCY6, ADCYAP1, ADCYAP1R1, ADGRE3, ADGRG3, AGER, AGO1, AGO2, AGO3, AGO4, AGTRAP, AHCTF1, AHCYL1, AIM2, AKT1, AKT2, AKT3, ALAD, ALB, ALMS1, AMER1, AMOTL1, AMOTL2, ANAPC1, ANAPC…
GO:0007077	MAPK6 is degraded by the 26S proteasome	REACTOME_Reactions_19.05.2017	2.2e-07	0.00077	[-1]	38.92	1326	[ABCA10, ABCA13, ABCA2, ABCA5, ABCA9, ABCB10, ABCC1, ABCC10, ABCC11, ABCC3, ABCC4, ABCC5, ABCC6, ABCC8, ABCD1, ABCG1, ABCG5, ABI2, ACPP, ACTN2, ACTR1A, ACTR2, ACTR3, ACTR8, ADAM10, ADAM12, ADAR, ADCY10, ADCY2, ADCY4, ADCY5, ADCY6, ADCYAP1, ADCYAP1R1, ADGRE3, ADGRG3, AGER, AGO1, AGO2, AGO3, AGO4, AGTRAP, AHCTF1, AHCYL1, AIM2, AKT1, AKT2, AKT3, ALAD, ALB, ALMS1, AMER1, AMOTL1, AMOTL2, ANAPC1, ANAPC…
GO:0007112	ADRM1:26S proteaseome binds USP14	REACTOME_Reactions_19.05.2017	2.2e-07	0.00077	[-1]	38.92	1326	[ABCA10, ABCA13, ABCA2, ABCA5, ABCA9, ABCB10, ABCC1, ABCC10, ABCC11, ABCC3, ABCC4, ABCC5, ABCC6, ABCC8, ABCD1, ABCG1, ABCG5, ABI2, ACPP, ACTN2, ACTR1A, ACTR2, ACTR3, ACTR8, ADAM10, ADAM12, ADAR, ADCY10, ADCY2, ADCY4, ADCY5, ADCY6, ADCYAP1, ADCYAP1R1, ADGRE3, ADGRG3, AGER, AGO1, AGO2, AGO3, AGO4, AGTRAP, AHCTF1, AHCYL1, AIM2, AKT1, AKT2, AKT3, ALAD, ALB, ALMS1, AMER1, AMOTL1, AMOTL2, ANAPC1, ANAPC…
GO:0008109	Ubiquitinated geminin is degraded by the proteasome	REACTOME_Reactions_19.05.2017	2.2e-07	0.00077	[-1]	38.92	1326	[ABCA10, ABCA13, ABCA2, ABCA5, ABCA9, ABCB10, ABCC1, ABCC10, ABCC11, ABCC3, ABCC4, ABCC5, ABCC6, ABCC8, ABCD1, ABCG1, ABCG5, ABI2, ACPP, ACTN2, ACTR1A, ACTR2, ACTR3, ACTR8, ADAM10, ADAM12, ADAR, ADCY10, ADCY2, ADCY4, ADCY5, ADCY6, ADCYAP1, ADCYAP1R1, ADGRE3, ADGRG3, AGER, AGO1, AGO2, AGO3, AGO4, AGTRAP, AHCTF1, AHCYL1, AIM2, AKT1, AKT2, AKT3, ALAD, ALB, ALMS1, AMER1, AMOTL1, AMOTL2, ANAPC1, ANAPC…
GO:0008123	Ubiquitinated Orc1 is degraded by the proteasome	REACTOME_Reactions_19.05.2017	2.2e-07	0.00077	[-1]	38.92	1326	[ABCA10, ABCA13, ABCA2, ABCA5, ABCA9, ABCB10, ABCC1, ABCC10, ABCC11, ABCC3, ABCC4, ABCC5, ABCC6, ABCC8, ABCD1, ABCG1, ABCG5, ABI2, ACPP, ACTN2, ACTR1A, ACTR2, ACTR3, ACTR8, ADAM10, ADAM12, ADAR, ADCY10, ADCY2, ADCY4, ADCY5, ADCY6, ADCYAP1, ADCYAP1R1, ADGRE3, ADGRG3, AGER, AGO1, AGO2, AGO3, AGO4, AGTRAP, AHCTF1, AHCYL1, AIM2, AKT1, AKT2, AKT3, ALAD, ALB, ALMS1, AMER1, AMOTL1, AMOTL2, ANAPC1, ANAPC…
GO:0008130	Ubiquitinated Cdc6 is degraded by the proteasome	REACTOME_Reactions_19.05.2017	2.2e-07	0.00077	[-1]	38.92	1326	[ABCA10, ABCA13, ABCA2, ABCA5, ABCA9, ABCB10, ABCC1, ABCC10, ABCC11, ABCC3, ABCC4, ABCC5, ABCC6, ABCC8, ABCD1, ABCG1, ABCG5, ABI2, ACPP, ACTN2, ACTR1A, ACTR2, ACTR3, ACTR8, ADAM10, ADAM12, ADAR, ADCY10, ADCY2, ADCY4, ADCY5, ADCY6, ADCYAP1, ADCYAP1R1, ADGRE3, ADGRG3, AGER, AGO1, AGO2, AGO3, AGO4, AGTRAP, AHCTF1, AHCYL1, AIM2, AKT1, AKT2, AKT3, ALAD, ALB, ALMS1, AMER1, AMOTL1, AMOTL2, ANAPC1, ANAPC…
GO:0008151	Proteolytic degradation of ubiquitinated-Cdc25A	REACTOME_Reactions_19.05.2017	2.2e-07	0.00077	[-1]	38.92	1326	[ABCA10, ABCA13, ABCA2, ABCA5, ABCA9, ABCB10, ABCC1, ABCC10, ABCC11, ABCC3, ABCC4, ABCC5, ABCC6, ABCC8, ABCD1, ABCG1, ABCG5, ABI2, ACPP, ACTN2, ACTR1A, ACTR2, ACTR3, ACTR8, ADAM10, ADAM12, ADAR, ADCY10, ADCY2, ADCY4, ADCY5, ADCY6, ADCYAP1, ADCYAP1R1, ADGRE3, ADGRG3, AGER, AGO1, AGO2, AGO3, AGO4, AGTRAP, AHCTF1, AHCYL1, AIM2, AKT1, AKT2, AKT3, ALAD, ALB, ALMS1, AMER1, AMOTL1, AMOTL2, ANAPC1, ANAPC…
GO:0008496	Proteasome mediated degradation of Cyclin D1	REACTOME_Reactions_19.05.2017	2.2e-07	0.00077	[-1]	38.92	1326	[ABCA10, ABCA13, ABCA2, ABCA5, ABCA9, ABCB10, ABCC1, ABCC10, ABCC11, ABCC3, ABCC4, ABCC5, ABCC6, ABCC8, ABCD1, ABCG1, ABCG5, ABI2, ACPP, ACTN2, ACTR1A, ACTR2, ACTR3, ACTR8, ADAM10, ADAM12, ADAR, ADCY10, ADCY2, ADCY4, ADCY5, ADCY6, ADCYAP1, ADCYAP1R1, ADGRE3, ADGRG3, AGER, AGO1, AGO2, AGO3, AGO4, AGTRAP, AHCTF1, AHCYL1, AIM2, AKT1, AKT2, AKT3, ALAD, ALB, ALMS1, AMER1, AMOTL1, AMOTL2, ANAPC1, ANAPC…
GO:0008851	GTSE1 facilitates proteasome-mediated degradation of TP53	REACTOME_Reactions_19.05.2017	2.2e-07	0.00077	[-1]	38.92	1326	[ABCA10, ABCA13, ABCA2, ABCA5, ABCA9, ABCB10, ABCC1, ABCC10, ABCC11, ABCC3, ABCC4, ABCC5, ABCC6, ABCC8, ABCD1, ABCG1, ABCG5, ABI2, ACPP, ACTN2, ACTR1A, ACTR2, ACTR3, ACTR8, ADAM10, ADAM12, ADAR, ADCY10, ADCY2, ADCY4, ADCY5, ADCY6, ADCYAP1, ADCYAP1R1, ADGRE3, ADGRG3, AGER, AGO1, AGO2, AGO3, AGO4, AGTRAP, AHCTF1, AHCYL1, AIM2, AKT1, AKT2, AKT3, ALAD, ALB, ALMS1, AMER1, AMOTL1, AMOTL2, ANAPC1, ANAPC…
GO:0008902	Proteasome degrades AURKA ubiquitinated by SCF-FBXL7	REACTOME_Reactions_19.05.2017	2.2e-07	0.00077	[-1]	38.92	1326	[ABCA10, ABCA13, ABCA2, ABCA5, ABCA9, ABCB10, ABCC1, ABCC10, ABCC11, ABCC3, ABCC4, ABCC5, ABCC6, ABCC8, ABCD1, ABCG1, ABCG5, ABI2, ACPP, ACTN2, ACTR1A, ACTR2, ACTR3, ACTR8, ADAM10, ADAM12, ADAR, ADCY10, ADCY2, ADCY4, ADCY5, ADCY6, ADCYAP1, ADCYAP1R1, ADGRE3, ADGRG3, AGER, AGO1, AGO2, AGO3, AGO4, AGTRAP, AHCTF1, AHCYL1, AIM2, AKT1, AKT2, AKT3, ALAD, ALB, ALMS1, AMER1, AMOTL1, AMOTL2, ANAPC1, ANAPC…
GO:0008905	Proteasome-mediated degradation of PolyUb-FBXL7	REACTOME_Reactions_19.05.2017	2.2e-07	0.00077	[-1]	38.92	1326	[ABCA10, ABCA13, ABCA2, ABCA5, ABCA9, ABCB10, ABCC1, ABCC10, ABCC11, ABCC3, ABCC4, ABCC5, ABCC6, ABCC8, ABCD1, ABCG1, ABCG5, ABI2, ACPP, ACTN2, ACTR1A, ACTR2, ACTR3, ACTR8, ADAM10, ADAM12, ADAR, ADCY10, ADCY2, ADCY4, ADCY5, ADCY6, ADCYAP1, ADCYAP1R1, ADGRE3, ADGRG3, AGER, AGO1, AGO2, AGO3, AGO4, AGTRAP, AHCTF1, AHCYL1, AIM2, AKT1, AKT2, AKT3, ALAD, ALB, ALMS1, AMER1, AMOTL1, AMOTL2, ANAPC1, ANAPC…
GO:0009080	misfolded CFTR is degraded by the 26S proteasome	REACTOME_Reactions_19.05.2017	2.2e-07	0.00077	[-1]	38.92	1326	[ABCA10, ABCA13, ABCA2, ABCA5, ABCA9, ABCB10, ABCC1, ABCC10, ABCC11, ABCC3, ABCC4, ABCC5, ABCC6, ABCC8, ABCD1, ABCG1, ABCG5, ABI2, ACPP, ACTN2, ACTR1A, ACTR2, ACTR3, ACTR8, ADAM10, ADAM12, ADAR, ADCY10, ADCY2, ADCY4, ADCY5, ADCY6, ADCYAP1, ADCYAP1R1, ADGRE3, ADGRG3, AGER, AGO1, AGO2, AGO3, AGO4, AGTRAP, AHCTF1, AHCYL1, AIM2, AKT1, AKT2, AKT3, ALAD, ALB, ALMS1, AMER1, AMOTL1, AMOTL2, ANAPC1, ANAPC…
GO:0009086	CFTR F508del is degraded by the 26S proteasome	REACTOME_Reactions_19.05.2017	2.2e-07	0.00077	[-1]	38.92	1326	[ABCA10, ABCA13, ABCA2, ABCA5, ABCA9, ABCB10, ABCC1, ABCC10, ABCC11, ABCC3, ABCC4, ABCC5, ABCC6, ABCC8, ABCD1, ABCG1, ABCG5, ABI2, ACPP, ACTN2, ACTR1A, ACTR2, ACTR3, ACTR8, ADAM10, ADAM12, ADAR, ADCY10, ADCY2, ADCY4, ADCY5, ADCY6, ADCYAP1, ADCYAP1R1, ADGRE3, ADGRG3, AGER, AGO1, AGO2, AGO3, AGO4, AGTRAP, AHCTF1, AHCYL1, AIM2, AKT1, AKT2, AKT3, ALAD, ALB, ALMS1, AMER1, AMOTL1, AMOTL2, ANAPC1, ANAPC…
GO:0009593	NEDD8 and UBD bind NUB1 and the 26S proteasome	REACTOME_Reactions_19.05.2017	2.2e-07	0.00077	[-1]	38.92	1326	[ABCA10, ABCA13, ABCA2, ABCA5, ABCA9, ABCB10, ABCC1, ABCC10, ABCC11, ABCC3, ABCC4, ABCC5, ABCC6, ABCC8, ABCD1, ABCG1, ABCG5, ABI2, ACPP, ACTN2, ACTR1A, ACTR2, ACTR3, ACTR8, ADAM10, ADAM12, ADAR, ADCY10, ADCY2, ADCY4, ADCY5, ADCY6, ADCYAP1, ADCYAP1R1, ADGRE3, ADGRG3, AGER, AGO1, AGO2, AGO3, AGO4, AGTRAP, AHCTF1, AHCYL1, AIM2, AKT1, AKT2, AKT3, ALAD, ALB, ALMS1, AMER1, AMOTL1, AMOTL2, ANAPC1, ANAPC…
GO:0009594	26S- and NUB1-mediated degradation of NEDD8, UBD and their conjugates	REACTOME_Reactions_19.05.2017	2.2e-07	0.00077	[-1]	38.92	1326	[ABCA10, ABCA13, ABCA2, ABCA5, ABCA9, ABCB10, ABCC1, ABCC10, ABCC11, ABCC3, ABCC4, ABCC5, ABCC6, ABCC8, ABCD1, ABCG1, ABCG5, ABI2, ACPP, ACTN2, ACTR1A, ACTR2, ACTR3, ACTR8, ADAM10, ADAM12, ADAR, ADCY10, ADCY2, ADCY4, ADCY5, ADCY6, ADCYAP1, ADCYAP1R1, ADGRE3, ADGRG3, AGER, AGO1, AGO2, AGO3, AGO4, AGTRAP, AHCTF1, AHCYL1, AIM2, AKT1, AKT2, AKT3, ALAD, ALB, ALMS1, AMER1, AMOTL1, AMOTL2, ANAPC1, ANAPC…
GO:0009946	Proteasomal cleavage of substrate	REACTOME_Reactions_19.05.2017	2.2e-07	0.00077	[-1]	38.92	1326	[ABCA10, ABCA13, ABCA2, ABCA5, ABCA9, ABCB10, ABCC1, ABCC10, ABCC11, ABCC3, ABCC4, ABCC5, ABCC6, ABCC8, ABCD1, ABCG1, ABCG5, ABI2, ACPP, ACTN2, ACTR1A, ACTR2, ACTR3, ACTR8, ADAM10, ADAM12, ADAR, ADCY10, ADCY2, ADCY4, ADCY5, ADCY6, ADCYAP1, ADCYAP1R1, ADGRE3, ADGRG3, AGER, AGO1, AGO2, AGO3, AGO4, AGTRAP, AHCTF1, AHCYL1, AIM2, AKT1, AKT2, AKT3, ALAD, ALB, ALMS1, AMER1, AMOTL1, AMOTL2, ANAPC1, ANAPC…
GO:0010021	Proteasome mediated degradation of PAK-2p34	REACTOME_Reactions_19.05.2017	2.2e-07	0.00077	[-1]	38.92	1326	[ABCA10, ABCA13, ABCA2, ABCA5, ABCA9, ABCB10, ABCC1, ABCC10, ABCC11, ABCC3, ABCC4, ABCC5, ABCC6, ABCC8, ABCD1, ABCG1, ABCG5, ABI2, ACPP, ACTN2, ACTR1A, ACTR2, ACTR3, ACTR8, ADAM10, ADAM12, ADAR, ADCY10, ADCY2, ADCY4, ADCY5, ADCY6, ADCYAP1, ADCYAP1R1, ADGRE3, ADGRG3, AGER, AGO1, AGO2, AGO3, AGO4, AGTRAP, AHCTF1, AHCYL1, AIM2, AKT1, AKT2, AKT3, ALAD, ALB, ALMS1, AMER1, AMOTL1, AMOTL2, ANAPC1, ANAPC…
GO:0010106	Gli2is degraded by the proteasome	REACTOME_Reactions_19.05.2017	2.2e-07	0.00077	[-1]	38.92	1326	[ABCA10, ABCA13, ABCA2, ABCA5, ABCA9, ABCB10, ABCC1, ABCC10, ABCC11, ABCC3, ABCC4, ABCC5, ABCC6, ABCC8, ABCD1, ABCG1, ABCG5, ABI2, ACPP, ACTN2, ACTR1A, ACTR2, ACTR3, ACTR8, ADAM10, ADAM12, ADAR, ADCY10, ADCY2, ADCY4, ADCY5, ADCY6, ADCYAP1, ADCYAP1R1, ADGRE3, ADGRG3, AGER, AGO1, AGO2, AGO3, AGO4, AGTRAP, AHCTF1, AHCYL1, AIM2, AKT1, AKT2, AKT3, ALAD, ALB, ALMS1, AMER1, AMOTL1, AMOTL2, ANAPC1, ANAPC…
GO:0031325	positive regulation of cellular metabolic process	GO_BiologicalProcess-GOA_19.05.2017_00h00	2.8e-18	1e-14	[3, 4, 5]	41.97	1305	[ABAT, ABCA1, ABHD5, ABI2, ABLIM3, ACE, ACER2, ACSL1, ACVR1B, ACVR1C, ACVR2A, ACVR2B, ACVRL1, ADCY2, ADCY4, ADCY5, ADCY6, ADCYAP1, ADCYAP1R1, ADGRF5, ADORA1, ADRA2B, AGER, AGO1, AGO2, AGPAT1, AGTR2, AGXT2, AHI1, AHR, AICDA, AIM2, AKAP12, AKAP13, AKAP5, AKAP6, AKIRIN2, AKT1, AKT2, ALOX12, ALS2, ALX4, AMER1, ANAPC1, ANAPC15, ANAPC16, ANAPC5, ANAPC7, ANGPT1, ANKLE2, ANKRD49, ANXA2, APAF1, APLN, APLN…
GO:0010604	positive regulation of macromolecule metabolic process	GO_BiologicalProcess-GOA_19.05.2017_00h00	4.7e-19	1.7e-15	[3, 4, 5]	42.18	1299	[ABI2, ABLIM3, ACE, ACER2, ACSL1, ACTC1, ACTG2, ACVR1B, ACVR1C, ACVR2A, ACVR2B, ACVRL1, ADAR, ADCY2, ADCY4, ADCY5, ADCY6, ADCYAP1, ADORA1, ADRA2B, AGER, AGO1, AGO2, AGO3, AGTR2, AHI1, AHR, AICDA, AIM2, AKAP13, AKAP6, AKIRIN2, AKT1, AKT2, ALDH1A2, ALOX12, ALS2, ALX4, AMER1, ANAPC1, ANAPC15, ANAPC16, ANAPC5, ANAPC7, ANGPT1, ANK2, ANK3, ANKLE2, ANKRD49, ANXA2, APAF1, APC, APLN, APLNR, APOA2, APP, AR…
GO:0000057	IRS-mediated signalling	REACTOME_Pathways_19.05.2017	2.9e-06	0.0095	[-1]	38.59	1290	[ABCA10, ABCA13, ABCA2, ABCA5, ABCA9, ABCB10, ABCC1, ABCC10, ABCC11, ABCC3, ABCC4, ABCC5, ABCC6, ABCC8, ABCD1, ABCG1, ABCG5, ABI2, ACPP, ACTN2, ACTR1A, ACTR2, ACTR3, ACTR8, ADAM10, ADAM12, ADAR, ADCY10, ADCY2, ADCY4, ADCY5, ADCY6, ADCYAP1, ADCYAP1R1, ADGRE3, ADGRG3, AGER, AGO1, AGO2, AGO3, AGO4, AGTRAP, AHCTF1, AHCYL1, AIM2, AKT1, AKT2, AKT3, ALAD, ALB, ALMS1, AMER1, ANAPC1, ANAPC15, ANAPC16, ANA…
GO:0000060	SOS-mediated signalling	REACTOME_Pathways_19.05.2017	2.9e-06	0.0095	[-1]	38.59	1290	[ABCA10, ABCA13, ABCA2, ABCA5, ABCA9, ABCB10, ABCC1, ABCC10, ABCC11, ABCC3, ABCC4, ABCC5, ABCC6, ABCC8, ABCD1, ABCG1, ABCG5, ABI2, ACPP, ACTN2, ACTR1A, ACTR2, ACTR3, ACTR8, ADAM10, ADAM12, ADAR, ADCY10, ADCY2, ADCY4, ADCY5, ADCY6, ADCYAP1, ADCYAP1R1, ADGRE3, ADGRG3, AGER, AGO1, AGO2, AGO3, AGO4, AGTRAP, AHCTF1, AHCYL1, AIM2, AKT1, AKT2, AKT3, ALAD, ALB, ALMS1, AMER1, ANAPC1, ANAPC15, ANAPC16, ANA…
GO:0000071	Downstream signaling events of B Cell Receptor (BCR)	REACTOME_Pathways_19.05.2017	2.9e-06	0.0095	[-1]	38.59	1290	[ABCA10, ABCA13, ABCA2, ABCA5, ABCA9, ABCB10, ABCC1, ABCC10, ABCC11, ABCC3, ABCC4, ABCC5, ABCC6, ABCC8, ABCD1, ABCG1, ABCG5, ABI2, ACPP, ACTN2, ACTR1A, ACTR2, ACTR3, ACTR8, ADAM10, ADAM12, ADAR, ADCY10, ADCY2, ADCY4, ADCY5, ADCY6, ADCYAP1, ADCYAP1R1, ADGRE3, ADGRG3, AGER, AGO1, AGO2, AGO3, AGO4, AGTRAP, AHCTF1, AHCYL1, AIM2, AKT1, AKT2, AKT3, ALAD, ALB, ALMS1, AMER1, ANAPC1, ANAPC15, ANAPC16, ANA…
GO:0000072	Activation of NF-kappaB in B cells	REACTOME_Pathways_19.05.2017	2.9e-06	0.0095	[-1]	38.59	1290	[ABCA10, ABCA13, ABCA2, ABCA5, ABCA9, ABCB10, ABCC1, ABCC10, ABCC11, ABCC3, ABCC4, ABCC5, ABCC6, ABCC8, ABCD1, ABCG1, ABCG5, ABI2, ACPP, ACTN2, ACTR1A, ACTR2, ACTR3, ACTR8, ADAM10, ADAM12, ADAR, ADCY10, ADCY2, ADCY4, ADCY5, ADCY6, ADCYAP1, ADCYAP1R1, ADGRE3, ADGRG3, AGER, AGO1, AGO2, AGO3, AGO4, AGTRAP, AHCTF1, AHCYL1, AIM2, AKT1, AKT2, AKT3, ALAD, ALB, ALMS1, AMER1, ANAPC1, ANAPC15, ANAPC16, ANA…
GO:0000088	Regulation of Hypoxia-inducible Factor (HIF) by oxygen	REACTOME_Pathways_19.05.2017	2.9e-06	0.0095	[-1]	38.59	1290	[ABCA10, ABCA13, ABCA2, ABCA5, ABCA9, ABCB10, ABCC1, ABCC10, ABCC11, ABCC3, ABCC4, ABCC5, ABCC6, ABCC8, ABCD1, ABCG1, ABCG5, ABI2, ACPP, ACTN2, ACTR1A, ACTR2, ACTR3, ACTR8, ADAM10, ADAM12, ADAR, ADCY10, ADCY2, ADCY4, ADCY5, ADCY6, ADCYAP1, ADCYAP1R1, ADGRE3, ADGRG3, AGER, AGO1, AGO2, AGO3, AGO4, AGTRAP, AHCTF1, AHCYL1, AIM2, AKT1, AKT2, AKT3, ALAD, ALB, ALMS1, AMER1, ANAPC1, ANAPC15, ANAPC16, ANA…
GO:0000089	Oxygen-dependent proline hydroxylation of Hypoxia-inducible Factor Alpha	REACTOME_Pathways_19.05.2017	2.9e-06	0.0095	[-1]	38.59	1290	[ABCA10, ABCA13, ABCA2, ABCA5, ABCA9, ABCB10, ABCC1, ABCC10, ABCC11, ABCC3, ABCC4, ABCC5, ABCC6, ABCC8, ABCD1, ABCG1, ABCG5, ABI2, ACPP, ACTN2, ACTR1A, ACTR2, ACTR3, ACTR8, ADAM10, ADAM12, ADAR, ADCY10, ADCY2, ADCY4, ADCY5, ADCY6, ADCYAP1, ADCYAP1R1, ADGRE3, ADGRG3, AGER, AGO1, AGO2, AGO3, AGO4, AGTRAP, AHCTF1, AHCYL1, AIM2, AKT1, AKT2, AKT3, ALAD, ALB, ALMS1, AMER1, ANAPC1, ANAPC15, ANAPC16, ANA…
GO:0000093	ER-Phagosome pathway	REACTOME_Pathways_19.05.2017	2.9e-06	0.0095	[-1]	38.59	1290	[ABCA10, ABCA13, ABCA2, ABCA5, ABCA9, ABCB10, ABCC1, ABCC10, ABCC11, ABCC3, ABCC4, ABCC5, ABCC6, ABCC8, ABCD1, ABCG1, ABCG5, ABI2, ACPP, ACTN2, ACTR1A, ACTR2, ACTR3, ACTR8, ADAM10, ADAM12, ADAR, ADCY10, ADCY2, ADCY4, ADCY5, ADCY6, ADCYAP1, ADCYAP1R1, ADGRE3, ADGRG3, AGER, AGO1, AGO2, AGO3, AGO4, AGTRAP, AHCTF1, AHCYL1, AIM2, AKT1, AKT2, AKT3, ALAD, ALB, ALMS1, AMER1, ANAPC1, ANAPC15, ANAPC16, ANA…
GO:0000094	Antigen processing-Cross presentation	REACTOME_Pathways_19.05.2017	2.9e-06	0.0095	[-1]	38.59	1290	[ABCA10, ABCA13, ABCA2, ABCA5, ABCA9, ABCB10, ABCC1, ABCC10, ABCC11, ABCC3, ABCC4, ABCC5, ABCC6, ABCC8, ABCD1, ABCG1, ABCG5, ABI2, ACPP, ACTN2, ACTR1A, ACTR2, ACTR3, ACTR8, ADAM10, ADAM12, ADAR, ADCY10, ADCY2, ADCY4, ADCY5, ADCY6, ADCYAP1, ADCYAP1R1, ADGRE3, ADGRG3, AGER, AGO1, AGO2, AGO3, AGO4, AGTRAP, AHCTF1, AHCYL1, AIM2, AKT1, AKT2, AKT3, ALAD, ALB, ALMS1, AMER1, ANAPC1, ANAPC15, ANAPC16, ANA…
GO:0000096	Cross-presentation of soluble exogenous antigens (endosomes)	REACTOME_Pathways_19.05.2017	2.9e-06	0.0095	[-1]	38.59	1290	[ABCA10, ABCA13, ABCA2, ABCA5, ABCA9, ABCB10, ABCC1, ABCC10, ABCC11, ABCC3, ABCC4, ABCC5, ABCC6, ABCC8, ABCD1, ABCG1, ABCG5, ABI2, ACPP, ACTN2, ACTR1A, ACTR2, ACTR3, ACTR8, ADAM10, ADAM12, ADAR, ADCY10, ADCY2, ADCY4, ADCY5, ADCY6, ADCYAP1, ADCYAP1R1, ADGRE3, ADGRG3, AGER, AGO1, AGO2, AGO3, AGO4, AGTRAP, AHCTF1, AHCYL1, AIM2, AKT1, AKT2, AKT3, ALAD, ALB, ALMS1, AMER1, ANAPC1, ANAPC15, ANAPC16, ANA…
GO:0000110	Cytokine Signaling in Immune system	REACTOME_Pathways_19.05.2017	2.9e-06	0.0095	[-1]	38.59	1290	[ABCA10, ABCA13, ABCA2, ABCA5, ABCA9, ABCB10, ABCC1, ABCC10, ABCC11, ABCC3, ABCC4, ABCC5, ABCC6, ABCC8, ABCD1, ABCG1, ABCG5, ABI2, ACPP, ACTN2, ACTR1A, ACTR2, ACTR3, ACTR8, ADAM10, ADAM12, ADAR, ADCY10, ADCY2, ADCY4, ADCY5, ADCY6, ADCYAP1, ADCYAP1R1, ADGRE3, ADGRG3, AGER, AGO1, AGO2, AGO3, AGO4, AGTRAP, AHCTF1, AHCYL1, AIM2, AKT1, AKT2, AKT3, ALAD, ALB, ALMS1, AMER1, ANAPC1, ANAPC15, ANAPC16, ANA…
GO:0000164	Signaling by SCF-KIT	REACTOME_Pathways_19.05.2017	2.9e-06	0.0095	[-1]	38.59	1290	[ABCA10, ABCA13, ABCA2, ABCA5, ABCA9, ABCB10, ABCC1, ABCC10, ABCC11, ABCC3, ABCC4, ABCC5, ABCC6, ABCC8, ABCD1, ABCG1, ABCG5, ABI2, ACPP, ACTN2, ACTR1A, ACTR2, ACTR3, ACTR8, ADAM10, ADAM12, ADAR, ADCY10, ADCY2, ADCY4, ADCY5, ADCY6, ADCYAP1, ADCYAP1R1, ADGRE3, ADGRG3, AGER, AGO1, AGO2, AGO3, AGO4, AGTRAP, AHCTF1, AHCYL1, AIM2, AKT1, AKT2, AKT3, ALAD, ALB, ALMS1, AMER1, ANAPC1, ANAPC15, ANAPC16, ANA…
GO:0000256	Host Interactions of HIV factors	REACTOME_Pathways_19.05.2017	2.9e-06	0.0095	[-1]	38.59	1290	[ABCA10, ABCA13, ABCA2, ABCA5, ABCA9, ABCB10, ABCC1, ABCC10, ABCC11, ABCC3, ABCC4, ABCC5, ABCC6, ABCC8, ABCD1, ABCG1, ABCG5, ABI2, ACPP, ACTN2, ACTR1A, ACTR2, ACTR3, ACTR8, ADAM10, ADAM12, ADAR, ADCY10, ADCY2, ADCY4, ADCY5, ADCY6, ADCYAP1, ADCYAP1R1, ADGRE3, ADGRG3, AGER, AGO1, AGO2, AGO3, AGO4, AGTRAP, AHCTF1, AHCYL1, AIM2, AKT1, AKT2, AKT3, ALAD, ALB, ALMS1, AMER1, ANAPC1, ANAPC15, ANAPC16, ANA…
GO:0000316	Signalling to RAS	REACTOME_Pathways_19.05.2017	2.9e-06	0.0095	[-1]	38.59	1290	[ABCA10, ABCA13, ABCA2, ABCA5, ABCA9, ABCB10, ABCC1, ABCC10, ABCC11, ABCC3, ABCC4, ABCC5, ABCC6, ABCC8, ABCD1, ABCG1, ABCG5, ABI2, ACPP, ACTN2, ACTR1A, ACTR2, ACTR3, ACTR8, ADAM10, ADAM12, ADAR, ADCY10, ADCY2, ADCY4, ADCY5, ADCY6, ADCYAP1, ADCYAP1R1, ADGRE3, ADGRG3, AGER, AGO1, AGO2, AGO3, AGO4, AGTRAP, AHCTF1, AHCYL1, AIM2, AKT1, AKT2, AKT3, ALAD, ALB, ALMS1, AMER1, ANAPC1, ANAPC15, ANAPC16, ANA…
GO:0000343	Innate Immune System	REACTOME_Pathways_19.05.2017	2.9e-06	0.0095	[-1]	38.59	1290	[ABCA10, ABCA13, ABCA2, ABCA5, ABCA9, ABCB10, ABCC1, ABCC10, ABCC11, ABCC3, ABCC4, ABCC5, ABCC6, ABCC8, ABCD1, ABCG1, ABCG5, ABI2, ACPP, ACTN2, ACTR1A, ACTR2, ACTR3, ACTR8, ADAM10, ADAM12, ADAR, ADCY10, ADCY2, ADCY4, ADCY5, ADCY6, ADCYAP1, ADCYAP1R1, ADGRE3, ADGRG3, AGER, AGO1, AGO2, AGO3, AGO4, AGTRAP, AHCTF1, AHCYL1, AIM2, AKT1, AKT2, AKT3, ALAD, ALB, ALMS1, AMER1, ANAPC1, ANAPC15, ANAPC16, ANA…
GO:0000366	Prolonged ERK activation events	REACTOME_Pathways_19.05.2017	2.9e-06	0.0095	[-1]	38.59	1290	[ABCA10, ABCA13, ABCA2, ABCA5, ABCA9, ABCB10, ABCC1, ABCC10, ABCC11, ABCC3, ABCC4, ABCC5, ABCC6, ABCC8, ABCD1, ABCG1, ABCG5, ABI2, ACPP, ACTN2, ACTR1A, ACTR2, ACTR3, ACTR8, ADAM10, ADAM12, ADAR, ADCY10, ADCY2, ADCY4, ADCY5, ADCY6, ADCYAP1, ADCYAP1R1, ADGRE3, ADGRG3, AGER, AGO1, AGO2, AGO3, AGO4, AGTRAP, AHCTF1, AHCYL1, AIM2, AKT1, AKT2, AKT3, ALAD, ALB, ALMS1, AMER1, ANAPC1, ANAPC15, ANAPC16, ANA…
GO:0000373	Frs2-mediated activation	REACTOME_Pathways_19.05.2017	2.9e-06	0.0095	[-1]	38.59	1290	[ABCA10, ABCA13, ABCA2, ABCA5, ABCA9, ABCB10, ABCC1, ABCC10, ABCC11, ABCC3, ABCC4, ABCC5, ABCC6, ABCC8, ABCD1, ABCG1, ABCG5, ABI2, ACPP, ACTN2, ACTR1A, ACTR2, ACTR3, ACTR8, ADAM10, ADAM12, ADAR, ADCY10, ADCY2, ADCY4, ADCY5, ADCY6, ADCYAP1, ADCYAP1R1, ADGRE3, ADGRG3, AGER, AGO1, AGO2, AGO3, AGO4, AGTRAP, AHCTF1, AHCYL1, AIM2, AKT1, AKT2, AKT3, ALAD, ALB, ALMS1, AMER1, ANAPC1, ANAPC15, ANAPC16, ANA…
GO:0000374	ARMS-mediated activation	REACTOME_Pathways_19.05.2017	2.9e-06	0.0095	[-1]	38.59	1290	[ABCA10, ABCA13, ABCA2, ABCA5, ABCA9, ABCB10, ABCC1, ABCC10, ABCC11, ABCC3, ABCC4, ABCC5, ABCC6, ABCC8, ABCD1, ABCG1, ABCG5, ABI2, ACPP, ACTN2, ACTR1A, ACTR2, ACTR3, ACTR8, ADAM10, ADAM12, ADAR, ADCY10, ADCY2, ADCY4, ADCY5, ADCY6, ADCYAP1, ADCYAP1R1, ADGRE3, ADGRG3, AGER, AGO1, AGO2, AGO3, AGO4, AGTRAP, AHCTF1, AHCYL1, AIM2, AKT1, AKT2, AKT3, ALAD, ALB, ALMS1, AMER1, ANAPC1, ANAPC15, ANAPC16, ANA…
GO:0000385	SCF-beta-TrCP mediated degradation of Emi1	REACTOME_Pathways_19.05.2017	2.9e-06	0.0095	[-1]	38.59	1290	[ABCA10, ABCA13, ABCA2, ABCA5, ABCA9, ABCB10, ABCC1, ABCC10, ABCC11, ABCC3, ABCC4, ABCC5, ABCC6, ABCC8, ABCD1, ABCG1, ABCG5, ABI2, ACPP, ACTN2, ACTR1A, ACTR2, ACTR3, ACTR8, ADAM10, ADAM12, ADAR, ADCY10, ADCY2, ADCY4, ADCY5, ADCY6, ADCYAP1, ADCYAP1R1, ADGRE3, ADGRG3, AGER, AGO1, AGO2, AGO3, AGO4, AGTRAP, AHCTF1, AHCYL1, AIM2, AKT1, AKT2, AKT3, ALAD, ALB, ALMS1, AMER1, ANAPC1, ANAPC15, ANAPC16, ANA…
GO:0000386	APC/C-mediated degradation of cell cycle proteins	REACTOME_Pathways_19.05.2017	2.9e-06	0.0095	[-1]	38.59	1290	[ABCA10, ABCA13, ABCA2, ABCA5, ABCA9, ABCB10, ABCC1, ABCC10, ABCC11, ABCC3, ABCC4, ABCC5, ABCC6, ABCC8, ABCD1, ABCG1, ABCG5, ABI2, ACPP, ACTN2, ACTR1A, ACTR2, ACTR3, ACTR8, ADAM10, ADAM12, ADAR, ADCY10, ADCY2, ADCY4, ADCY5, ADCY6, ADCYAP1, ADCYAP1R1, ADGRE3, ADGRG3, AGER, AGO1, AGO2, AGO3, AGO4, AGTRAP, AHCTF1, AHCYL1, AIM2, AKT1, AKT2, AKT3, ALAD, ALB, ALMS1, AMER1, ANAPC1, ANAPC15, ANAPC16, ANA…
GO:0000387	APC/C:Cdc20 mediated degradation of Securin	REACTOME_Pathways_19.05.2017	2.9e-06	0.0095	[-1]	38.59	1290	[ABCA10, ABCA13, ABCA2, ABCA5, ABCA9, ABCB10, ABCC1, ABCC10, ABCC11, ABCC3, ABCC4, ABCC5, ABCC6, ABCC8, ABCD1, ABCG1, ABCG5, ABI2, ACPP, ACTN2, ACTR1A, ACTR2, ACTR3, ACTR8, ADAM10, ADAM12, ADAR, ADCY10, ADCY2, ADCY4, ADCY5, ADCY6, ADCYAP1, ADCYAP1R1, ADGRE3, ADGRG3, AGER, AGO1, AGO2, AGO3, AGO4, AGTRAP, AHCTF1, AHCYL1, AIM2, AKT1, AKT2, AKT3, ALAD, ALB, ALMS1, AMER1, ANAPC1, ANAPC15, ANAPC16, ANA…
GO:0000388	APC/C:Cdh1 mediated degradation of Cdc20 and other APC/C:Cdh1 targeted proteins in late mitosis/early G1	REACTOME_Pathways_19.05.2017	2.9e-06	0.0095	[-1]	38.59	1290	[ABCA10, ABCA13, ABCA2, ABCA5, ABCA9, ABCB10, ABCC1, ABCC10, ABCC11, ABCC3, ABCC4, ABCC5, ABCC6, ABCC8, ABCD1, ABCG1, ABCG5, ABI2, ACPP, ACTN2, ACTR1A, ACTR2, ACTR3, ACTR8, ADAM10, ADAM12, ADAR, ADCY10, ADCY2, ADCY4, ADCY5, ADCY6, ADCYAP1, ADCYAP1R1, ADGRE3, ADGRG3, AGER, AGO1, AGO2, AGO3, AGO4, AGTRAP, AHCTF1, AHCYL1, AIM2, AKT1, AKT2, AKT3, ALAD, ALB, ALMS1, AMER1, ANAPC1, ANAPC15, ANAPC16, ANA…
GO:0000389	Cdc20:Phospho-APC/C mediated degradation of Cyclin A	REACTOME_Pathways_19.05.2017	2.9e-06	0.0095	[-1]	38.59	1290	[ABCA10, ABCA13, ABCA2, ABCA5, ABCA9, ABCB10, ABCC1, ABCC10, ABCC11, ABCC3, ABCC4, ABCC5, ABCC6, ABCC8, ABCD1, ABCG1, ABCG5, ABI2, ACPP, ACTN2, ACTR1A, ACTR2, ACTR3, ACTR8, ADAM10, ADAM12, ADAR, ADCY10, ADCY2, ADCY4, ADCY5, ADCY6, ADCYAP1, ADCYAP1R1, ADGRE3, ADGRG3, AGER, AGO1, AGO2, AGO3, AGO4, AGTRAP, AHCTF1, AHCYL1, AIM2, AKT1, AKT2, AKT3, ALAD, ALB, ALMS1, AMER1, ANAPC1, ANAPC15, ANAPC16, ANA…
GO:0000407	Regulation of APC/C activators between G1/S and early anaphase	REACTOME_Pathways_19.05.2017	2.9e-06	0.0095	[-1]	38.59	1290	[ABCA10, ABCA13, ABCA2, ABCA5, ABCA9, ABCB10, ABCC1, ABCC10, ABCC11, ABCC3, ABCC4, ABCC5, ABCC6, ABCC8, ABCD1, ABCG1, ABCG5, ABI2, ACPP, ACTN2, ACTR1A, ACTR2, ACTR3, ACTR8, ADAM10, ADAM12, ADAR, ADCY10, ADCY2, ADCY4, ADCY5, ADCY6, ADCYAP1, ADCYAP1R1, ADGRE3, ADGRG3, AGER, AGO1, AGO2, AGO3, AGO4, AGTRAP, AHCTF1, AHCYL1, AIM2, AKT1, AKT2, AKT3, ALAD, ALB, ALMS1, AMER1, ANAPC1, ANAPC15, ANAPC16, ANA…
GO:0000408	APC/C:Cdc20 mediated degradation of mitotic proteins	REACTOME_Pathways_19.05.2017	2.9e-06	0.0095	[-1]	38.59	1290	[ABCA10, ABCA13, ABCA2, ABCA5, ABCA9, ABCB10, ABCC1, ABCC10, ABCC11, ABCC3, ABCC4, ABCC5, ABCC6, ABCC8, ABCD1, ABCG1, ABCG5, ABI2, ACPP, ACTN2, ACTR1A, ACTR2, ACTR3, ACTR8, ADAM10, ADAM12, ADAR, ADCY10, ADCY2, ADCY4, ADCY5, ADCY6, ADCYAP1, ADCYAP1R1, ADGRE3, ADGRG3, AGER, AGO1, AGO2, AGO3, AGO4, AGTRAP, AHCTF1, AHCYL1, AIM2, AKT1, AKT2, AKT3, ALAD, ALB, ALMS1, AMER1, ANAPC1, ANAPC15, ANAPC16, ANA…
GO:0000411	Activation of APC/C and APC/C:Cdc20 mediated degradation of mitotic proteins	REACTOME_Pathways_19.05.2017	2.9e-06	0.0095	[-1]	38.59	1290	[ABCA10, ABCA13, ABCA2, ABCA5, ABCA9, ABCB10, ABCC1, ABCC10, ABCC11, ABCC3, ABCC4, ABCC5, ABCC6, ABCC8, ABCD1, ABCG1, ABCG5, ABI2, ACPP, ACTN2, ACTR1A, ACTR2, ACTR3, ACTR8, ADAM10, ADAM12, ADAR, ADCY10, ADCY2, ADCY4, ADCY5, ADCY6, ADCYAP1, ADCYAP1R1, ADGRE3, ADGRG3, AGER, AGO1, AGO2, AGO3, AGO4, AGTRAP, AHCTF1, AHCYL1, AIM2, AKT1, AKT2, AKT3, ALAD, ALB, ALMS1, AMER1, ANAPC1, ANAPC15, ANAPC16, ANA…
GO:0000419	Signaling by EGFR	REACTOME_Pathways_19.05.2017	2.9e-06	0.0095	[-1]	38.59	1290	[ABCA10, ABCA13, ABCA2, ABCA5, ABCA9, ABCB10, ABCC1, ABCC10, ABCC11, ABCC3, ABCC4, ABCC5, ABCC6, ABCC8, ABCD1, ABCG1, ABCG5, ABI2, ACPP, ACTN2, ACTR1A, ACTR2, ACTR3, ACTR8, ADAM10, ADAM12, ADAR, ADCY10, ADCY2, ADCY4, ADCY5, ADCY6, ADCYAP1, ADCYAP1R1, ADGRE3, ADGRG3, AGER, AGO1, AGO2, AGO3, AGO4, AGTRAP, AHCTF1, AHCYL1, AIM2, AKT1, AKT2, AKT3, ALAD, ALB, ALMS1, AMER1, ANAPC1, ANAPC15, ANAPC16, ANA…
GO:0000422	APC:Cdc20 mediated degradation of cell cycle proteins prior to satisfation of the cell cycle checkpoint	REACTOME_Pathways_19.05.2017	2.9e-06	0.0095	[-1]	38.59	1290	[ABCA10, ABCA13, ABCA2, ABCA5, ABCA9, ABCB10, ABCC1, ABCC10, ABCC11, ABCC3, ABCC4, ABCC5, ABCC6, ABCC8, ABCD1, ABCG1, ABCG5, ABI2, ACPP, ACTN2, ACTR1A, ACTR2, ACTR3, ACTR8, ADAM10, ADAM12, ADAR, ADCY10, ADCY2, ADCY4, ADCY5, ADCY6, ADCYAP1, ADCYAP1R1, ADGRE3, ADGRG3, AGER, AGO1, AGO2, AGO3, AGO4, AGTRAP, AHCTF1, AHCYL1, AIM2, AKT1, AKT2, AKT3, ALAD, ALB, ALMS1, AMER1, ANAPC1, ANAPC15, ANAPC16, ANA…
GO:0000423	GRB2 events in EGFR signaling	REACTOME_Pathways_19.05.2017	2.9e-06	0.0095	[-1]	38.59	1290	[ABCA10, ABCA13, ABCA2, ABCA5, ABCA9, ABCB10, ABCC1, ABCC10, ABCC11, ABCC3, ABCC4, ABCC5, ABCC6, ABCC8, ABCD1, ABCG1, ABCG5, ABI2, ACPP, ACTN2, ACTR1A, ACTR2, ACTR3, ACTR8, ADAM10, ADAM12, ADAR, ADCY10, ADCY2, ADCY4, ADCY5, ADCY6, ADCYAP1, ADCYAP1R1, ADGRE3, ADGRG3, AGER, AGO1, AGO2, AGO3, AGO4, AGTRAP, AHCTF1, AHCYL1, AIM2, AKT1, AKT2, AKT3, ALAD, ALB, ALMS1, AMER1, ANAPC1, ANAPC15, ANAPC16, ANA…
GO:0000427	SHC1 events in EGFR signaling	REACTOME_Pathways_19.05.2017	2.9e-06	0.0095	[-1]	38.59	1290	[ABCA10, ABCA13, ABCA2, ABCA5, ABCA9, ABCB10, ABCC1, ABCC10, ABCC11, ABCC3, ABCC4, ABCC5, ABCC6, ABCC8, ABCD1, ABCG1, ABCG5, ABI2, ACPP, ACTN2, ACTR1A, ACTR2, ACTR3, ACTR8, ADAM10, ADAM12, ADAR, ADCY10, ADCY2, ADCY4, ADCY5, ADCY6, ADCYAP1, ADCYAP1R1, ADGRE3, ADGRG3, AGER, AGO1, AGO2, AGO3, AGO4, AGTRAP, AHCTF1, AHCYL1, AIM2, AKT1, AKT2, AKT3, ALAD, ALB, ALMS1, AMER1, ANAPC1, ANAPC15, ANAPC16, ANA…
GO:0000428	Vpu mediated degradation of CD4	REACTOME_Pathways_19.05.2017	2.9e-06	0.0095	[-1]	38.59	1290	[ABCA10, ABCA13, ABCA2, ABCA5, ABCA9, ABCB10, ABCC1, ABCC10, ABCC11, ABCC3, ABCC4, ABCC5, ABCC6, ABCC8, ABCD1, ABCG1, ABCG5, ABI2, ACPP, ACTN2, ACTR1A, ACTR2, ACTR3, ACTR8, ADAM10, ADAM12, ADAR, ADCY10, ADCY2, ADCY4, ADCY5, ADCY6, ADCYAP1, ADCYAP1R1, ADGRE3, ADGRG3, AGER, AGO1, AGO2, AGO3, AGO4, AGTRAP, AHCTF1, AHCYL1, AIM2, AKT1, AKT2, AKT3, ALAD, ALB, ALMS1, AMER1, ANAPC1, ANAPC15, ANAPC16, ANA…
GO:0000429	Vif-mediated degradation of APOBEC3G	REACTOME_Pathways_19.05.2017	2.9e-06	0.0095	[-1]	38.59	1290	[ABCA10, ABCA13, ABCA2, ABCA5, ABCA9, ABCB10, ABCC1, ABCC10, ABCC11, ABCC3, ABCC4, ABCC5, ABCC6, ABCC8, ABCD1, ABCG1, ABCG5, ABI2, ACPP, ACTN2, ACTR1A, ACTR2, ACTR3, ACTR8, ADAM10, ADAM12, ADAR, ADCY10, ADCY2, ADCY4, ADCY5, ADCY6, ADCYAP1, ADCYAP1R1, ADGRE3, ADGRG3, AGER, AGO1, AGO2, AGO3, AGO4, AGTRAP, AHCTF1, AHCYL1, AIM2, AKT1, AKT2, AKT3, ALAD, ALB, ALMS1, AMER1, ANAPC1, ANAPC15, ANAPC16, ANA…
GO:0000457	Downstream signal transduction	REACTOME_Pathways_19.05.2017	2.9e-06	0.0095	[-1]	38.59	1290	[ABCA10, ABCA13, ABCA2, ABCA5, ABCA9, ABCB10, ABCC1, ABCC10, ABCC11, ABCC3, ABCC4, ABCC5, ABCC6, ABCC8, ABCD1, ABCG1, ABCG5, ABI2, ACPP, ACTN2, ACTR1A, ACTR2, ACTR3, ACTR8, ADAM10, ADAM12, ADAR, ADCY10, ADCY2, ADCY4, ADCY5, ADCY6, ADCYAP1, ADCYAP1R1, ADGRE3, ADGRG3, AGER, AGO1, AGO2, AGO3, AGO4, AGTRAP, AHCTF1, AHCYL1, AIM2, AKT1, AKT2, AKT3, ALAD, ALB, ALMS1, AMER1, ANAPC1, ANAPC15, ANAPC16, ANA…
GO:0000458	Signaling by PDGF	REACTOME_Pathways_19.05.2017	2.9e-06	0.0095	[-1]	38.59	1290	[ABCA10, ABCA13, ABCA2, ABCA5, ABCA9, ABCB10, ABCC1, ABCC10, ABCC11, ABCC3, ABCC4, ABCC5, ABCC6, ABCC8, ABCD1, ABCG1, ABCG5, ABI2, ACPP, ACTN2, ACTR1A, ACTR2, ACTR3, ACTR8, ADAM10, ADAM12, ADAR, ADCY10, ADCY2, ADCY4, ADCY5, ADCY6, ADCYAP1, ADCYAP1R1, ADGRE3, ADGRG3, AGER, AGO1, AGO2, AGO3, AGO4, AGTRAP, AHCTF1, AHCYL1, AIM2, AKT1, AKT2, AKT3, ALAD, ALB, ALMS1, AMER1, ANAPC1, ANAPC15, ANAPC16, ANA…
GO:0000461	NGF signalling via TRKA from the plasma membrane	REACTOME_Pathways_19.05.2017	2.9e-06	0.0095	[-1]	38.59	1290	[ABCA10, ABCA13, ABCA2, ABCA5, ABCA9, ABCB10, ABCC1, ABCC10, ABCC11, ABCC3, ABCC4, ABCC5, ABCC6, ABCC8, ABCD1, ABCG1, ABCG5, ABI2, ACPP, ACTN2, ACTR1A, ACTR2, ACTR3, ACTR8, ADAM10, ADAM12, ADAR, ADCY10, ADCY2, ADCY4, ADCY5, ADCY6, ADCYAP1, ADCYAP1R1, ADGRE3, ADGRG3, AGER, AGO1, AGO2, AGO3, AGO4, AGTRAP, AHCTF1, AHCYL1, AIM2, AKT1, AKT2, AKT3, ALAD, ALB, ALMS1, AMER1, ANAPC1, ANAPC15, ANAPC16, ANA…
GO:0000464	Signalling to ERKs	REACTOME_Pathways_19.05.2017	2.9e-06	0.0095	[-1]	38.59	1290	[ABCA10, ABCA13, ABCA2, ABCA5, ABCA9, ABCB10, ABCC1, ABCC10, ABCC11, ABCC3, ABCC4, ABCC5, ABCC6, ABCC8, ABCD1, ABCG1, ABCG5, ABI2, ACPP, ACTN2, ACTR1A, ACTR2, ACTR3, ACTR8, ADAM10, ADAM12, ADAR, ADCY10, ADCY2, ADCY4, ADCY5, ADCY6, ADCYAP1, ADCYAP1R1, ADGRE3, ADGRG3, AGER, AGO1, AGO2, AGO3, AGO4, AGTRAP, AHCTF1, AHCYL1, AIM2, AKT1, AKT2, AKT3, ALAD, ALB, ALMS1, AMER1, ANAPC1, ANAPC15, ANAPC16, ANA…
GO:0000465	Signalling to p38 via RIT and RIN	REACTOME_Pathways_19.05.2017	2.9e-06	0.0095	[-1]	38.59	1290	[ABCA10, ABCA13, ABCA2, ABCA5, ABCA9, ABCB10, ABCC1, ABCC10, ABCC11, ABCC3, ABCC4, ABCC5, ABCC6, ABCC8, ABCD1, ABCG1, ABCG5, ABI2, ACPP, ACTN2, ACTR1A, ACTR2, ACTR3, ACTR8, ADAM10, ADAM12, ADAR, ADCY10, ADCY2, ADCY4, ADCY5, ADCY6, ADCYAP1, ADCYAP1R1, ADGRE3, ADGRG3, AGER, AGO1, AGO2, AGO3, AGO4, AGTRAP, AHCTF1, AHCYL1, AIM2, AKT1, AKT2, AKT3, ALAD, ALB, ALMS1, AMER1, ANAPC1, ANAPC15, ANAPC16, ANA…
GO:0000518	Signaling by VEGF	REACTOME_Pathways_19.05.2017	2.9e-06	0.0095	[-1]	38.59	1290	[ABCA10, ABCA13, ABCA2, ABCA5, ABCA9, ABCB10, ABCC1, ABCC10, ABCC11, ABCC3, ABCC4, ABCC5, ABCC6, ABCC8, ABCD1, ABCG1, ABCG5, ABI2, ACPP, ACTN2, ACTR1A, ACTR2, ACTR3, ACTR8, ADAM10, ADAM12, ADAR, ADCY10, ADCY2, ADCY4, ADCY5, ADCY6, ADCYAP1, ADCYAP1R1, ADGRE3, ADGRG3, AGER, AGO1, AGO2, AGO3, AGO4, AGTRAP, AHCTF1, AHCYL1, AIM2, AKT1, AKT2, AKT3, ALAD, ALB, ALMS1, AMER1, ANAPC1, ANAPC15, ANAPC16, ANA…
GO:0000524	Degradation of beta-catenin by the destruction complex	REACTOME_Pathways_19.05.2017	2.9e-06	0.0095	[-1]	38.59	1290	[ABCA10, ABCA13, ABCA2, ABCA5, ABCA9, ABCB10, ABCC1, ABCC10, ABCC11, ABCC3, ABCC4, ABCC5, ABCC6, ABCC8, ABCD1, ABCG1, ABCG5, ABI2, ACPP, ACTN2, ACTR1A, ACTR2, ACTR3, ACTR8, ADAM10, ADAM12, ADAR, ADCY10, ADCY2, ADCY4, ADCY5, ADCY6, ADCYAP1, ADCYAP1R1, ADGRE3, ADGRG3, AGER, AGO1, AGO2, AGO3, AGO4, AGTRAP, AHCTF1, AHCYL1, AIM2, AKT1, AKT2, AKT3, ALAD, ALB, ALMS1, AMER1, ANAPC1, ANAPC15, ANAPC16, ANA…
GO:0000527	Signaling by Wnt	REACTOME_Pathways_19.05.2017	2.9e-06	0.0095	[-1]	38.59	1290	[ABCA10, ABCA13, ABCA2, ABCA5, ABCA9, ABCB10, ABCC1, ABCC10, ABCC11, ABCC3, ABCC4, ABCC5, ABCC6, ABCC8, ABCD1, ABCG1, ABCG5, ABI2, ACPP, ACTN2, ACTR1A, ACTR2, ACTR3, ACTR8, ADAM10, ADAM12, ADAR, ADCY10, ADCY2, ADCY4, ADCY5, ADCY6, ADCYAP1, ADCYAP1R1, ADGRE3, ADGRG3, AGER, AGO1, AGO2, AGO3, AGO4, AGTRAP, AHCTF1, AHCYL1, AIM2, AKT1, AKT2, AKT3, ALAD, ALB, ALMS1, AMER1, ANAPC1, ANAPC15, ANAPC16, ANA…
GO:0000568	TCF dependent signaling in response to WNT	REACTOME_Pathways_19.05.2017	2.9e-06	0.0095	[-1]	38.59	1290	[ABCA10, ABCA13, ABCA2, ABCA5, ABCA9, ABCB10, ABCC1, ABCC10, ABCC11, ABCC3, ABCC4, ABCC5, ABCC6, ABCC8, ABCD1, ABCG1, ABCG5, ABI2, ACPP, ACTN2, ACTR1A, ACTR2, ACTR3, ACTR8, ADAM10, ADAM12, ADAR, ADCY10, ADCY2, ADCY4, ADCY5, ADCY6, ADCYAP1, ADCYAP1R1, ADGRE3, ADGRG3, AGER, AGO1, AGO2, AGO3, AGO4, AGTRAP, AHCTF1, AHCYL1, AIM2, AKT1, AKT2, AKT3, ALAD, ALB, ALMS1, AMER1, ANAPC1, ANAPC15, ANAPC16, ANA…
GO:0000581	TCR signaling	REACTOME_Pathways_19.05.2017	2.9e-06	0.0095	[-1]	38.59	1290	[ABCA10, ABCA13, ABCA2, ABCA5, ABCA9, ABCB10, ABCC1, ABCC10, ABCC11, ABCC3, ABCC4, ABCC5, ABCC6, ABCC8, ABCD1, ABCG1, ABCG5, ABI2, ACPP, ACTN2, ACTR1A, ACTR2, ACTR3, ACTR8, ADAM10, ADAM12, ADAR, ADCY10, ADCY2, ADCY4, ADCY5, ADCY6, ADCYAP1, ADCYAP1R1, ADGRE3, ADGRG3, AGER, AGO1, AGO2, AGO3, AGO4, AGTRAP, AHCTF1, AHCYL1, AIM2, AKT1, AKT2, AKT3, ALAD, ALB, ALMS1, AMER1, ANAPC1, ANAPC15, ANAPC16, ANA…
GO:0000584	Downstream TCR signaling	REACTOME_Pathways_19.05.2017	2.9e-06	0.0095	[-1]	38.59	1290	[ABCA10, ABCA13, ABCA2, ABCA5, ABCA9, ABCB10, ABCC1, ABCC10, ABCC11, ABCC3, ABCC4, ABCC5, ABCC6, ABCC8, ABCD1, ABCG1, ABCG5, ABI2, ACPP, ACTN2, ACTR1A, ACTR2, ACTR3, ACTR8, ADAM10, ADAM12, ADAR, ADCY10, ADCY2, ADCY4, ADCY5, ADCY6, ADCYAP1, ADCYAP1R1, ADGRE3, ADGRG3, AGER, AGO1, AGO2, AGO3, AGO4, AGTRAP, AHCTF1, AHCYL1, AIM2, AKT1, AKT2, AKT3, ALAD, ALB, ALMS1, AMER1, ANAPC1, ANAPC15, ANAPC16, ANA…
GO:0000636	Regulation of activated PAK-2p34 by proteasome mediated degradation	REACTOME_Pathways_19.05.2017	2.9e-06	0.0095	[-1]	38.59	1290	[ABCA10, ABCA13, ABCA2, ABCA5, ABCA9, ABCB10, ABCC1, ABCC10, ABCC11, ABCC3, ABCC4, ABCC5, ABCC6, ABCC8, ABCD1, ABCG1, ABCG5, ABI2, ACPP, ACTN2, ACTR1A, ACTR2, ACTR3, ACTR8, ADAM10, ADAM12, ADAR, ADCY10, ADCY2, ADCY4, ADCY5, ADCY6, ADCYAP1, ADCYAP1R1, ADGRE3, ADGRG3, AGER, AGO1, AGO2, AGO3, AGO4, AGTRAP, AHCTF1, AHCYL1, AIM2, AKT1, AKT2, AKT3, ALAD, ALB, ALMS1, AMER1, ANAPC1, ANAPC15, ANAPC16, ANA…
GO:0000680	DAP12 interactions	REACTOME_Pathways_19.05.2017	2.9e-06	0.0095	[-1]	38.59	1290	[ABCA10, ABCA13, ABCA2, ABCA5, ABCA9, ABCB10, ABCC1, ABCC10, ABCC11, ABCC3, ABCC4, ABCC5, ABCC6, ABCC8, ABCD1, ABCG1, ABCG5, ABI2, ACPP, ACTN2, ACTR1A, ACTR2, ACTR3, ACTR8, ADAM10, ADAM12, ADAR, ADCY10, ADCY2, ADCY4, ADCY5, ADCY6, ADCYAP1, ADCYAP1R1, ADGRE3, ADGRG3, AGER, AGO1, AGO2, AGO3, AGO4, AGTRAP, AHCTF1, AHCYL1, AIM2, AKT1, AKT2, AKT3, ALAD, ALB, ALMS1, AMER1, ANAPC1, ANAPC15, ANAPC16, ANA…
GO:0000697	Cellular response to hypoxia	REACTOME_Pathways_19.05.2017	2.9e-06	0.0095	[-1]	38.59	1290	[ABCA10, ABCA13, ABCA2, ABCA5, ABCA9, ABCB10, ABCC1, ABCC10, ABCC11, ABCC3, ABCC4, ABCC5, ABCC6, ABCC8, ABCD1, ABCG1, ABCG5, ABI2, ACPP, ACTN2, ACTR1A, ACTR2, ACTR3, ACTR8, ADAM10, ADAM12, ADAR, ADCY10, ADCY2, ADCY4, ADCY5, ADCY6, ADCYAP1, ADCYAP1R1, ADGRE3, ADGRG3, AGER, AGO1, AGO2, AGO3, AGO4, AGTRAP, AHCTF1, AHCYL1, AIM2, AKT1, AKT2, AKT3, ALAD, ALB, ALMS1, AMER1, ANAPC1, ANAPC15, ANAPC16, ANA…
GO:0000698	Cellular responses to stress	REACTOME_Pathways_19.05.2017	2.9e-06	0.0095	[-1]	38.59	1290	[ABCA10, ABCA13, ABCA2, ABCA5, ABCA9, ABCB10, ABCC1, ABCC10, ABCC11, ABCC3, ABCC4, ABCC5, ABCC6, ABCC8, ABCD1, ABCG1, ABCG5, ABI2, ACPP, ACTN2, ACTR1A, ACTR2, ACTR3, ACTR8, ADAM10, ADAM12, ADAR, ADCY10, ADCY2, ADCY4, ADCY5, ADCY6, ADCYAP1, ADCYAP1R1, ADGRE3, ADGRG3, AGER, AGO1, AGO2, AGO3, AGO4, AGTRAP, AHCTF1, AHCYL1, AIM2, AKT1, AKT2, AKT3, ALAD, ALB, ALMS1, AMER1, ANAPC1, ANAPC15, ANAPC16, ANA…
GO:0000702	Signaling by Type 1 Insulin-like Growth Factor 1 Receptor (IGF1R)	REACTOME_Pathways_19.05.2017	2.9e-06	0.0095	[-1]	38.59	1290	[ABCA10, ABCA13, ABCA2, ABCA5, ABCA9, ABCB10, ABCC1, ABCC10, ABCC11, ABCC3, ABCC4, ABCC5, ABCC6, ABCC8, ABCD1, ABCG1, ABCG5, ABI2, ACPP, ACTN2, ACTR1A, ACTR2, ACTR3, ACTR8, ADAM10, ADAM12, ADAR, ADCY10, ADCY2, ADCY4, ADCY5, ADCY6, ADCYAP1, ADCYAP1R1, ADGRE3, ADGRG3, AGER, AGO1, AGO2, AGO3, AGO4, AGTRAP, AHCTF1, AHCYL1, AIM2, AKT1, AKT2, AKT3, ALAD, ALB, ALMS1, AMER1, ANAPC1, ANAPC15, ANAPC16, ANA…
GO:0000709	DAP12 signaling	REACTOME_Pathways_19.05.2017	2.9e-06	0.0095	[-1]	38.59	1290	[ABCA10, ABCA13, ABCA2, ABCA5, ABCA9, ABCB10, ABCC1, ABCC10, ABCC11, ABCC3, ABCC4, ABCC5, ABCC6, ABCC8, ABCD1, ABCG1, ABCG5, ABI2, ACPP, ACTN2, ACTR1A, ACTR2, ACTR3, ACTR8, ADAM10, ADAM12, ADAR, ADCY10, ADCY2, ADCY4, ADCY5, ADCY6, ADCYAP1, ADCYAP1R1, ADGRE3, ADGRG3, AGER, AGO1, AGO2, AGO3, AGO4, AGTRAP, AHCTF1, AHCYL1, AIM2, AKT1, AKT2, AKT3, ALAD, ALB, ALMS1, AMER1, ANAPC1, ANAPC15, ANAPC16, ANA…
GO:0000711	IGF1R signaling cascade	REACTOME_Pathways_19.05.2017	2.9e-06	0.0095	[-1]	38.59	1290	[ABCA10, ABCA13, ABCA2, ABCA5, ABCA9, ABCB10, ABCC1, ABCC10, ABCC11, ABCC3, ABCC4, ABCC5, ABCC6, ABCC8, ABCD1, ABCG1, ABCG5, ABI2, ACPP, ACTN2, ACTR1A, ACTR2, ACTR3, ACTR8, ADAM10, ADAM12, ADAR, ADCY10, ADCY2, ADCY4, ADCY5, ADCY6, ADCYAP1, ADCYAP1R1, ADGRE3, ADGRG3, AGER, AGO1, AGO2, AGO3, AGO4, AGTRAP, AHCTF1, AHCYL1, AIM2, AKT1, AKT2, AKT3, ALAD, ALB, ALMS1, AMER1, ANAPC1, ANAPC15, ANAPC16, ANA…
GO:0000712	IRS-related events triggered by IGF1R	REACTOME_Pathways_19.05.2017	2.9e-06	0.0095	[-1]	38.59	1290	[ABCA10, ABCA13, ABCA2, ABCA5, ABCA9, ABCB10, ABCC1, ABCC10, ABCC11, ABCC3, ABCC4, ABCC5, ABCC6, ABCC8, ABCD1, ABCG1, ABCG5, ABI2, ACPP, ACTN2, ACTR1A, ACTR2, ACTR3, ACTR8, ADAM10, ADAM12, ADAR, ADCY10, ADCY2, ADCY4, ADCY5, ADCY6, ADCYAP1, ADCYAP1R1, ADGRE3, ADGRG3, AGER, AGO1, AGO2, AGO3, AGO4, AGTRAP, AHCTF1, AHCYL1, AIM2, AKT1, AKT2, AKT3, ALAD, ALB, ALMS1, AMER1, ANAPC1, ANAPC15, ANAPC16, ANA…
GO:0000716	Fc epsilon receptor (FCERI) signaling	REACTOME_Pathways_19.05.2017	2.9e-06	0.0095	[-1]	38.59	1290	[ABCA10, ABCA13, ABCA2, ABCA5, ABCA9, ABCB10, ABCC1, ABCC10, ABCC11, ABCC3, ABCC4, ABCC5, ABCC6, ABCC8, ABCD1, ABCG1, ABCG5, ABI2, ACPP, ACTN2, ACTR1A, ACTR2, ACTR3, ACTR8, ADAM10, ADAM12, ADAR, ADCY10, ADCY2, ADCY4, ADCY5, ADCY6, ADCYAP1, ADCYAP1R1, ADGRE3, ADGRG3, AGER, AGO1, AGO2, AGO3, AGO4, AGTRAP, AHCTF1, AHCYL1, AIM2, AKT1, AKT2, AKT3, ALAD, ALB, ALMS1, AMER1, ANAPC1, ANAPC15, ANAPC16, ANA…
GO:0000719	Separation of Sister Chromatids	REACTOME_Pathways_19.05.2017	2.9e-06	0.0095	[-1]	38.59	1290	[ABCA10, ABCA13, ABCA2, ABCA5, ABCA9, ABCB10, ABCC1, ABCC10, ABCC11, ABCC3, ABCC4, ABCC5, ABCC6, ABCC8, ABCD1, ABCG1, ABCG5, ABI2, ACPP, ACTN2, ACTR1A, ACTR2, ACTR3, ACTR8, ADAM10, ADAM12, ADAR, ADCY10, ADCY2, ADCY4, ADCY5, ADCY6, ADCYAP1, ADCYAP1R1, ADGRE3, ADGRG3, AGER, AGO1, AGO2, AGO3, AGO4, AGTRAP, AHCTF1, AHCYL1, AIM2, AKT1, AKT2, AKT3, ALAD, ALB, ALMS1, AMER1, ANAPC1, ANAPC15, ANAPC16, ANA…
GO:0000730	Mitotic Metaphase and Anaphase	REACTOME_Pathways_19.05.2017	2.9e-06	0.0095	[-1]	38.59	1290	[ABCA10, ABCA13, ABCA2, ABCA5, ABCA9, ABCB10, ABCC1, ABCC10, ABCC11, ABCC3, ABCC4, ABCC5, ABCC6, ABCC8, ABCD1, ABCG1, ABCG5, ABI2, ACPP, ACTN2, ACTR1A, ACTR2, ACTR3, ACTR8, ADAM10, ADAM12, ADAR, ADCY10, ADCY2, ADCY4, ADCY5, ADCY6, ADCYAP1, ADCYAP1R1, ADGRE3, ADGRG3, AGER, AGO1, AGO2, AGO3, AGO4, AGTRAP, AHCTF1, AHCYL1, AIM2, AKT1, AKT2, AKT3, ALAD, ALB, ALMS1, AMER1, ANAPC1, ANAPC15, ANAPC16, ANA…
GO:0000740	Signaling by Leptin	REACTOME_Pathways_19.05.2017	2.9e-06	0.0095	[-1]	38.59	1290	[ABCA10, ABCA13, ABCA2, ABCA5, ABCA9, ABCB10, ABCC1, ABCC10, ABCC11, ABCC3, ABCC4, ABCC5, ABCC6, ABCC8, ABCD1, ABCG1, ABCG5, ABI2, ACPP, ACTN2, ACTR1A, ACTR2, ACTR3, ACTR8, ADAM10, ADAM12, ADAR, ADCY10, ADCY2, ADCY4, ADCY5, ADCY6, ADCYAP1, ADCYAP1R1, ADGRE3, ADGRG3, AGER, AGO1, AGO2, AGO3, AGO4, AGTRAP, AHCTF1, AHCYL1, AIM2, AKT1, AKT2, AKT3, ALAD, ALB, ALMS1, AMER1, ANAPC1, ANAPC15, ANAPC16, ANA…
GO:0000757	FCERI mediated MAPK activation	REACTOME_Pathways_19.05.2017	2.9e-06	0.0095	[-1]	38.59	1290	[ABCA10, ABCA13, ABCA2, ABCA5, ABCA9, ABCB10, ABCC1, ABCC10, ABCC11, ABCC3, ABCC4, ABCC5, ABCC6, ABCC8, ABCD1, ABCG1, ABCG5, ABI2, ACPP, ACTN2, ACTR1A, ACTR2, ACTR3, ACTR8, ADAM10, ADAM12, ADAR, ADCY10, ADCY2, ADCY4, ADCY5, ADCY6, ADCYAP1, ADCYAP1R1, ADGRE3, ADGRG3, AGER, AGO1, AGO2, AGO3, AGO4, AGTRAP, AHCTF1, AHCYL1, AIM2, AKT1, AKT2, AKT3, ALAD, ALB, ALMS1, AMER1, ANAPC1, ANAPC15, ANAPC16, ANA…
GO:0000759	FCERI mediated NF-kB activation	REACTOME_Pathways_19.05.2017	2.9e-06	0.0095	[-1]	38.59	1290	[ABCA10, ABCA13, ABCA2, ABCA5, ABCA9, ABCB10, ABCC1, ABCC10, ABCC11, ABCC3, ABCC4, ABCC5, ABCC6, ABCC8, ABCD1, ABCG1, ABCG5, ABI2, ACPP, ACTN2, ACTR1A, ACTR2, ACTR3, ACTR8, ADAM10, ADAM12, ADAR, ADCY10, ADCY2, ADCY4, ADCY5, ADCY6, ADCYAP1, ADCYAP1R1, ADGRE3, ADGRG3, AGER, AGO1, AGO2, AGO3, AGO4, AGTRAP, AHCTF1, AHCYL1, AIM2, AKT1, AKT2, AKT3, ALAD, ALB, ALMS1, AMER1, ANAPC1, ANAPC15, ANAPC16, ANA…
GO:0000835	Autodegradation of the E3 ubiquitin ligase COP1	REACTOME_Pathways_19.05.2017	2.9e-06	0.0095	[-1]	38.59	1290	[ABCA10, ABCA13, ABCA2, ABCA5, ABCA9, ABCB10, ABCC1, ABCC10, ABCC11, ABCC3, ABCC4, ABCC5, ABCC6, ABCC8, ABCD1, ABCG1, ABCG5, ABI2, ACPP, ACTN2, ACTR1A, ACTR2, ACTR3, ACTR8, ADAM10, ADAM12, ADAR, ADCY10, ADCY2, ADCY4, ADCY5, ADCY6, ADCYAP1, ADCYAP1R1, ADGRE3, ADGRG3, AGER, AGO1, AGO2, AGO3, AGO4, AGTRAP, AHCTF1, AHCYL1, AIM2, AKT1, AKT2, AKT3, ALAD, ALB, ALMS1, AMER1, ANAPC1, ANAPC15, ANAPC16, ANA…
GO:0000837	Regulation of ornithine decarboxylase (ODC)	REACTOME_Pathways_19.05.2017	2.9e-06	0.0095	[-1]	38.59	1290	[ABCA10, ABCA13, ABCA2, ABCA5, ABCA9, ABCB10, ABCC1, ABCC10, ABCC11, ABCC3, ABCC4, ABCC5, ABCC6, ABCC8, ABCD1, ABCG1, ABCG5, ABI2, ACPP, ACTN2, ACTR1A, ACTR2, ACTR3, ACTR8, ADAM10, ADAM12, ADAR, ADCY10, ADCY2, ADCY4, ADCY5, ADCY6, ADCYAP1, ADCYAP1R1, ADGRE3, ADGRG3, AGER, AGO1, AGO2, AGO3, AGO4, AGTRAP, AHCTF1, AHCYL1, AIM2, AKT1, AKT2, AKT3, ALAD, ALB, ALMS1, AMER1, ANAPC1, ANAPC15, ANAPC16, ANA…
GO:0000841	Metabolism of polyamines	REACTOME_Pathways_19.05.2017	2.9e-06	0.0095	[-1]	38.59	1290	[ABCA10, ABCA13, ABCA2, ABCA5, ABCA9, ABCB10, ABCC1, ABCC10, ABCC11, ABCC3, ABCC4, ABCC5, ABCC6, ABCC8, ABCD1, ABCG1, ABCG5, ABI2, ACPP, ACTN2, ACTR1A, ACTR2, ACTR3, ACTR8, ADAM10, ADAM12, ADAR, ADCY10, ADCY2, ADCY4, ADCY5, ADCY6, ADCYAP1, ADCYAP1R1, ADGRE3, ADGRG3, AGER, AGO1, AGO2, AGO3, AGO4, AGTRAP, AHCTF1, AHCYL1, AIM2, AKT1, AKT2, AKT3, ALAD, ALB, ALMS1, AMER1, ANAPC1, ANAPC15, ANAPC16, ANA…
GO:0000874	NCAM signaling for neurite out-growth	REACTOME_Pathways_19.05.2017	2.9e-06	0.0095	[-1]	38.59	1290	[ABCA10, ABCA13, ABCA2, ABCA5, ABCA9, ABCB10, ABCC1, ABCC10, ABCC11, ABCC3, ABCC4, ABCC5, ABCC6, ABCC8, ABCD1, ABCG1, ABCG5, ABI2, ACPP, ACTN2, ACTR1A, ACTR2, ACTR3, ACTR8, ADAM10, ADAM12, ADAR, ADCY10, ADCY2, ADCY4, ADCY5, ADCY6, ADCYAP1, ADCYAP1R1, ADGRE3, ADGRG3, AGER, AGO1, AGO2, AGO3, AGO4, AGTRAP, AHCTF1, AHCYL1, AIM2, AKT1, AKT2, AKT3, ALAD, ALB, ALMS1, AMER1, ANAPC1, ANAPC15, ANAPC16, ANA…
GO:0000915	ABC-family proteins mediated transport	REACTOME_Pathways_19.05.2017	2.9e-06	0.0095	[-1]	38.59	1290	[ABCA10, ABCA13, ABCA2, ABCA5, ABCA9, ABCB10, ABCC1, ABCC10, ABCC11, ABCC3, ABCC4, ABCC5, ABCC6, ABCC8, ABCD1, ABCG1, ABCG5, ABI2, ACPP, ACTN2, ACTR1A, ACTR2, ACTR3, ACTR8, ADAM10, ADAM12, ADAR, ADCY10, ADCY2, ADCY4, ADCY5, ADCY6, ADCYAP1, ADCYAP1R1, ADGRE3, ADGRG3, AGER, AGO1, AGO2, AGO3, AGO4, AGTRAP, AHCTF1, AHCYL1, AIM2, AKT1, AKT2, AKT3, ALAD, ALB, ALMS1, AMER1, ANAPC1, ANAPC15, ANAPC16, ANA…
GO:0000918	Beta-catenin independent WNT signaling	REACTOME_Pathways_19.05.2017	2.9e-06	0.0095	[-1]	38.59	1290	[ABCA10, ABCA13, ABCA2, ABCA5, ABCA9, ABCB10, ABCC1, ABCC10, ABCC11, ABCC3, ABCC4, ABCC5, ABCC6, ABCC8, ABCD1, ABCG1, ABCG5, ABI2, ACPP, ACTN2, ACTR1A, ACTR2, ACTR3, ACTR8, ADAM10, ADAM12, ADAR, ADCY10, ADCY2, ADCY4, ADCY5, ADCY6, ADCYAP1, ADCYAP1R1, ADGRE3, ADGRG3, AGER, AGO1, AGO2, AGO3, AGO4, AGTRAP, AHCTF1, AHCYL1, AIM2, AKT1, AKT2, AKT3, ALAD, ALB, ALMS1, AMER1, ANAPC1, ANAPC15, ANAPC16, ANA…
GO:0000986	PCP/CE pathway	REACTOME_Pathways_19.05.2017	2.9e-06	0.0095	[-1]	38.59	1290	[ABCA10, ABCA13, ABCA2, ABCA5, ABCA9, ABCB10, ABCC1, ABCC10, ABCC11, ABCC3, ABCC4, ABCC5, ABCC6, ABCC8, ABCD1, ABCG1, ABCG5, ABI2, ACPP, ACTN2, ACTR1A, ACTR2, ACTR3, ACTR8, ADAM10, ADAM12, ADAR, ADCY10, ADCY2, ADCY4, ADCY5, ADCY6, ADCYAP1, ADCYAP1R1, ADGRE3, ADGRG3, AGER, AGO1, AGO2, AGO3, AGO4, AGTRAP, AHCTF1, AHCYL1, AIM2, AKT1, AKT2, AKT3, ALAD, ALB, ALMS1, AMER1, ANAPC1, ANAPC15, ANAPC16, ANA…
GO:0001076	VEGFA-VEGFR2 Pathway	REACTOME_Pathways_19.05.2017	2.9e-06	0.0095	[-1]	38.59	1290	[ABCA10, ABCA13, ABCA2, ABCA5, ABCA9, ABCB10, ABCC1, ABCC10, ABCC11, ABCC3, ABCC4, ABCC5, ABCC6, ABCC8, ABCD1, ABCG1, ABCG5, ABI2, ACPP, ACTN2, ACTR1A, ACTR2, ACTR3, ACTR8, ADAM10, ADAM12, ADAR, ADCY10, ADCY2, ADCY4, ADCY5, ADCY6, ADCYAP1, ADCYAP1R1, ADGRE3, ADGRG3, AGER, AGO1, AGO2, AGO3, AGO4, AGTRAP, AHCTF1, AHCYL1, AIM2, AKT1, AKT2, AKT3, ALAD, ALB, ALMS1, AMER1, ANAPC1, ANAPC15, ANAPC16, ANA…
GO:0001107	Interleukin-1 signaling	REACTOME_Pathways_19.05.2017	2.9e-06	0.0095	[-1]	38.59	1290	[ABCA10, ABCA13, ABCA2, ABCA5, ABCA9, ABCB10, ABCC1, ABCC10, ABCC11, ABCC3, ABCC4, ABCC5, ABCC6, ABCC8, ABCD1, ABCG1, ABCG5, ABI2, ACPP, ACTN2, ACTR1A, ACTR2, ACTR3, ACTR8, ADAM10, ADAM12, ADAR, ADCY10, ADCY2, ADCY4, ADCY5, ADCY6, ADCYAP1, ADCYAP1R1, ADGRE3, ADGRG3, AGER, AGO1, AGO2, AGO3, AGO4, AGTRAP, AHCTF1, AHCYL1, AIM2, AKT1, AKT2, AKT3, ALAD, ALB, ALMS1, AMER1, ANAPC1, ANAPC15, ANAPC16, ANA…
GO:0001113	Interleukin-17 signaling	REACTOME_Pathways_19.05.2017	2.9e-06	0.0095	[-1]	38.59	1290	[ABCA10, ABCA13, ABCA2, ABCA5, ABCA9, ABCB10, ABCC1, ABCC10, ABCC11, ABCC3, ABCC4, ABCC5, ABCC6, ABCC8, ABCD1, ABCG1, ABCG5, ABI2, ACPP, ACTN2, ACTR1A, ACTR2, ACTR3, ACTR8, ADAM10, ADAM12, ADAR, ADCY10, ADCY2, ADCY4, ADCY5, ADCY6, ADCYAP1, ADCYAP1R1, ADGRE3, ADGRG3, AGER, AGO1, AGO2, AGO3, AGO4, AGTRAP, AHCTF1, AHCYL1, AIM2, AKT1, AKT2, AKT3, ALAD, ALB, ALMS1, AMER1, ANAPC1, ANAPC15, ANAPC16, ANA…
GO:0001115	Signaling by Interleukins	REACTOME_Pathways_19.05.2017	2.9e-06	0.0095	[-1]	38.59	1290	[ABCA10, ABCA13, ABCA2, ABCA5, ABCA9, ABCB10, ABCC1, ABCC10, ABCC11, ABCC3, ABCC4, ABCC5, ABCC6, ABCC8, ABCD1, ABCG1, ABCG5, ABI2, ACPP, ACTN2, ACTR1A, ACTR2, ACTR3, ACTR8, ADAM10, ADAM12, ADAR, ADCY10, ADCY2, ADCY4, ADCY5, ADCY6, ADCYAP1, ADCYAP1R1, ADGRE3, ADGRG3, AGER, AGO1, AGO2, AGO3, AGO4, AGTRAP, AHCTF1, AHCYL1, AIM2, AKT1, AKT2, AKT3, ALAD, ALB, ALMS1, AMER1, ANAPC1, ANAPC15, ANAPC16, ANA…
GO:0001123	AUF1 (hnRNP D0) binds and destabilizes mRNA	REACTOME_Pathways_19.05.2017	2.9e-06	0.0095	[-1]	38.59	1290	[ABCA10, ABCA13, ABCA2, ABCA5, ABCA9, ABCB10, ABCC1, ABCC10, ABCC11, ABCC3, ABCC4, ABCC5, ABCC6, ABCC8, ABCD1, ABCG1, ABCG5, ABI2, ACPP, ACTN2, ACTR1A, ACTR2, ACTR3, ACTR8, ADAM10, ADAM12, ADAR, ADCY10, ADCY2, ADCY4, ADCY5, ADCY6, ADCYAP1, ADCYAP1R1, ADGRE3, ADGRG3, AGER, AGO1, AGO2, AGO3, AGO4, AGTRAP, AHCTF1, AHCYL1, AIM2, AKT1, AKT2, AKT3, ALAD, ALB, ALMS1, AMER1, ANAPC1, ANAPC15, ANAPC16, ANA…
GO:0001126	Regulation of mRNA stability by proteins that bind AU-rich elements	REACTOME_Pathways_19.05.2017	2.9e-06	0.0095	[-1]	38.59	1290	[ABCA10, ABCA13, ABCA2, ABCA5, ABCA9, ABCB10, ABCC1, ABCC10, ABCC11, ABCC3, ABCC4, ABCC5, ABCC6, ABCC8, ABCD1, ABCG1, ABCG5, ABI2, ACPP, ACTN2, ACTR1A, ACTR2, ACTR3, ACTR8, ADAM10, ADAM12, ADAR, ADCY10, ADCY2, ADCY4, ADCY5, ADCY6, ADCYAP1, ADCYAP1R1, ADGRE3, ADGRG3, AGER, AGO1, AGO2, AGO3, AGO4, AGTRAP, AHCTF1, AHCYL1, AIM2, AKT1, AKT2, AKT3, ALAD, ALB, ALMS1, AMER1, ANAPC1, ANAPC15, ANAPC16, ANA…
GO:0001132	Interleukin-2 signaling	REACTOME_Pathways_19.05.2017	2.9e-06	0.0095	[-1]	38.59	1290	[ABCA10, ABCA13, ABCA2, ABCA5, ABCA9, ABCB10, ABCC1, ABCC10, ABCC11, ABCC3, ABCC4, ABCC5, ABCC6, ABCC8, ABCD1, ABCG1, ABCG5, ABI2, ACPP, ACTN2, ACTR1A, ACTR2, ACTR3, ACTR8, ADAM10, ADAM12, ADAR, ADCY10, ADCY2, ADCY4, ADCY5, ADCY6, ADCYAP1, ADCYAP1R1, ADGRE3, ADGRG3, AGER, AGO1, AGO2, AGO3, AGO4, AGTRAP, AHCTF1, AHCYL1, AIM2, AKT1, AKT2, AKT3, ALAD, ALB, ALMS1, AMER1, ANAPC1, ANAPC15, ANAPC16, ANA…
GO:0001134	Mitotic G2-G2/M phases	REACTOME_Pathways_19.05.2017	2.9e-06	0.0095	[-1]	38.59	1290	[ABCA10, ABCA13, ABCA2, ABCA5, ABCA9, ABCB10, ABCC1, ABCC10, ABCC11, ABCC3, ABCC4, ABCC5, ABCC6, ABCC8, ABCD1, ABCG1, ABCG5, ABI2, ACPP, ACTN2, ACTR1A, ACTR2, ACTR3, ACTR8, ADAM10, ADAM12, ADAR, ADCY10, ADCY2, ADCY4, ADCY5, ADCY6, ADCYAP1, ADCYAP1R1, ADGRE3, ADGRG3, AGER, AGO1, AGO2, AGO3, AGO4, AGTRAP, AHCTF1, AHCYL1, AIM2, AKT1, AKT2, AKT3, ALAD, ALB, ALMS1, AMER1, ANAPC1, ANAPC15, ANAPC16, ANA…
GO:0001135	Regulation of mitotic cell cycle	REACTOME_Pathways_19.05.2017	2.9e-06	0.0095	[-1]	38.59	1290	[ABCA10, ABCA13, ABCA2, ABCA5, ABCA9, ABCB10, ABCC1, ABCC10, ABCC11, ABCC3, ABCC4, ABCC5, ABCC6, ABCC8, ABCD1, ABCG1, ABCG5, ABI2, ACPP, ACTN2, ACTR1A, ACTR2, ACTR3, ACTR8, ADAM10, ADAM12, ADAR, ADCY10, ADCY2, ADCY4, ADCY5, ADCY6, ADCYAP1, ADCYAP1R1, ADGRE3, ADGRG3, AGER, AGO1, AGO2, AGO3, AGO4, AGTRAP, AHCTF1, AHCYL1, AIM2, AKT1, AKT2, AKT3, ALAD, ALB, ALMS1, AMER1, ANAPC1, ANAPC15, ANAPC16, ANA…
GO:0001140	Asymmetric localization of PCP proteins	REACTOME_Pathways_19.05.2017	2.9e-06	0.0095	[-1]	38.59	1290	[ABCA10, ABCA13, ABCA2, ABCA5, ABCA9, ABCB10, ABCC1, ABCC10, ABCC11, ABCC3, ABCC4, ABCC5, ABCC6, ABCC8, ABCD1, ABCG1, ABCG5, ABI2, ACPP, ACTN2, ACTR1A, ACTR2, ACTR3, ACTR8, ADAM10, ADAM12, ADAR, ADCY10, ADCY2, ADCY4, ADCY5, ADCY6, ADCYAP1, ADCYAP1R1, ADGRE3, ADGRG3, AGER, AGO1, AGO2, AGO3, AGO4, AGTRAP, AHCTF1, AHCYL1, AIM2, AKT1, AKT2, AKT3, ALAD, ALB, ALMS1, AMER1, ANAPC1, ANAPC15, ANAPC16, ANA…
GO:0001142	Degradation of AXIN	REACTOME_Pathways_19.05.2017	2.9e-06	0.0095	[-1]	38.59	1290	[ABCA10, ABCA13, ABCA2, ABCA5, ABCA9, ABCB10, ABCC1, ABCC10, ABCC11, ABCC3, ABCC4, ABCC5, ABCC6, ABCC8, ABCD1, ABCG1, ABCG5, ABI2, ACPP, ACTN2, ACTR1A, ACTR2, ACTR3, ACTR8, ADAM10, ADAM12, ADAR, ADCY10, ADCY2, ADCY4, ADCY5, ADCY6, ADCYAP1, ADCYAP1R1, ADGRE3, ADGRG3, AGER, AGO1, AGO2, AGO3, AGO4, AGTRAP, AHCTF1, AHCYL1, AIM2, AKT1, AKT2, AKT3, ALAD, ALB, ALMS1, AMER1, ANAPC1, ANAPC15, ANAPC16, ANA…
GO:0001143	Degradation of DVL	REACTOME_Pathways_19.05.2017	2.9e-06	0.0095	[-1]	38.59	1290	[ABCA10, ABCA13, ABCA2, ABCA5, ABCA9, ABCB10, ABCC1, ABCC10, ABCC11, ABCC3, ABCC4, ABCC5, ABCC6, ABCC8, ABCD1, ABCG1, ABCG5, ABI2, ACPP, ACTN2, ACTR1A, ACTR2, ACTR3, ACTR8, ADAM10, ADAM12, ADAR, ADCY10, ADCY2, ADCY4, ADCY5, ADCY6, ADCYAP1, ADCYAP1R1, ADGRE3, ADGRG3, AGER, AGO1, AGO2, AGO3, AGO4, AGTRAP, AHCTF1, AHCYL1, AIM2, AKT1, AKT2, AKT3, ALAD, ALB, ALMS1, AMER1, ANAPC1, ANAPC15, ANAPC16, ANA…
GO:0001167	Interleukin-3, 5 and GM-CSF signaling	REACTOME_Pathways_19.05.2017	2.9e-06	0.0095	[-1]	38.59	1290	[ABCA10, ABCA13, ABCA2, ABCA5, ABCA9, ABCB10, ABCC1, ABCC10, ABCC11, ABCC3, ABCC4, ABCC5, ABCC6, ABCC8, ABCD1, ABCG1, ABCG5, ABI2, ACPP, ACTN2, ACTR1A, ACTR2, ACTR3, ACTR8, ADAM10, ADAM12, ADAR, ADCY10, ADCY2, ADCY4, ADCY5, ADCY6, ADCYAP1, ADCYAP1R1, ADGRE3, ADGRG3, AGER, AGO1, AGO2, AGO3, AGO4, AGTRAP, AHCTF1, AHCYL1, AIM2, AKT1, AKT2, AKT3, ALAD, ALB, ALMS1, AMER1, ANAPC1, ANAPC15, ANAPC16, ANA…
GO:0001178	VEGFR2 mediated cell proliferation	REACTOME_Pathways_19.05.2017	2.9e-06	0.0095	[-1]	38.59	1290	[ABCA10, ABCA13, ABCA2, ABCA5, ABCA9, ABCB10, ABCC1, ABCC10, ABCC11, ABCC3, ABCC4, ABCC5, ABCC6, ABCC8, ABCD1, ABCG1, ABCG5, ABI2, ACPP, ACTN2, ACTR1A, ACTR2, ACTR3, ACTR8, ADAM10, ADAM12, ADAR, ADCY10, ADCY2, ADCY4, ADCY5, ADCY6, ADCYAP1, ADCYAP1R1, ADGRE3, ADGRG3, AGER, AGO1, AGO2, AGO3, AGO4, AGTRAP, AHCTF1, AHCYL1, AIM2, AKT1, AKT2, AKT3, ALAD, ALB, ALMS1, AMER1, ANAPC1, ANAPC15, ANAPC16, ANA…
GO:0001211	Hedgehog ligand biogenesis	REACTOME_Pathways_19.05.2017	2.9e-06	0.0095	[-1]	38.59	1290	[ABCA10, ABCA13, ABCA2, ABCA5, ABCA9, ABCB10, ABCC1, ABCC10, ABCC11, ABCC3, ABCC4, ABCC5, ABCC6, ABCC8, ABCD1, ABCG1, ABCG5, ABI2, ACPP, ACTN2, ACTR1A, ACTR2, ACTR3, ACTR8, ADAM10, ADAM12, ADAR, ADCY10, ADCY2, ADCY4, ADCY5, ADCY6, ADCYAP1, ADCYAP1R1, ADGRE3, ADGRG3, AGER, AGO1, AGO2, AGO3, AGO4, AGTRAP, AHCTF1, AHCYL1, AIM2, AKT1, AKT2, AKT3, ALAD, ALB, ALMS1, AMER1, ANAPC1, ANAPC15, ANAPC16, ANA…
GO:0001212	Signaling by Hedgehog	REACTOME_Pathways_19.05.2017	2.9e-06	0.0095	[-1]	38.59	1290	[ABCA10, ABCA13, ABCA2, ABCA5, ABCA9, ABCB10, ABCC1, ABCC10, ABCC11, ABCC3, ABCC4, ABCC5, ABCC6, ABCC8, ABCD1, ABCG1, ABCG5, ABI2, ACPP, ACTN2, ACTR1A, ACTR2, ACTR3, ACTR8, ADAM10, ADAM12, ADAR, ADCY10, ADCY2, ADCY4, ADCY5, ADCY6, ADCYAP1, ADCYAP1R1, ADGRE3, ADGRG3, AGER, AGO1, AGO2, AGO3, AGO4, AGTRAP, AHCTF1, AHCYL1, AIM2, AKT1, AKT2, AKT3, ALAD, ALB, ALMS1, AMER1, ANAPC1, ANAPC15, ANAPC16, ANA…
GO:0001222	Hh mutants that don't undergo autocatalytic processing are degraded by ERAD	REACTOME_Pathways_19.05.2017	2.9e-06	0.0095	[-1]	38.59	1290	[ABCA10, ABCA13, ABCA2, ABCA5, ABCA9, ABCB10, ABCC1, ABCC10, ABCC11, ABCC3, ABCC4, ABCC5, ABCC6, ABCC8, ABCD1, ABCG1, ABCG5, ABI2, ACPP, ACTN2, ACTR1A, ACTR2, ACTR3, ACTR8, ADAM10, ADAM12, ADAR, ADCY10, ADCY2, ADCY4, ADCY5, ADCY6, ADCYAP1, ADCYAP1R1, ADGRE3, ADGRG3, AGER, AGO1, AGO2, AGO3, AGO4, AGTRAP, AHCTF1, AHCYL1, AIM2, AKT1, AKT2, AKT3, ALAD, ALB, ALMS1, AMER1, ANAPC1, ANAPC15, ANAPC16, ANA…
GO:0001228	Hh mutants abrogate ligand secretion	REACTOME_Pathways_19.05.2017	2.9e-06	0.0095	[-1]	38.59	1290	[ABCA10, ABCA13, ABCA2, ABCA5, ABCA9, ABCB10, ABCC1, ABCC10, ABCC11, ABCC3, ABCC4, ABCC5, ABCC6, ABCC8, ABCD1, ABCG1, ABCG5, ABI2, ACPP, ACTN2, ACTR1A, ACTR2, ACTR3, ACTR8, ADAM10, ADAM12, ADAR, ADCY10, ADCY2, ADCY4, ADCY5, ADCY6, ADCYAP1, ADCYAP1R1, ADGRE3, ADGRG3, AGER, AGO1, AGO2, AGO3, AGO4, AGTRAP, AHCTF1, AHCYL1, AIM2, AKT1, AKT2, AKT3, ALAD, ALB, ALMS1, AMER1, ANAPC1, ANAPC15, ANAPC16, ANA…
GO:0001268	Dectin-1 mediated noncanonical NF-kB signaling	REACTOME_Pathways_19.05.2017	2.9e-06	0.0095	[-1]	38.59	1290	[ABCA10, ABCA13, ABCA2, ABCA5, ABCA9, ABCB10, ABCC1, ABCC10, ABCC11, ABCC3, ABCC4, ABCC5, ABCC6, ABCC8, ABCD1, ABCG1, ABCG5, ABI2, ACPP, ACTN2, ACTR1A, ACTR2, ACTR3, ACTR8, ADAM10, ADAM12, ADAR, ADCY10, ADCY2, ADCY4, ADCY5, ADCY6, ADCYAP1, ADCYAP1R1, ADGRE3, ADGRG3, AGER, AGO1, AGO2, AGO3, AGO4, AGTRAP, AHCTF1, AHCYL1, AIM2, AKT1, AKT2, AKT3, ALAD, ALB, ALMS1, AMER1, ANAPC1, ANAPC15, ANAPC16, ANA…
GO:0001270	CLEC7A (Dectin-1) signaling	REACTOME_Pathways_19.05.2017	2.9e-06	0.0095	[-1]	38.59	1290	[ABCA10, ABCA13, ABCA2, ABCA5, ABCA9, ABCB10, ABCC1, ABCC10, ABCC11, ABCC3, ABCC4, ABCC5, ABCC6, ABCC8, ABCD1, ABCG1, ABCG5, ABI2, ACPP, ACTN2, ACTR1A, ACTR2, ACTR3, ACTR8, ADAM10, ADAM12, ADAR, ADCY10, ADCY2, ADCY4, ADCY5, ADCY6, ADCYAP1, ADCYAP1R1, ADGRE3, ADGRG3, AGER, AGO1, AGO2, AGO3, AGO4, AGTRAP, AHCTF1, AHCYL1, AIM2, AKT1, AKT2, AKT3, ALAD, ALB, ALMS1, AMER1, ANAPC1, ANAPC15, ANAPC16, ANA…
GO:0001272	Degradation of GLI1 by the proteasome	REACTOME_Pathways_19.05.2017	2.9e-06	0.0095	[-1]	38.59	1290	[ABCA10, ABCA13, ABCA2, ABCA5, ABCA9, ABCB10, ABCC1, ABCC10, ABCC11, ABCC3, ABCC4, ABCC5, ABCC6, ABCC8, ABCD1, ABCG1, ABCG5, ABI2, ACPP, ACTN2, ACTR1A, ACTR2, ACTR3, ACTR8, ADAM10, ADAM12, ADAR, ADCY10, ADCY2, ADCY4, ADCY5, ADCY6, ADCYAP1, ADCYAP1R1, ADGRE3, ADGRG3, AGER, AGO1, AGO2, AGO3, AGO4, AGTRAP, AHCTF1, AHCYL1, AIM2, AKT1, AKT2, AKT3, ALAD, ALB, ALMS1, AMER1, ANAPC1, ANAPC15, ANAPC16, ANA…
GO:0001273	Degradation of GLI2 by the proteasome	REACTOME_Pathways_19.05.2017	2.9e-06	0.0095	[-1]	38.59	1290	[ABCA10, ABCA13, ABCA2, ABCA5, ABCA9, ABCB10, ABCC1, ABCC10, ABCC11, ABCC3, ABCC4, ABCC5, ABCC6, ABCC8, ABCD1, ABCG1, ABCG5, ABI2, ACPP, ACTN2, ACTR1A, ACTR2, ACTR3, ACTR8, ADAM10, ADAM12, ADAR, ADCY10, ADCY2, ADCY4, ADCY5, ADCY6, ADCYAP1, ADCYAP1R1, ADGRE3, ADGRG3, AGER, AGO1, AGO2, AGO3, AGO4, AGTRAP, AHCTF1, AHCYL1, AIM2, AKT1, AKT2, AKT3, ALAD, ALB, ALMS1, AMER1, ANAPC1, ANAPC15, ANAPC16, ANA…
GO:0001274	GLI3 is processed to GLI3R by the proteasome	REACTOME_Pathways_19.05.2017	2.9e-06	0.0095	[-1]	38.59	1290	[ABCA10, ABCA13, ABCA2, ABCA5, ABCA9, ABCB10, ABCC1, ABCC10, ABCC11, ABCC3, ABCC4, ABCC5, ABCC6, ABCC8, ABCD1, ABCG1, ABCG5, ABI2, ACPP, ACTN2, ACTR1A, ACTR2, ACTR3, ACTR8, ADAM10, ADAM12, ADAR, ADCY10, ADCY2, ADCY4, ADCY5, ADCY6, ADCYAP1, ADCYAP1R1, ADGRE3, ADGRG3, AGER, AGO1, AGO2, AGO3, AGO4, AGTRAP, AHCTF1, AHCYL1, AIM2, AKT1, AKT2, AKT3, ALAD, ALB, ALMS1, AMER1, ANAPC1, ANAPC15, ANAPC16, ANA…
GO:0001275	Hedgehog 'off' state	REACTOME_Pathways_19.05.2017	2.9e-06	0.0095	[-1]	38.59	1290	[ABCA10, ABCA13, ABCA2, ABCA5, ABCA9, ABCB10, ABCC1, ABCC10, ABCC11, ABCC3, ABCC4, ABCC5, ABCC6, ABCC8, ABCD1, ABCG1, ABCG5, ABI2, ACPP, ACTN2, ACTR1A, ACTR2, ACTR3, ACTR8, ADAM10, ADAM12, ADAR, ADCY10, ADCY2, ADCY4, ADCY5, ADCY6, ADCYAP1, ADCYAP1R1, ADGRE3, ADGRG3, AGER, AGO1, AGO2, AGO3, AGO4, AGTRAP, AHCTF1, AHCYL1, AIM2, AKT1, AKT2, AKT3, ALAD, ALB, ALMS1, AMER1, ANAPC1, ANAPC15, ANAPC16, ANA…
GO:0001279	ABC transporter disorders	REACTOME_Pathways_19.05.2017	2.9e-06	0.0095	[-1]	38.59	1290	[ABCA10, ABCA13, ABCA2, ABCA5, ABCA9, ABCB10, ABCC1, ABCC10, ABCC11, ABCC3, ABCC4, ABCC5, ABCC6, ABCC8, ABCD1, ABCG1, ABCG5, ABI2, ACPP, ACTN2, ACTR1A, ACTR2, ACTR3, ACTR8, ADAM10, ADAM12, ADAR, ADCY10, ADCY2, ADCY4, ADCY5, ADCY6, ADCYAP1, ADCYAP1R1, ADGRE3, ADGRG3, AGER, AGO1, AGO2, AGO3, AGO4, AGTRAP, AHCTF1, AHCYL1, AIM2, AKT1, AKT2, AKT3, ALAD, ALB, ALMS1, AMER1, ANAPC1, ANAPC15, ANAPC16, ANA…
GO:0001284	Disorders of transmembrane transporters	REACTOME_Pathways_19.05.2017	2.9e-06	0.0095	[-1]	38.59	1290	[ABCA10, ABCA13, ABCA2, ABCA5, ABCA9, ABCB10, ABCC1, ABCC10, ABCC11, ABCC3, ABCC4, ABCC5, ABCC6, ABCC8, ABCD1, ABCG1, ABCG5, ABI2, ACPP, ACTN2, ACTR1A, ACTR2, ACTR3, ACTR8, ADAM10, ADAM12, ADAR, ADCY10, ADCY2, ADCY4, ADCY5, ADCY6, ADCYAP1, ADCYAP1R1, ADGRE3, ADGRG3, AGER, AGO1, AGO2, AGO3, AGO4, AGTRAP, AHCTF1, AHCYL1, AIM2, AKT1, AKT2, AKT3, ALAD, ALB, ALMS1, AMER1, ANAPC1, ANAPC15, ANAPC16, ANA…
GO:0001292	C-type lectin receptors (CLRs)	REACTOME_Pathways_19.05.2017	2.9e-06	0.0095	[-1]	38.59	1290	[ABCA10, ABCA13, ABCA2, ABCA5, ABCA9, ABCB10, ABCC1, ABCC10, ABCC11, ABCC3, ABCC4, ABCC5, ABCC6, ABCC8, ABCD1, ABCG1, ABCG5, ABI2, ACPP, ACTN2, ACTR1A, ACTR2, ACTR3, ACTR8, ADAM10, ADAM12, ADAR, ADCY10, ADCY2, ADCY4, ADCY5, ADCY6, ADCYAP1, ADCYAP1R1, ADGRE3, ADGRG3, AGER, AGO1, AGO2, AGO3, AGO4, AGTRAP, AHCTF1, AHCYL1, AIM2, AKT1, AKT2, AKT3, ALAD, ALB, ALMS1, AMER1, ANAPC1, ANAPC15, ANAPC16, ANA…
GO:0001307	Hedgehog 'on' state	REACTOME_Pathways_19.05.2017	2.9e-06	0.0095	[-1]	38.59	1290	[ABCA10, ABCA13, ABCA2, ABCA5, ABCA9, ABCB10, ABCC1, ABCC10, ABCC11, ABCC3, ABCC4, ABCC5, ABCC6, ABCC8, ABCD1, ABCG1, ABCG5, ABI2, ACPP, ACTN2, ACTR1A, ACTR2, ACTR3, ACTR8, ADAM10, ADAM12, ADAR, ADCY10, ADCY2, ADCY4, ADCY5, ADCY6, ADCYAP1, ADCYAP1R1, ADGRE3, ADGRG3, AGER, AGO1, AGO2, AGO3, AGO4, AGTRAP, AHCTF1, AHCYL1, AIM2, AKT1, AKT2, AKT3, ALAD, ALB, ALMS1, AMER1, ANAPC1, ANAPC15, ANAPC16, ANA…
GO:0001364	Regulation of RAS by GAPs	REACTOME_Pathways_19.05.2017	2.9e-06	0.0095	[-1]	38.59	1290	[ABCA10, ABCA13, ABCA2, ABCA5, ABCA9, ABCB10, ABCC1, ABCC10, ABCC11, ABCC3, ABCC4, ABCC5, ABCC6, ABCC8, ABCD1, ABCG1, ABCG5, ABI2, ACPP, ACTN2, ACTR1A, ACTR2, ACTR3, ACTR8, ADAM10, ADAM12, ADAR, ADCY10, ADCY2, ADCY4, ADCY5, ADCY6, ADCYAP1, ADCYAP1R1, ADGRE3, ADGRG3, AGER, AGO1, AGO2, AGO3, AGO4, AGTRAP, AHCTF1, AHCYL1, AIM2, AKT1, AKT2, AKT3, ALAD, ALB, ALMS1, AMER1, ANAPC1, ANAPC15, ANAPC16, ANA…
GO:0001373	Diseases of signal transduction	REACTOME_Pathways_19.05.2017	2.9e-06	0.0095	[-1]	38.59	1290	[ABCA10, ABCA13, ABCA2, ABCA5, ABCA9, ABCB10, ABCC1, ABCC10, ABCC11, ABCC3, ABCC4, ABCC5, ABCC6, ABCC8, ABCD1, ABCG1, ABCG5, ABI2, ACPP, ACTN2, ACTR1A, ACTR2, ACTR3, ACTR8, ADAM10, ADAM12, ADAR, ADCY10, ADCY2, ADCY4, ADCY5, ADCY6, ADCYAP1, ADCYAP1R1, ADGRE3, ADGRG3, AGER, AGO1, AGO2, AGO3, AGO4, AGTRAP, AHCTF1, AHCYL1, AIM2, AKT1, AKT2, AKT3, ALAD, ALB, ALMS1, AMER1, ANAPC1, ANAPC15, ANAPC16, ANA…
GO:0001378	TNFR2 non-canonical NF-kB pathway	REACTOME_Pathways_19.05.2017	2.9e-06	0.0095	[-1]	38.59	1290	[ABCA10, ABCA13, ABCA2, ABCA5, ABCA9, ABCB10, ABCC1, ABCC10, ABCC11, ABCC3, ABCC4, ABCC5, ABCC6, ABCC8, ABCD1, ABCG1, ABCG5, ABI2, ACPP, ACTN2, ACTR1A, ACTR2, ACTR3, ACTR8, ADAM10, ADAM12, ADAR, ADCY10, ADCY2, ADCY4, ADCY5, ADCY6, ADCYAP1, ADCYAP1R1, ADGRE3, ADGRG3, AGER, AGO1, AGO2, AGO3, AGO4, AGTRAP, AHCTF1, AHCYL1, AIM2, AKT1, AKT2, AKT3, ALAD, ALB, ALMS1, AMER1, ANAPC1, ANAPC15, ANAPC16, ANA…
GO:0001383	RAF/MAP kinase cascade	REACTOME_Pathways_19.05.2017	2.9e-06	0.0095	[-1]	38.59	1290	[ABCA10, ABCA13, ABCA2, ABCA5, ABCA9, ABCB10, ABCC1, ABCC10, ABCC11, ABCC3, ABCC4, ABCC5, ABCC6, ABCC8, ABCD1, ABCG1, ABCG5, ABI2, ACPP, ACTN2, ACTR1A, ACTR2, ACTR3, ACTR8, ADAM10, ADAM12, ADAR, ADCY10, ADCY2, ADCY4, ADCY5, ADCY6, ADCYAP1, ADCYAP1R1, ADGRE3, ADGRG3, AGER, AGO1, AGO2, AGO3, AGO4, AGTRAP, AHCTF1, AHCYL1, AIM2, AKT1, AKT2, AKT3, ALAD, ALB, ALMS1, AMER1, ANAPC1, ANAPC15, ANAPC16, ANA…
GO:0001389	NIK-->noncanonical NF-kB signaling	REACTOME_Pathways_19.05.2017	2.9e-06	0.0095	[-1]	38.59	1290	[ABCA10, ABCA13, ABCA2, ABCA5, ABCA9, ABCB10, ABCC1, ABCC10, ABCC11, ABCC3, ABCC4, ABCC5, ABCC6, ABCC8, ABCD1, ABCG1, ABCG5, ABI2, ACPP, ACTN2, ACTR1A, ACTR2, ACTR3, ACTR8, ADAM10, ADAM12, ADAR, ADCY10, ADCY2, ADCY4, ADCY5, ADCY6, ADCYAP1, ADCYAP1R1, ADGRE3, ADGRG3, AGER, AGO1, AGO2, AGO3, AGO4, AGTRAP, AHCTF1, AHCYL1, AIM2, AKT1, AKT2, AKT3, ALAD, ALB, ALMS1, AMER1, ANAPC1, ANAPC15, ANAPC16, ANA…
GO:0001392	Defective CFTR causes cystic fibrosis	REACTOME_Pathways_19.05.2017	2.9e-06	0.0095	[-1]	38.59	1290	[ABCA10, ABCA13, ABCA2, ABCA5, ABCA9, ABCB10, ABCC1, ABCC10, ABCC11, ABCC3, ABCC4, ABCC5, ABCC6, ABCC8, ABCD1, ABCG1, ABCG5, ABI2, ACPP, ACTN2, ACTR1A, ACTR2, ACTR3, ACTR8, ADAM10, ADAM12, ADAR, ADCY10, ADCY2, ADCY4, ADCY5, ADCY6, ADCYAP1, ADCYAP1R1, ADGRE3, ADGRG3, AGER, AGO1, AGO2, AGO3, AGO4, AGTRAP, AHCTF1, AHCYL1, AIM2, AKT1, AKT2, AKT3, ALAD, ALB, ALMS1, AMER1, ANAPC1, ANAPC15, ANAPC16, ANA…
GO:0001394	MAPK family signaling cascades	REACTOME_Pathways_19.05.2017	2.9e-06	0.0095	[-1]	38.59	1290	[ABCA10, ABCA13, ABCA2, ABCA5, ABCA9, ABCB10, ABCC1, ABCC10, ABCC11, ABCC3, ABCC4, ABCC5, ABCC6, ABCC8, ABCD1, ABCG1, ABCG5, ABI2, ACPP, ACTN2, ACTR1A, ACTR2, ACTR3, ACTR8, ADAM10, ADAM12, ADAR, ADCY10, ADCY2, ADCY4, ADCY5, ADCY6, ADCYAP1, ADCYAP1R1, ADGRE3, ADGRG3, AGER, AGO1, AGO2, AGO3, AGO4, AGTRAP, AHCTF1, AHCYL1, AIM2, AKT1, AKT2, AKT3, ALAD, ALB, ALMS1, AMER1, ANAPC1, ANAPC15, ANAPC16, ANA…
GO:0001399	MAPK1/MAPK3 signaling	REACTOME_Pathways_19.05.2017	2.9e-06	0.0095	[-1]	38.59	1290	[ABCA10, ABCA13, ABCA2, ABCA5, ABCA9, ABCB10, ABCC1, ABCC10, ABCC11, ABCC3, ABCC4, ABCC5, ABCC6, ABCC8, ABCD1, ABCG1, ABCG5, ABI2, ACPP, ACTN2, ACTR1A, ACTR2, ACTR3, ACTR8, ADAM10, ADAM12, ADAR, ADCY10, ADCY2, ADCY4, ADCY5, ADCY6, ADCYAP1, ADCYAP1R1, ADGRE3, ADGRG3, AGER, AGO1, AGO2, AGO3, AGO4, AGTRAP, AHCTF1, AHCYL1, AIM2, AKT1, AKT2, AKT3, ALAD, ALB, ALMS1, AMER1, ANAPC1, ANAPC15, ANAPC16, ANA…
GO:0001404	MAPK6/MAPK4 signaling	REACTOME_Pathways_19.05.2017	2.9e-06	0.0095	[-1]	38.59	1290	[ABCA10, ABCA13, ABCA2, ABCA5, ABCA9, ABCB10, ABCC1, ABCC10, ABCC11, ABCC3, ABCC4, ABCC5, ABCC6, ABCC8, ABCD1, ABCG1, ABCG5, ABI2, ACPP, ACTN2, ACTR1A, ACTR2, ACTR3, ACTR8, ADAM10, ADAM12, ADAR, ADCY10, ADCY2, ADCY4, ADCY5, ADCY6, ADCYAP1, ADCYAP1R1, ADGRE3, ADGRG3, AGER, AGO1, AGO2, AGO3, AGO4, AGTRAP, AHCTF1, AHCYL1, AIM2, AKT1, AKT2, AKT3, ALAD, ALB, ALMS1, AMER1, ANAPC1, ANAPC15, ANAPC16, ANA…
GO:0001409	Deubiquitination	REACTOME_Pathways_19.05.2017	2.9e-06	0.0095	[-1]	38.59	1290	[ABCA10, ABCA13, ABCA2, ABCA5, ABCA9, ABCB10, ABCC1, ABCC10, ABCC11, ABCC3, ABCC4, ABCC5, ABCC6, ABCC8, ABCD1, ABCG1, ABCG5, ABI2, ACPP, ACTN2, ACTR1A, ACTR2, ACTR3, ACTR8, ADAM10, ADAM12, ADAR, ADCY10, ADCY2, ADCY4, ADCY5, ADCY6, ADCYAP1, ADCYAP1R1, ADGRE3, ADGRG3, AGER, AGO1, AGO2, AGO3, AGO4, AGTRAP, AHCTF1, AHCYL1, AIM2, AKT1, AKT2, AKT3, ALAD, ALB, ALMS1, AMER1, ANAPC1, ANAPC15, ANAPC16, ANA…
GO:0001412	UCH proteinases	REACTOME_Pathways_19.05.2017	2.9e-06	0.0095	[-1]	38.59	1290	[ABCA10, ABCA13, ABCA2, ABCA5, ABCA9, ABCB10, ABCC1, ABCC10, ABCC11, ABCC3, ABCC4, ABCC5, ABCC6, ABCC8, ABCD1, ABCG1, ABCG5, ABI2, ACPP, ACTN2, ACTR1A, ACTR2, ACTR3, ACTR8, ADAM10, ADAM12, ADAR, ADCY10, ADCY2, ADCY4, ADCY5, ADCY6, ADCYAP1, ADCYAP1R1, ADGRE3, ADGRG3, AGER, AGO1, AGO2, AGO3, AGO4, AGTRAP, AHCTF1, AHCYL1, AIM2, AKT1, AKT2, AKT3, ALAD, ALB, ALMS1, AMER1, ANAPC1, ANAPC15, ANAPC16, ANA…
GO:0001414	Ub-specific processing proteases	REACTOME_Pathways_19.05.2017	2.9e-06	0.0095	[-1]	38.59	1290	[ABCA10, ABCA13, ABCA2, ABCA5, ABCA9, ABCB10, ABCC1, ABCC10, ABCC11, ABCC3, ABCC4, ABCC5, ABCC6, ABCC8, ABCD1, ABCG1, ABCG5, ABI2, ACPP, ACTN2, ACTR1A, ACTR2, ACTR3, ACTR8, ADAM10, ADAM12, ADAR, ADCY10, ADCY2, ADCY4, ADCY5, ADCY6, ADCYAP1, ADCYAP1R1, ADGRE3, ADGRG3, AGER, AGO1, AGO2, AGO3, AGO4, AGTRAP, AHCTF1, AHCYL1, AIM2, AKT1, AKT2, AKT3, ALAD, ALB, ALMS1, AMER1, ANAPC1, ANAPC15, ANAPC16, ANA…
GO:0001525	CDT1 association with the CDC6:ORC:origin complex	REACTOME_Pathways_19.05.2017	2.9e-06	0.0095	[-1]	38.59	1290	[ABCA10, ABCA13, ABCA2, ABCA5, ABCA9, ABCB10, ABCC1, ABCC10, ABCC11, ABCC3, ABCC4, ABCC5, ABCC6, ABCC8, ABCD1, ABCG1, ABCG5, ABI2, ACPP, ACTN2, ACTR1A, ACTR2, ACTR3, ACTR8, ADAM10, ADAM12, ADAR, ADCY10, ADCY2, ADCY4, ADCY5, ADCY6, ADCYAP1, ADCYAP1R1, ADGRE3, ADGRG3, AGER, AGO1, AGO2, AGO3, AGO4, AGTRAP, AHCTF1, AHCYL1, AIM2, AKT1, AKT2, AKT3, ALAD, ALB, ALMS1, AMER1, ANAPC1, ANAPC15, ANAPC16, ANA…
GO:0001526	Assembly of the pre-replicative complex	REACTOME_Pathways_19.05.2017	2.9e-06	0.0095	[-1]	38.59	1290	[ABCA10, ABCA13, ABCA2, ABCA5, ABCA9, ABCB10, ABCC1, ABCC10, ABCC11, ABCC3, ABCC4, ABCC5, ABCC6, ABCC8, ABCD1, ABCG1, ABCG5, ABI2, ACPP, ACTN2, ACTR1A, ACTR2, ACTR3, ACTR8, ADAM10, ADAM12, ADAR, ADCY10, ADCY2, ADCY4, ADCY5, ADCY6, ADCYAP1, ADCYAP1R1, ADGRE3, ADGRG3, AGER, AGO1, AGO2, AGO3, AGO4, AGTRAP, AHCTF1, AHCYL1, AIM2, AKT1, AKT2, AKT3, ALAD, ALB, ALMS1, AMER1, ANAPC1, ANAPC15, ANAPC16, ANA…
GO:0001527	M/G1 Transition	REACTOME_Pathways_19.05.2017	2.9e-06	0.0095	[-1]	38.59	1290	[ABCA10, ABCA13, ABCA2, ABCA5, ABCA9, ABCB10, ABCC1, ABCC10, ABCC11, ABCC3, ABCC4, ABCC5, ABCC6, ABCC8, ABCD1, ABCG1, ABCG5, ABI2, ACPP, ACTN2, ACTR1A, ACTR2, ACTR3, ACTR8, ADAM10, ADAM12, ADAR, ADCY10, ADCY2, ADCY4, ADCY5, ADCY6, ADCYAP1, ADCYAP1R1, ADGRE3, ADGRG3, AGER, AGO1, AGO2, AGO3, AGO4, AGTRAP, AHCTF1, AHCYL1, AIM2, AKT1, AKT2, AKT3, ALAD, ALB, ALMS1, AMER1, ANAPC1, ANAPC15, ANAPC16, ANA…
GO:0001531	Mitotic Anaphase	REACTOME_Pathways_19.05.2017	2.9e-06	0.0095	[-1]	38.59	1290	[ABCA10, ABCA13, ABCA2, ABCA5, ABCA9, ABCB10, ABCC1, ABCC10, ABCC11, ABCC3, ABCC4, ABCC5, ABCC6, ABCC8, ABCD1, ABCG1, ABCG5, ABI2, ACPP, ACTN2, ACTR1A, ACTR2, ACTR3, ACTR8, ADAM10, ADAM12, ADAR, ADCY10, ADCY2, ADCY4, ADCY5, ADCY6, ADCYAP1, ADCYAP1R1, ADGRE3, ADGRG3, AGER, AGO1, AGO2, AGO3, AGO4, AGTRAP, AHCTF1, AHCYL1, AIM2, AKT1, AKT2, AKT3, ALAD, ALB, ALMS1, AMER1, ANAPC1, ANAPC15, ANAPC16, ANA…
GO:0001533	M Phase	REACTOME_Pathways_19.05.2017	2.9e-06	0.0095	[-1]	38.59	1290	[ABCA10, ABCA13, ABCA2, ABCA5, ABCA9, ABCB10, ABCC1, ABCC10, ABCC11, ABCC3, ABCC4, ABCC5, ABCC6, ABCC8, ABCD1, ABCG1, ABCG5, ABI2, ACPP, ACTN2, ACTR1A, ACTR2, ACTR3, ACTR8, ADAM10, ADAM12, ADAR, ADCY10, ADCY2, ADCY4, ADCY5, ADCY6, ADCYAP1, ADCYAP1R1, ADGRE3, ADGRG3, AGER, AGO1, AGO2, AGO3, AGO4, AGTRAP, AHCTF1, AHCYL1, AIM2, AKT1, AKT2, AKT3, ALAD, ALB, ALMS1, AMER1, ANAPC1, ANAPC15, ANAPC16, ANA…
GO:0001535	Orc1 removal from chromatin	REACTOME_Pathways_19.05.2017	2.9e-06	0.0095	[-1]	38.59	1290	[ABCA10, ABCA13, ABCA2, ABCA5, ABCA9, ABCB10, ABCC1, ABCC10, ABCC11, ABCC3, ABCC4, ABCC5, ABCC6, ABCC8, ABCD1, ABCG1, ABCG5, ABI2, ACPP, ACTN2, ACTR1A, ACTR2, ACTR3, ACTR8, ADAM10, ADAM12, ADAR, ADCY10, ADCY2, ADCY4, ADCY5, ADCY6, ADCYAP1, ADCYAP1R1, ADGRE3, ADGRG3, AGER, AGO1, AGO2, AGO3, AGO4, AGTRAP, AHCTF1, AHCYL1, AIM2, AKT1, AKT2, AKT3, ALAD, ALB, ALMS1, AMER1, ANAPC1, ANAPC15, ANAPC16, ANA…
GO:0001538	DNA Replication Pre-Initiation	REACTOME_Pathways_19.05.2017	2.9e-06	0.0095	[-1]	38.59	1290	[ABCA10, ABCA13, ABCA2, ABCA5, ABCA9, ABCB10, ABCC1, ABCC10, ABCC11, ABCC3, ABCC4, ABCC5, ABCC6, ABCC8, ABCD1, ABCG1, ABCG5, ABI2, ACPP, ACTN2, ACTR1A, ACTR2, ACTR3, ACTR8, ADAM10, ADAM12, ADAR, ADCY10, ADCY2, ADCY4, ADCY5, ADCY6, ADCYAP1, ADCYAP1R1, ADGRE3, ADGRG3, AGER, AGO1, AGO2, AGO3, AGO4, AGTRAP, AHCTF1, AHCYL1, AIM2, AKT1, AKT2, AKT3, ALAD, ALB, ALMS1, AMER1, ANAPC1, ANAPC15, ANAPC16, ANA…
GO:0001539	CDK-mediated phosphorylation and removal of Cdc6	REACTOME_Pathways_19.05.2017	2.9e-06	0.0095	[-1]	38.59	1290	[ABCA10, ABCA13, ABCA2, ABCA5, ABCA9, ABCB10, ABCC1, ABCC10, ABCC11, ABCC3, ABCC4, ABCC5, ABCC6, ABCC8, ABCD1, ABCG1, ABCG5, ABI2, ACPP, ACTN2, ACTR1A, ACTR2, ACTR3, ACTR8, ADAM10, ADAM12, ADAR, ADCY10, ADCY2, ADCY4, ADCY5, ADCY6, ADCYAP1, ADCYAP1R1, ADGRE3, ADGRG3, AGER, AGO1, AGO2, AGO3, AGO4, AGTRAP, AHCTF1, AHCYL1, AIM2, AKT1, AKT2, AKT3, ALAD, ALB, ALMS1, AMER1, ANAPC1, ANAPC15, ANAPC16, ANA…
GO:0001540	Switching of origins to a post-replicative state	REACTOME_Pathways_19.05.2017	2.9e-06	0.0095	[-1]	38.59	1290	[ABCA10, ABCA13, ABCA2, ABCA5, ABCA9, ABCB10, ABCC1, ABCC10, ABCC11, ABCC3, ABCC4, ABCC5, ABCC6, ABCC8, ABCD1, ABCG1, ABCG5, ABI2, ACPP, ACTN2, ACTR1A, ACTR2, ACTR3, ACTR8, ADAM10, ADAM12, ADAR, ADCY10, ADCY2, ADCY4, ADCY5, ADCY6, ADCYAP1, ADCYAP1R1, ADGRE3, ADGRG3, AGER, AGO1, AGO2, AGO3, AGO4, AGTRAP, AHCTF1, AHCYL1, AIM2, AKT1, AKT2, AKT3, ALAD, ALB, ALMS1, AMER1, ANAPC1, ANAPC15, ANAPC16, ANA…
GO:0001551	Ubiquitin-dependent degradation of Cyclin D1	REACTOME_Pathways_19.05.2017	2.9e-06	0.0095	[-1]	38.59	1290	[ABCA10, ABCA13, ABCA2, ABCA5, ABCA9, ABCB10, ABCC1, ABCC10, ABCC11, ABCC3, ABCC4, ABCC5, ABCC6, ABCC8, ABCD1, ABCG1, ABCG5, ABI2, ACPP, ACTN2, ACTR1A, ACTR2, ACTR3, ACTR8, ADAM10, ADAM12, ADAR, ADCY10, ADCY2, ADCY4, ADCY5, ADCY6, ADCYAP1, ADCYAP1R1, ADGRE3, ADGRG3, AGER, AGO1, AGO2, AGO3, AGO4, AGTRAP, AHCTF1, AHCYL1, AIM2, AKT1, AKT2, AKT3, ALAD, ALB, ALMS1, AMER1, ANAPC1, ANAPC15, ANAPC16, ANA…
GO:0001554	Synthesis of DNA	REACTOME_Pathways_19.05.2017	2.9e-06	0.0095	[-1]	38.59	1290	[ABCA10, ABCA13, ABCA2, ABCA5, ABCA9, ABCB10, ABCC1, ABCC10, ABCC11, ABCC3, ABCC4, ABCC5, ABCC6, ABCC8, ABCD1, ABCG1, ABCG5, ABI2, ACPP, ACTN2, ACTR1A, ACTR2, ACTR3, ACTR8, ADAM10, ADAM12, ADAR, ADCY10, ADCY2, ADCY4, ADCY5, ADCY6, ADCYAP1, ADCYAP1R1, ADGRE3, ADGRG3, AGER, AGO1, AGO2, AGO3, AGO4, AGTRAP, AHCTF1, AHCYL1, AIM2, AKT1, AKT2, AKT3, ALAD, ALB, ALMS1, AMER1, ANAPC1, ANAPC15, ANAPC16, ANA…
GO:0001555	S Phase	REACTOME_Pathways_19.05.2017	2.9e-06	0.0095	[-1]	38.59	1290	[ABCA10, ABCA13, ABCA2, ABCA5, ABCA9, ABCB10, ABCC1, ABCC10, ABCC11, ABCC3, ABCC4, ABCC5, ABCC6, ABCC8, ABCD1, ABCG1, ABCG5, ABI2, ACPP, ACTN2, ACTR1A, ACTR2, ACTR3, ACTR8, ADAM10, ADAM12, ADAR, ADCY10, ADCY2, ADCY4, ADCY5, ADCY6, ADCYAP1, ADCYAP1R1, ADGRE3, ADGRG3, AGER, AGO1, AGO2, AGO3, AGO4, AGTRAP, AHCTF1, AHCYL1, AIM2, AKT1, AKT2, AKT3, ALAD, ALB, ALMS1, AMER1, ANAPC1, ANAPC15, ANAPC16, ANA…
GO:0001557	G2/M Transition	REACTOME_Pathways_19.05.2017	2.9e-06	0.0095	[-1]	38.59	1290	[ABCA10, ABCA13, ABCA2, ABCA5, ABCA9, ABCB10, ABCC1, ABCC10, ABCC11, ABCC3, ABCC4, ABCC5, ABCC6, ABCC8, ABCD1, ABCG1, ABCG5, ABI2, ACPP, ACTN2, ACTR1A, ACTR2, ACTR3, ACTR8, ADAM10, ADAM12, ADAR, ADCY10, ADCY2, ADCY4, ADCY5, ADCY6, ADCYAP1, ADCYAP1R1, ADGRE3, ADGRG3, AGER, AGO1, AGO2, AGO3, AGO4, AGTRAP, AHCTF1, AHCYL1, AIM2, AKT1, AKT2, AKT3, ALAD, ALB, ALMS1, AMER1, ANAPC1, ANAPC15, ANAPC16, ANA…
GO:0001558	Cell Cycle, Mitotic	REACTOME_Pathways_19.05.2017	2.9e-06	0.0095	[-1]	38.59	1290	[ABCA10, ABCA13, ABCA2, ABCA5, ABCA9, ABCB10, ABCC1, ABCC10, ABCC11, ABCC3, ABCC4, ABCC5, ABCC6, ABCC8, ABCD1, ABCG1, ABCG5, ABI2, ACPP, ACTN2, ACTR1A, ACTR2, ACTR3, ACTR8, ADAM10, ADAM12, ADAR, ADCY10, ADCY2, ADCY4, ADCY5, ADCY6, ADCYAP1, ADCYAP1R1, ADGRE3, ADGRG3, AGER, AGO1, AGO2, AGO3, AGO4, AGTRAP, AHCTF1, AHCYL1, AIM2, AKT1, AKT2, AKT3, ALAD, ALB, ALMS1, AMER1, ANAPC1, ANAPC15, ANAPC16, ANA…
GO:0001560	Removal of licensing factors from origins	REACTOME_Pathways_19.05.2017	2.9e-06	0.0095	[-1]	38.59	1290	[ABCA10, ABCA13, ABCA2, ABCA5, ABCA9, ABCB10, ABCC1, ABCC10, ABCC11, ABCC3, ABCC4, ABCC5, ABCC6, ABCC8, ABCD1, ABCG1, ABCG5, ABI2, ACPP, ACTN2, ACTR1A, ACTR2, ACTR3, ACTR8, ADAM10, ADAM12, ADAR, ADCY10, ADCY2, ADCY4, ADCY5, ADCY6, ADCYAP1, ADCYAP1R1, ADGRE3, ADGRG3, AGER, AGO1, AGO2, AGO3, AGO4, AGTRAP, AHCTF1, AHCYL1, AIM2, AKT1, AKT2, AKT3, ALAD, ALB, ALMS1, AMER1, ANAPC1, ANAPC15, ANAPC16, ANA…
GO:0001561	Regulation of DNA replication	REACTOME_Pathways_19.05.2017	2.9e-06	0.0095	[-1]	38.59	1290	[ABCA10, ABCA13, ABCA2, ABCA5, ABCA9, ABCB10, ABCC1, ABCC10, ABCC11, ABCC3, ABCC4, ABCC5, ABCC6, ABCC8, ABCD1, ABCG1, ABCG5, ABI2, ACPP, ACTN2, ACTR1A, ACTR2, ACTR3, ACTR8, ADAM10, ADAM12, ADAR, ADCY10, ADCY2, ADCY4, ADCY5, ADCY6, ADCYAP1, ADCYAP1R1, ADGRE3, ADGRG3, AGER, AGO1, AGO2, AGO3, AGO4, AGTRAP, AHCTF1, AHCYL1, AIM2, AKT1, AKT2, AKT3, ALAD, ALB, ALMS1, AMER1, ANAPC1, ANAPC15, ANAPC16, ANA…
GO:0001562	DNA Replication	REACTOME_Pathways_19.05.2017	2.9e-06	0.0095	[-1]	38.59	1290	[ABCA10, ABCA13, ABCA2, ABCA5, ABCA9, ABCB10, ABCC1, ABCC10, ABCC11, ABCC3, ABCC4, ABCC5, ABCC6, ABCC8, ABCD1, ABCG1, ABCG5, ABI2, ACPP, ACTN2, ACTR1A, ACTR2, ACTR3, ACTR8, ADAM10, ADAM12, ADAR, ADCY10, ADCY2, ADCY4, ADCY5, ADCY6, ADCYAP1, ADCYAP1R1, ADGRE3, ADGRG3, AGER, AGO1, AGO2, AGO3, AGO4, AGTRAP, AHCTF1, AHCYL1, AIM2, AKT1, AKT2, AKT3, ALAD, ALB, ALMS1, AMER1, ANAPC1, ANAPC15, ANAPC16, ANA…
GO:0001566	G2/M Checkpoints	REACTOME_Pathways_19.05.2017	2.9e-06	0.0095	[-1]	38.59	1290	[ABCA10, ABCA13, ABCA2, ABCA5, ABCA9, ABCB10, ABCC1, ABCC10, ABCC11, ABCC3, ABCC4, ABCC5, ABCC6, ABCC8, ABCD1, ABCG1, ABCG5, ABI2, ACPP, ACTN2, ACTR1A, ACTR2, ACTR3, ACTR8, ADAM10, ADAM12, ADAR, ADCY10, ADCY2, ADCY4, ADCY5, ADCY6, ADCYAP1, ADCYAP1R1, ADGRE3, ADGRG3, AGER, AGO1, AGO2, AGO3, AGO4, AGTRAP, AHCTF1, AHCYL1, AIM2, AKT1, AKT2, AKT3, ALAD, ALB, ALMS1, AMER1, ANAPC1, ANAPC15, ANAPC16, ANA…
GO:0001567	Stabilization of p53	REACTOME_Pathways_19.05.2017	2.9e-06	0.0095	[-1]	38.59	1290	[ABCA10, ABCA13, ABCA2, ABCA5, ABCA9, ABCB10, ABCC1, ABCC10, ABCC11, ABCC3, ABCC4, ABCC5, ABCC6, ABCC8, ABCD1, ABCG1, ABCG5, ABI2, ACPP, ACTN2, ACTR1A, ACTR2, ACTR3, ACTR8, ADAM10, ADAM12, ADAR, ADCY10, ADCY2, ADCY4, ADCY5, ADCY6, ADCYAP1, ADCYAP1R1, ADGRE3, ADGRG3, AGER, AGO1, AGO2, AGO3, AGO4, AGTRAP, AHCTF1, AHCYL1, AIM2, AKT1, AKT2, AKT3, ALAD, ALB, ALMS1, AMER1, ANAPC1, ANAPC15, ANAPC16, ANA…
GO:0001569	p53-Dependent G1 DNA Damage Response	REACTOME_Pathways_19.05.2017	2.9e-06	0.0095	[-1]	38.59	1290	[ABCA10, ABCA13, ABCA2, ABCA5, ABCA9, ABCB10, ABCC1, ABCC10, ABCC11, ABCC3, ABCC4, ABCC5, ABCC6, ABCC8, ABCD1, ABCG1, ABCG5, ABI2, ACPP, ACTN2, ACTR1A, ACTR2, ACTR3, ACTR8, ADAM10, ADAM12, ADAR, ADCY10, ADCY2, ADCY4, ADCY5, ADCY6, ADCYAP1, ADCYAP1R1, ADGRE3, ADGRG3, AGER, AGO1, AGO2, AGO3, AGO4, AGTRAP, AHCTF1, AHCYL1, AIM2, AKT1, AKT2, AKT3, ALAD, ALB, ALMS1, AMER1, ANAPC1, ANAPC15, ANAPC16, ANA…
GO:0001570	p53-Dependent G1/S DNA damage checkpoint	REACTOME_Pathways_19.05.2017	2.9e-06	0.0095	[-1]	38.59	1290	[ABCA10, ABCA13, ABCA2, ABCA5, ABCA9, ABCB10, ABCC1, ABCC10, ABCC11, ABCC3, ABCC4, ABCC5, ABCC6, ABCC8, ABCD1, ABCG1, ABCG5, ABI2, ACPP, ACTN2, ACTR1A, ACTR2, ACTR3, ACTR8, ADAM10, ADAM12, ADAR, ADCY10, ADCY2, ADCY4, ADCY5, ADCY6, ADCYAP1, ADCYAP1R1, ADGRE3, ADGRG3, AGER, AGO1, AGO2, AGO3, AGO4, AGTRAP, AHCTF1, AHCYL1, AIM2, AKT1, AKT2, AKT3, ALAD, ALB, ALMS1, AMER1, ANAPC1, ANAPC15, ANAPC16, ANA…
GO:0001571	Ubiquitin Mediated Degradation of Phosphorylated Cdc25A	REACTOME_Pathways_19.05.2017	2.9e-06	0.0095	[-1]	38.59	1290	[ABCA10, ABCA13, ABCA2, ABCA5, ABCA9, ABCB10, ABCC1, ABCC10, ABCC11, ABCC3, ABCC4, ABCC5, ABCC6, ABCC8, ABCD1, ABCG1, ABCG5, ABI2, ACPP, ACTN2, ACTR1A, ACTR2, ACTR3, ACTR8, ADAM10, ADAM12, ADAR, ADCY10, ADCY2, ADCY4, ADCY5, ADCY6, ADCYAP1, ADCYAP1R1, ADGRE3, ADGRG3, AGER, AGO1, AGO2, AGO3, AGO4, AGTRAP, AHCTF1, AHCYL1, AIM2, AKT1, AKT2, AKT3, ALAD, ALB, ALMS1, AMER1, ANAPC1, ANAPC15, ANAPC16, ANA…
GO:0001572	p53-Independent DNA Damage Response	REACTOME_Pathways_19.05.2017	2.9e-06	0.0095	[-1]	38.59	1290	[ABCA10, ABCA13, ABCA2, ABCA5, ABCA9, ABCB10, ABCC1, ABCC10, ABCC11, ABCC3, ABCC4, ABCC5, ABCC6, ABCC8, ABCD1, ABCG1, ABCG5, ABI2, ACPP, ACTN2, ACTR1A, ACTR2, ACTR3, ACTR8, ADAM10, ADAM12, ADAR, ADCY10, ADCY2, ADCY4, ADCY5, ADCY6, ADCYAP1, ADCYAP1R1, ADGRE3, ADGRG3, AGER, AGO1, AGO2, AGO3, AGO4, AGTRAP, AHCTF1, AHCYL1, AIM2, AKT1, AKT2, AKT3, ALAD, ALB, ALMS1, AMER1, ANAPC1, ANAPC15, ANAPC16, ANA…
GO:0001573	p53-Independent G1/S DNA damage checkpoint	REACTOME_Pathways_19.05.2017	2.9e-06	0.0095	[-1]	38.59	1290	[ABCA10, ABCA13, ABCA2, ABCA5, ABCA9, ABCB10, ABCC1, ABCC10, ABCC11, ABCC3, ABCC4, ABCC5, ABCC6, ABCC8, ABCD1, ABCG1, ABCG5, ABI2, ACPP, ACTN2, ACTR1A, ACTR2, ACTR3, ACTR8, ADAM10, ADAM12, ADAR, ADCY10, ADCY2, ADCY4, ADCY5, ADCY6, ADCYAP1, ADCYAP1R1, ADGRE3, ADGRG3, AGER, AGO1, AGO2, AGO3, AGO4, AGTRAP, AHCTF1, AHCYL1, AIM2, AKT1, AKT2, AKT3, ALAD, ALB, ALMS1, AMER1, ANAPC1, ANAPC15, ANAPC16, ANA…
GO:0001574	G1/S DNA Damage Checkpoints	REACTOME_Pathways_19.05.2017	2.9e-06	0.0095	[-1]	38.59	1290	[ABCA10, ABCA13, ABCA2, ABCA5, ABCA9, ABCB10, ABCC1, ABCC10, ABCC11, ABCC3, ABCC4, ABCC5, ABCC6, ABCC8, ABCD1, ABCG1, ABCG5, ABI2, ACPP, ACTN2, ACTR1A, ACTR2, ACTR3, ACTR8, ADAM10, ADAM12, ADAR, ADCY10, ADCY2, ADCY4, ADCY5, ADCY6, ADCYAP1, ADCYAP1R1, ADGRE3, ADGRG3, AGER, AGO1, AGO2, AGO3, AGO4, AGTRAP, AHCTF1, AHCYL1, AIM2, AKT1, AKT2, AKT3, ALAD, ALB, ALMS1, AMER1, ANAPC1, ANAPC15, ANAPC16, ANA…
GO:0001576	Cell Cycle Checkpoints	REACTOME_Pathways_19.05.2017	2.9e-06	0.0095	[-1]	38.59	1290	[ABCA10, ABCA13, ABCA2, ABCA5, ABCA9, ABCB10, ABCC1, ABCC10, ABCC11, ABCC3, ABCC4, ABCC5, ABCC6, ABCC8, ABCD1, ABCG1, ABCG5, ABI2, ACPP, ACTN2, ACTR1A, ACTR2, ACTR3, ACTR8, ADAM10, ADAM12, ADAR, ADCY10, ADCY2, ADCY4, ADCY5, ADCY6, ADCYAP1, ADCYAP1R1, ADGRE3, ADGRG3, AGER, AGO1, AGO2, AGO3, AGO4, AGTRAP, AHCTF1, AHCYL1, AIM2, AKT1, AKT2, AKT3, ALAD, ALB, ALMS1, AMER1, ANAPC1, ANAPC15, ANAPC16, ANA…
GO:0001663	Insulin receptor signalling cascade	REACTOME_Pathways_19.05.2017	2.9e-06	0.0095	[-1]	38.59	1290	[ABCA10, ABCA13, ABCA2, ABCA5, ABCA9, ABCB10, ABCC1, ABCC10, ABCC11, ABCC3, ABCC4, ABCC5, ABCC6, ABCC8, ABCD1, ABCG1, ABCG5, ABI2, ACPP, ACTN2, ACTR1A, ACTR2, ACTR3, ACTR8, ADAM10, ADAM12, ADAR, ADCY10, ADCY2, ADCY4, ADCY5, ADCY6, ADCYAP1, ADCYAP1R1, ADGRE3, ADGRG3, AGER, AGO1, AGO2, AGO3, AGO4, AGTRAP, AHCTF1, AHCYL1, AIM2, AKT1, AKT2, AKT3, ALAD, ALB, ALMS1, AMER1, ANAPC1, ANAPC15, ANAPC16, ANA…
GO:0001664	Signaling by Insulin receptor	REACTOME_Pathways_19.05.2017	2.9e-06	0.0095	[-1]	38.59	1290	[ABCA10, ABCA13, ABCA2, ABCA5, ABCA9, ABCB10, ABCC1, ABCC10, ABCC11, ABCC3, ABCC4, ABCC5, ABCC6, ABCC8, ABCD1, ABCG1, ABCG5, ABI2, ACPP, ACTN2, ACTR1A, ACTR2, ACTR3, ACTR8, ADAM10, ADAM12, ADAR, ADCY10, ADCY2, ADCY4, ADCY5, ADCY6, ADCYAP1, ADCYAP1R1, ADGRE3, ADGRG3, AGER, AGO1, AGO2, AGO3, AGO4, AGTRAP, AHCTF1, AHCYL1, AIM2, AKT1, AKT2, AKT3, ALAD, ALB, ALMS1, AMER1, ANAPC1, ANAPC15, ANAPC16, ANA…
GO:0001679	Ubiquitin-dependent degradation of Cyclin D	REACTOME_Pathways_19.05.2017	2.9e-06	0.0095	[-1]	38.59	1290	[ABCA10, ABCA13, ABCA2, ABCA5, ABCA9, ABCB10, ABCC1, ABCC10, ABCC11, ABCC3, ABCC4, ABCC5, ABCC6, ABCC8, ABCD1, ABCG1, ABCG5, ABI2, ACPP, ACTN2, ACTR1A, ACTR2, ACTR3, ACTR8, ADAM10, ADAM12, ADAR, ADCY10, ADCY2, ADCY4, ADCY5, ADCY6, ADCYAP1, ADCYAP1R1, ADGRE3, ADGRG3, AGER, AGO1, AGO2, AGO3, AGO4, AGTRAP, AHCTF1, AHCYL1, AIM2, AKT1, AKT2, AKT3, ALAD, ALB, ALMS1, AMER1, ANAPC1, ANAPC15, ANAPC16, ANA…
GO:0001724	Gastrin-CREB signalling pathway via PKC and MAPK	REACTOME_Pathways_19.05.2017	2.9e-06	0.0095	[-1]	38.59	1290	[ABCA10, ABCA13, ABCA2, ABCA5, ABCA9, ABCB10, ABCC1, ABCC10, ABCC11, ABCC3, ABCC4, ABCC5, ABCC6, ABCC8, ABCD1, ABCG1, ABCG5, ABI2, ACPP, ACTN2, ACTR1A, ACTR2, ACTR3, ACTR8, ADAM10, ADAM12, ADAR, ADCY10, ADCY2, ADCY4, ADCY5, ADCY6, ADCYAP1, ADCYAP1R1, ADGRE3, ADGRG3, AGER, AGO1, AGO2, AGO3, AGO4, AGTRAP, AHCTF1, AHCYL1, AIM2, AKT1, AKT2, AKT3, ALAD, ALB, ALMS1, AMER1, ANAPC1, ANAPC15, ANAPC16, ANA…
GO:0001744	The role of GTSE1 in G2/M progression after G2 checkpoint	REACTOME_Pathways_19.05.2017	2.9e-06	0.0095	[-1]	38.59	1290	[ABCA10, ABCA13, ABCA2, ABCA5, ABCA9, ABCB10, ABCC1, ABCC10, ABCC11, ABCC3, ABCC4, ABCC5, ABCC6, ABCC8, ABCD1, ABCG1, ABCG5, ABI2, ACPP, ACTN2, ACTR1A, ACTR2, ACTR3, ACTR8, ADAM10, ADAM12, ADAR, ADCY10, ADCY2, ADCY4, ADCY5, ADCY6, ADCYAP1, ADCYAP1R1, ADGRE3, ADGRG3, AGER, AGO1, AGO2, AGO3, AGO4, AGTRAP, AHCTF1, AHCYL1, AIM2, AKT1, AKT2, AKT3, ALAD, ALB, ALMS1, AMER1, ANAPC1, ANAPC15, ANAPC16, ANA…
GO:0001751	RET signaling	REACTOME_Pathways_19.05.2017	2.9e-06	0.0095	[-1]	38.59	1290	[ABCA10, ABCA13, ABCA2, ABCA5, ABCA9, ABCB10, ABCC1, ABCC10, ABCC11, ABCC3, ABCC4, ABCC5, ABCC6, ABCC8, ABCD1, ABCG1, ABCG5, ABI2, ACPP, ACTN2, ACTR1A, ACTR2, ACTR3, ACTR8, ADAM10, ADAM12, ADAR, ADCY10, ADCY2, ADCY4, ADCY5, ADCY6, ADCYAP1, ADCYAP1R1, ADGRE3, ADGRG3, AGER, AGO1, AGO2, AGO3, AGO4, AGTRAP, AHCTF1, AHCYL1, AIM2, AKT1, AKT2, AKT3, ALAD, ALB, ALMS1, AMER1, ANAPC1, ANAPC15, ANAPC16, ANA…
GO:0001752	FBXL7 down-regulates AURKA during mitotic entry and in early mitosis	REACTOME_Pathways_19.05.2017	2.9e-06	0.0095	[-1]	38.59	1290	[ABCA10, ABCA13, ABCA2, ABCA5, ABCA9, ABCB10, ABCC1, ABCC10, ABCC11, ABCC3, ABCC4, ABCC5, ABCC6, ABCC8, ABCD1, ABCG1, ABCG5, ABI2, ACPP, ACTN2, ACTR1A, ACTR2, ACTR3, ACTR8, ADAM10, ADAM12, ADAR, ADCY10, ADCY2, ADCY4, ADCY5, ADCY6, ADCYAP1, ADCYAP1R1, ADGRE3, ADGRG3, AGER, AGO1, AGO2, AGO3, AGO4, AGTRAP, AHCTF1, AHCYL1, AIM2, AKT1, AKT2, AKT3, ALAD, ALB, ALMS1, AMER1, ANAPC1, ANAPC15, ANAPC16, ANA…
GO:0001811	Neddylation	REACTOME_Pathways_19.05.2017	2.9e-06	0.0095	[-1]	38.59	1290	[ABCA10, ABCA13, ABCA2, ABCA5, ABCA9, ABCB10, ABCC1, ABCC10, ABCC11, ABCC3, ABCC4, ABCC5, ABCC6, ABCC8, ABCD1, ABCG1, ABCG5, ABI2, ACPP, ACTN2, ACTR1A, ACTR2, ACTR3, ACTR8, ADAM10, ADAM12, ADAR, ADCY10, ADCY2, ADCY4, ADCY5, ADCY6, ADCYAP1, ADCYAP1R1, ADGRE3, ADGRG3, AGER, AGO1, AGO2, AGO3, AGO4, AGTRAP, AHCTF1, AHCYL1, AIM2, AKT1, AKT2, AKT3, ALAD, ALB, ALMS1, AMER1, ANAPC1, ANAPC15, ANAPC16, ANA…
GO:0001817	Cellular responses to external stimuli	REACTOME_Pathways_19.05.2017	2.9e-06	0.0095	[-1]	38.59	1290	[ABCA10, ABCA13, ABCA2, ABCA5, ABCA9, ABCB10, ABCC1, ABCC10, ABCC11, ABCC3, ABCC4, ABCC5, ABCC6, ABCC8, ABCD1, ABCG1, ABCG5, ABI2, ACPP, ACTN2, ACTR1A, ACTR2, ACTR3, ACTR8, ADAM10, ADAM12, ADAR, ADCY10, ADCY2, ADCY4, ADCY5, ADCY6, ADCYAP1, ADCYAP1R1, ADGRE3, ADGRG3, AGER, AGO1, AGO2, AGO3, AGO4, AGTRAP, AHCTF1, AHCYL1, AIM2, AKT1, AKT2, AKT3, ALAD, ALB, ALMS1, AMER1, ANAPC1, ANAPC15, ANAPC16, ANA…
GO:0001849	Interleukin receptor SHC signaling	REACTOME_Pathways_19.05.2017	2.9e-06	0.0095	[-1]	38.59	1290	[ABCA10, ABCA13, ABCA2, ABCA5, ABCA9, ABCB10, ABCC1, ABCC10, ABCC11, ABCC3, ABCC4, ABCC5, ABCC6, ABCC8, ABCD1, ABCG1, ABCG5, ABI2, ACPP, ACTN2, ACTR1A, ACTR2, ACTR3, ACTR8, ADAM10, ADAM12, ADAR, ADCY10, ADCY2, ADCY4, ADCY5, ADCY6, ADCYAP1, ADCYAP1R1, ADGRE3, ADGRG3, AGER, AGO1, AGO2, AGO3, AGO4, AGTRAP, AHCTF1, AHCYL1, AIM2, AKT1, AKT2, AKT3, ALAD, ALB, ALMS1, AMER1, ANAPC1, ANAPC15, ANAPC16, ANA…
GO:0001905	Signaling by the B Cell Receptor (BCR)	REACTOME_Pathways_19.05.2017	2.9e-06	0.0095	[-1]	38.59	1290	[ABCA10, ABCA13, ABCA2, ABCA5, ABCA9, ABCB10, ABCC1, ABCC10, ABCC11, ABCC3, ABCC4, ABCC5, ABCC6, ABCC8, ABCD1, ABCG1, ABCG5, ABI2, ACPP, ACTN2, ACTR1A, ACTR2, ACTR3, ACTR8, ADAM10, ADAM12, ADAR, ADCY10, ADCY2, ADCY4, ADCY5, ADCY6, ADCYAP1, ADCYAP1R1, ADGRE3, ADGRG3, AGER, AGO1, AGO2, AGO3, AGO4, AGTRAP, AHCTF1, AHCYL1, AIM2, AKT1, AKT2, AKT3, ALAD, ALB, ALMS1, AMER1, ANAPC1, ANAPC15, ANAPC16, ANA…
GO:0051173	positive regulation of nitrogen compound metabolic process	GO_BiologicalProcess-GOA_19.05.2017_00h00	2.7e-17	9.7e-14	[3, 4, 5]	41.92	1255	[ABAT, ABCA1, ABI2, ABLIM3, ACE, ACER2, ACSL1, ACVR1B, ACVR1C, ACVR2A, ACVR2B, ACVRL1, ADCY2, ADCY4, ADCY5, ADCY6, ADCYAP1, ADCYAP1R1, ADORA1, ADRA2B, AGER, AGO1, AGO2, AGTR2, AGXT2, AHI1, AHR, AICDA, AIM2, AKAP12, AKAP13, AKAP5, AKAP6, AKIRIN2, AKT1, AKT2, ALOX12, ALS2, ALX4, AMER1, ANAPC1, ANAPC15, ANAPC16, ANAPC5, ANAPC7, ANGPT1, ANKLE2, ANKRD49, ANXA2, APAF1, APC, APLNR, APOA2, APP, AR, ARF4,…
GO:0009966	regulation of signal transduction	GO_BiologicalProcess-GOA_19.05.2017_00h00	3.6e-18	1.3e-14	[3, 4, 5]	42.16	1247	[AAK1, ABAT, ABCA1, ABR, ACPP, ACSL5, ACTN2, ACVR1B, ACVR2A, ACVR2B, ACVRL1, ADAMTS12, ADAMTS20, ADAR, ADCYAP1, ADCYAP1R1, ADGRA2, ADGRG1, ADGRG3, ADORA1, ADRA2B, AFAP1, AGER, AGO1, AGO3, AGPAT1, AGTR2, AIDA, AKAP1, AKAP11, AKAP12, AKAP13, AKAP5, AKAP6, AKR1C2, AKT1, AKT3, ALS2, ALS2CL, AMER1, AMER3, AMOT, ANGPT1, ANKRD17, ANKS1A, ANXA2, APAF1, APC, APIP, APLN, APLNR, APP, AR, ARF6, ARFGEF1, ARFG…
GO:0043168	anion binding	GO_MolecularFunction-GOA_19.05.2017_00h00	1e-18	3.8e-15	[3]	42.35	1227	[AAK1, AASDH, ABAT, ABCA1, ABCA10, ABCA13, ABCA2, ABCA5, ABCA9, ABCB10, ABCB11, ABCC1, ABCC10, ABCC11, ABCC12, ABCC3, ABCC4, ABCC5, ABCC6, ABCC8, ABCD1, ABCF2, ABCG1, ABCG2, ABCG5, ACADL, ACADVL, ACAN, ACBD5, ACCSL, ACE, ACOX1, ACOX3, ACOXL, ACSBG1, ACSF2, ACSF3, ACSL1, ACSL4, ACSL5, ACSM5, ACSS2, ACTBL2, ACTC1, ACTG2, ACTN2, ACTR1A, ACTR2, ACTR3, ACTR8, ACVR1B, ACVR1C, ACVR2A, ACVR2B, ACVRL1, AD…
GO:0010033	response to organic substance	GO_BiologicalProcess-GOA_19.05.2017_00h00	5.6e-08	0.00019	[3]	39.36	1212	[ABAT, ABCA1, ABCA2, ABCC4, ABCC8, ABCG1, ABHD2, ABR, ACADVL, ACAP2, ACAT1, ACER2, ACSBG1, ACSL1, ACSL4, ACTC1, ACTN2, ACTR2, ACVR1C, ACVR2A, ACVR2B, ACVRL1, ADAM10, ADAMTS12, ADAR, ADCY2, ADCY4, ADCY5, ADCY6, ADCYAP1, ADCYAP1R1, ADGRA2, ADGRL3, ADH5, ADH6, ADIPOR2, ADSS, AFF3, AGER, AGO1, AGO2, AGO3, AGO4, AGPAT1, AGTR2, AGTRAP, AHCYL1, AICDA, AIM2, AKAP13, AKAP6, AKIRIN2, AKR1C2, AKT1, AKT2, AL…
GO:0035556	intracellular signal transduction	GO_BiologicalProcess-GOA_19.05.2017_00h00	1.8e-21	6.5e-18	[3, 4, 5]	43.07	1212	[ABCA1, ABI2, ABR, ACOT11, ACTN2, ADCY10, ADCY2, ADCY4, ADCY5, ADCY6, ADCYAP1, ADCYAP1R1, ADGRG1, ADGRG3, ADORA1, ADRA2B, AEN, AGER, AGO1, AGO2, AGO3, AGO4, AGTR2, AIDA, AKAP1, AKAP11, AKAP12, AKAP13, AKAP5, AKAP6, AKR1C2, AKT1, AKT2, AKT3, ALMS1, ALPK3, ALS2, ALS2CL, AMOT, AMOTL1, AMOTL2, ANGPT1, ANK2, ANKRD17, APAF1, APBB2, APIP, APLNR, APP, AR, ARF1, ARF3, ARF4, ARF6, ARFGEF1, ARFGEF3, ARHGAP1…
GO:0022607	cellular component assembly	GO_BiologicalProcess-GOA_19.05.2017_00h00	2e-10	7e-07	[3]	40.28	1173	[AASS, ABCA1, ABCC4, ABI2, ABLIM3, ACADL, ACAT1, ACE, ACOT13, ACPP, ACTC1, ACTN2, ACTR1A, ACTR2, ACTR3, ACVRL1, ADAR, ADD2, ADGRB1, ADGRB2, ADGRB3, ADGRL3, AGFG1, AGO1, AGO2, AGO3, AGO4, AHCTF1, AHI1, AIM2, AKAP13, ALAD, ALDOB, ALMS1, ALPK3, AMER1, AMFR, AMIGO1, AMOT, ANGPT1, ANK2, ANK3, ANKRD27, ANKRD53, ANO6, ANXA2, AP2B1, APAF1, APBA1, APC, APIP, APOA2, APOC2, APP, AQP11, AR, ARF1, ARF6, ARFGE…
GO:0007166	cell surface receptor signaling pathway	GO_BiologicalProcess-GOA_19.05.2017_00h00	5.9e-08	0.0002	[3, 4, 5]	39.49	1156	[AAK1, ABAT, ABCA1, ACPP, ACSL1, ACSL5, ACTR2, ACTR3, ACVR1B, ACVR1C, ACVR2A, ACVR2B, ACVRL1, ADAM10, ADAM11, ADAM12, ADAM22, ADAM23, ADAMTS12, ADAP1, ADAR, ADCY5, ADCYAP1R1, ADGRA2, ADGRB1, ADGRB2, ADGRB3, ADGRE3, ADGRF1, ADGRF2, ADGRF3, ADGRF5, ADGRG1, ADGRG2, ADGRG3, ADGRG5, ADGRL2, ADGRL3, ADGRV1, ADIPOR2, ADORA1, ADRA2B, AGER, AGO1, AGO2, AGO3, AGO4, AGPAT1, AGTR2, AHI1, AIM2, AKT1, AKT2, AM…
GO:0009892	negative regulation of metabolic process	GO_BiologicalProcess-GOA_19.05.2017_00h00	5.6e-09	1.9e-05	[2, 3, 4]	39.85	1153	[ACADL, ACADVL, ACER2, ACVR1B, ACVR2B, ACVRL1, ADAR, ADARB1, ADORA1, AEBP1, AEBP2, AFF2, AGO1, AGO2, AGO3, AGO4, AHR, AICDA, AIDA, AKAP6, AKIRIN2, AKT1, ALAD, ANAPC1, ANAPC15, ANAPC16, ANAPC5, ANAPC7, ANGPT1, ANKLE2, ANKRD52, ANXA2, AP2A1, APC, APLP2, APOA2, APOC2, APP, AR, ARFGEF3, ARHGAP35, ARID1A, ARID4A, ARID5B, ARNTL, ARRB1, ARRDC3, ASB1, ASF1A, ASH1L, ASPN, ASXL1, ASZ1, ATAD2, ATAD2B, ATF7,…
GO:0070887	cellular response to chemical stimulus	GO_BiologicalProcess-GOA_19.05.2017_00h00	1.4e-06	0.0048	[3]	38.99	1149	[ABCA1, ABCC8, ABHD2, ACADVL, ACAP2, ACER2, ACSL1, ACTN2, ACTR2, ACVR2A, ACVR2B, ACVRL1, ACY1, ADAM10, ADAMTS12, ADAR, ADCY10, ADCY2, ADCY4, ADCY5, ADCY6, ADCYAP1, ADGRA2, ADIPOR2, AGER, AGO1, AGO2, AGO3, AGO4, AGPAT1, AGTR2, AGTRAP, AHCYL1, AHR, AICDA, AIM2, AKAP13, AKAP6, AKR1C2, AKT1, AKT2, ALAD, ALDH1A2, ALOX12, AMFR, ANGPT1, ANK3, ANKZF1, ANO6, APAF1, APC, APP, APPL1, AQP2, AQP3, AQP4, AQP9,…
GO:0051239	regulation of multicellular organismal process	GO_BiologicalProcess-GOA_19.05.2017_00h00	1.5e-10	5.3e-07	[2, 3]	40.39	1148	[ABAT, ABCA1, ABCC8, ABCG5, ABR, ACE, ACPP, ACTR2, ACVR1B, ACVR1C, ACVR2A, ACVR2B, ACVRL1, ADAMTS12, ADCY6, ADCYAP1, ADGRA2, ADGRB1, ADGRB2, ADGRB3, ADGRG1, ADGRL3, ADORA1, ADRA2B, AFDN, AGER, AGPAT1, AGTR2, AHCYL1, AHI1, AIM2, AKAP13, AKAP6, AKIRIN2, AKT1, ALMS1, ALOX12, AMIGO1, AMOT, AMOTL1, ANGPT1, ANK2, ANKH, ANKRD17, ANKRD27, ANO6, ANXA2, ANXA5, AP2A1, AP2A2, AP2B1, AP3B1, AP3D1, APLN, APLNR…
GO:0008104	protein localization	GO_BiologicalProcess-GOA_19.05.2017_00h00	2.1e-12	7.6e-09	[3]	41.03	1132	[AAGAB, AAK1, ABAT, ABCA1, ABCC8, ABCD1, ABCG1, ABLIM3, ACAP2, ACTN2, ACVR1C, ACVR2B, ADAR, ADCY5, ADCYAP1, ADORA1, AFDN, AGAP1, AGER, AGFG1, AGTR2, AHCTF1, AHCYL1, AHI1, AIM2, AKAP10, AKAP12, AKAP5, AKAP6, AKT1, AKT2, ALPK3, ALS2, AMOT, ANGPT1, ANK1, ANK2, ANK3, ANKRD13C, ANKRD27, ANKRD50, ANXA2, AP1G1, AP1M1, AP1S3, AP2A1, AP2A2, AP2B1, AP3B1, AP3D1, AP3M1, AP3S2, AP4M1, AP4S1, AP5M1, APBA1, AP…
GO:0071702	organic substance transport	GO_BiologicalProcess-GOA_19.05.2017_00h00	1.2e-06	0.0042	[4]	39.06	1125	[AAGAB, ABAT, ABCA1, ABCA10, ABCA13, ABCA2, ABCA5, ABCA9, ABCB11, ABCC1, ABCC11, ABCC3, ABCC4, ABCC5, ABCC8, ABCD1, ABCG1, ABCG2, ABCG5, ABLIM3, ACE, ACSL1, ACSL4, ACVR1C, ACVR2B, ADAR, ADCY5, ADCYAP1, ADIPOR2, ADORA1, ADRA2B, AGAP1, AGFG1, AGTR2, AHCTF1, AHCYL1, AIM2, AKAP12, AKAP5, AKAP6, AKT1, AKT2, ALB, ALPK3, ANGPT1, ANK1, ANK2, ANK3, ANKRD27, ANKRD50, ANO3, ANO6, ANO7, ANXA2, AP1G1, AP1M1, …
GO:0044459	plasma membrane part	GO_CellularComponent-GOA_19.05.2017_00h00	4.8e-09	1.6e-05	[2, 3, 4, 5]	39.97	1124	[AAK1, ABCA1, ABCA2, ABCB11, ABCC1, ABCC10, ABCC11, ABCC3, ABCC4, ABCC5, ABCC6, ABCC8, ABCD1, ABCF2, ABCG1, ABCG2, ABCG5, ACE, ACP1, ACVR1B, ACVR1C, ACVR2A, ACVR2B, ACVRL1, ADAM10, ADAM23, ADCY2, ADCY6, ADCYAP1R1, ADD2, ADGRB1, ADGRG1, ADGRG2, ADGRL3, ADIPOR2, ADORA1, ADRA2B, AGER, AGTR2, AHCYL1, AHNAK2, AIF1L, AJAP1, AKAP6, AKT2, AMIGO1, AMOT, AMOTL1, AMOTL2, AMPH, ANK1, ANK2, ANK3, ANKH, ANTXR2…
GO:0032879	regulation of localization	GO_BiologicalProcess-GOA_19.05.2017_00h00	2.5e-13	9e-10	[2, 3]	41.34	1120	[AAK1, ABAT, ABCA1, ABCA2, ABCC8, ABCG1, ABCG5, ABHD2, ABHD5, ABI3, ABLIM3, ABR, ACE, ACSL4, ACTN2, ACVR1B, ACVR1C, ACVRL1, ADAM10, ADARB1, ADCY5, ADCYAP1, ADCYAP1R1, ADGRA2, ADGRG1, ADGRG3, ADIPOR2, ADORA1, ADRA2B, AFDN, AGTR2, AHCYL1, AHI1, AIM2, AKAP6, AKT1, AKT2, ALOX12, AMIGO1, AMOT, AMOTL1, ANGPT1, ANK2, ANK3, ANKFY1, ANKRD27, ANO6, ANXA2, AP1G1, AP3D1, APC, APLN, APLNR, APOA2, APOC2, APP, …
GO:0051246	regulation of protein metabolic process	GO_BiologicalProcess-GOA_19.05.2017_00h00	3.6e-06	0.011	[4, 5]	38.88	1119	[ABI2, ABTB1, ACE, ACER2, ACO1, ACSL1, ACVR1B, ACVR1C, ACVR2A, ACVR2B, ACVRL1, ADAR, ADARB1, ADCY2, ADCY4, ADCY5, ADCY6, ADCYAP1, ADORA1, ADRA2B, AGER, AGO1, AGO2, AGO3, AGO4, AGTR2, AIDA, AIM2, AKAP13, AKAP6, AKIRIN2, AKT1, AKT2, ALAD, ALKBH1, ALOX12, ALS2, AMER1, ANAPC1, ANAPC15, ANAPC16, ANAPC5, ANAPC7, ANGPT1, ANKLE2, ANXA2, APAF1, APC, APIP, APLNR, APLP2, APOA2, APP, AR, ARFGEF1, ARHGEF2, AR…
GO:0009653	anatomical structure morphogenesis	GO_BiologicalProcess-GOA_19.05.2017_00h00	1.1e-19	4.2e-16	[2, 3]	43.07	1118	[ABR, ACAN, ACTC1, ACTG2, ACTN2, ACTR2, ACVR2A, ACVR2B, ACVRL1, ADAM12, ADAMTS12, ADARB1, ADGRA2, ADGRB1, ADGRB2, ADGRB3, ADGRG1, ADIPOR2, AFDN, AFF3, AGFG1, AGO4, AGTPBP1, AGTR2, AHI1, AKAP13, AKT3, ALDH1A2, ALMS1, ALOX12, ALS2, ALX4, AMIGO1, AMOT, ANGPT1, ANK2, ANK3, ANKRD11, ANKRD27, ANXA2, AP2A1, AP2A2, AP2B1, APAF1, APBB2, APLNR, APP, AQP3, AR, ARHGAP12, ARHGAP18, ARHGAP24, ARHGAP35, ARHGEF1…
GO:0007399	nervous system development	GO_BiologicalProcess-GOA_19.05.2017_00h00	7.3e-34	2.6e-30	[4, 5]	46.34	1107	[ABAT, ABCC8, ABR, ACAN, ACAT1, ACSBG1, ACSL4, ACTR2, ACVR1B, ADAM22, ADAM23, ADARB1, ADCY6, ADCYAP1, ADGRA2, ADGRB1, ADGRB2, ADGRB3, ADGRG1, ADGRL3, ADGRV1, ADORA1, ADRA2B, AFDN, AFF2, AGER, AGTPBP1, AGTR2, AHI1, AK4, AKT1, AKT2, AKT3, ALDH1A2, ALDH3A2, ALKBH1, ALMS1, ALS2, AMIGO1, ANK2, ANK3, ANKLE2, ANKRD27, ANKS1A, APAF1, APBA1, APBB2, APP, ARCN1, ARF1, ARF4, ARF6, ARFGEF1, ARHGAP26, ARHGAP35…
GO:0051128	regulation of cellular component organization	GO_BiologicalProcess-GOA_19.05.2017_00h00	2.8e-21	1e-17	[3, 4]	43.67	1079	[AAK1, ABCA1, ABI2, ABLIM3, ABR, ACE, ACSL4, ACTN2, ACTR2, ACTR3, ACVR1B, ACVRL1, ADAM10, ADCY6, ADCYAP1, ADD2, ADGRB1, ADGRB2, ADGRB3, ADGRL3, ADIPOR2, AFAP1, AGO4, AGTR2, AHI1, AICDA, AIM2, AKAP13, AKAP6, AKT1, AKT2, ALMS1, ALOX12, ALPK3, AMIGO1, AMOT, ANAPC15, ANGPT1, ANK1, ANKFY1, ANKRD27, ANKRD53, ANO6, ANXA2, APAF1, APBB2, APC, APLN, APOA2, APOC2, APP, APPL1, AR, ARF1, ARF6, ARFGEF1, ARFIP1…
GO:0050790	regulation of catalytic activity	GO_BiologicalProcess-GOA_19.05.2017_00h00	1e-11	3.5e-08	[3]	41.02	1073	[ABHD5, ABI2, ABR, ACAP2, ACE, ACER2, ACSL1, ACTN2, ACVR1C, ACVR2A, ACVR2B, ADAP1, ADAP2, ADAR, ADARB1, ADCY2, ADCY4, ADCY5, ADCY6, ADCYAP1, ADCYAP1R1, ADGRB3, ADORA1, ADRA2B, AFDN, AGAP1, AGER, AGFG1, AGTR2, AIDA, AIM2, AKAP13, AKAP6, AKIRIN2, AKT1, AKT2, ALDH1A1, ALDOB, ALOX12, ALS2, ALS2CL, AMOT, ANAPC1, ANAPC15, ANAPC16, ANAPC5, ANAPC7, ANGPT1, ANKLE2, ANKRD27, ANXA2, ANXA5, APAF1, APC, APH1A…
GO:0031324	negative regulation of cellular metabolic process	GO_BiologicalProcess-GOA_19.05.2017_00h00	1.6e-11	5.7e-08	[3, 4, 5]	40.98	1066	[ACADL, ACADVL, ACER2, ACVR2B, ACVRL1, ADAR, ADARB1, AEBP1, AEBP2, AGO1, AGO2, AGO3, AGO4, AHR, AICDA, AIDA, AKAP6, AKIRIN2, AKT1, ALAD, ANAPC1, ANAPC15, ANAPC16, ANAPC5, ANAPC7, ANGPT1, ANKLE2, ANKRD52, ANXA2, AP2A1, APC, APLP2, APP, AR, ARFGEF3, ARHGAP35, ARID1A, ARID4A, ARID5B, ARNTL, ARRB1, ASB1, ASF1A, ASH1L, ASPN, ASXL1, ATAD2, ATAD2B, ATF7, ATG14, ATG7, ATN1, ATOH8, ATP1A3, ATP1A4, ATP2B4,…
GO:0032268	regulation of cellular protein metabolic process	GO_BiologicalProcess-GOA_19.05.2017_00h00	5.5e-11	1.9e-07	[4, 5, 6]	40.84	1055	[ABI2, ACE, ACER2, ACO1, ACSL1, ACVR1B, ACVR1C, ACVR2A, ACVR2B, ACVRL1, ADAR, ADARB1, ADCY2, ADCY4, ADCY5, ADCY6, ADCYAP1, ADORA1, ADRA2B, AGER, AGO1, AGO2, AGO3, AGO4, AGTR2, AIDA, AIM2, AKAP13, AKAP6, AKIRIN2, AKT1, AKT2, ALAD, ALKBH1, ALOX12, ALS2, AMER1, ANAPC1, ANAPC15, ANAPC16, ANAPC5, ANAPC7, ANGPT1, ANKLE2, ANXA2, APAF1, APC, APIP, APLNR, APLP2, APP, AR, ARFGEF1, ARHGEF2, ARHGEF5, ARIH1, …
GO:0003677	DNA binding	GO_MolecularFunction-GOA_19.05.2017_00h00	4.6e-09	1.5e-05	[4]	40.18	1050	[ABCF2, ABI2, ADAR, AEBP1, AEBP2, AFF3, AGFG1, AGO1, AGO2, AHCTF1, AHR, AIM2, ALB, ALX4, ANHX, APEX2, APLP2, APP, AR, ARHGAP35, ARID1A, ARID1B, ARID2, ARID3B, ARID4A, ARID4B, ARID5B, ARNT, ARNT2, ARNTL, ARNTL2, ARRB1, ASH1L, ASXL1, ASXL2, ASXL3, ATF6, ATF7, ATMIN, ATOH8, ATR, ATRX, ATXN1, ATXN1L, BACH2, BANP, BATF3, BAZ2A, BAZ2B, BBX, BCL11A, BCL11B, BCL6, BCL6B, BCLAF1, BCOR, BLM, BLZF1, BNC1, B…
GO:0010605	negative regulation of macromolecule metabolic process	GO_BiologicalProcess-GOA_19.05.2017_00h00	1e-08	3.5e-05	[3, 4, 5]	40.08	1048	[ACER2, ACVR1B, ACVR2B, ACVRL1, ADAR, ADARB1, AEBP1, AEBP2, AFF2, AGO1, AGO2, AGO3, AGO4, AHR, AICDA, AIDA, AKIRIN2, AKT1, ALAD, ANAPC1, ANAPC15, ANAPC16, ANAPC5, ANAPC7, ANGPT1, ANKRD52, ANXA2, AP2A1, APC, APLP2, APP, AR, ARHGAP35, ARID1A, ARID4A, ARID5B, ARNTL, ARRB1, ASB1, ASF1A, ASH1L, ASPN, ASXL1, ASZ1, ATAD2, ATAD2B, ATF7, ATG14, ATG7, ATN1, ATOH8, ATP2B4, ATR, ATRX, ATXN1, ATXN1L, ATXN2, A…
GO:0050793	regulation of developmental process	GO_BiologicalProcess-GOA_19.05.2017_00h00	2.5e-15	9.1e-12	[2, 3]	42.33	1023	[ABCA1, ABCA5, ABCC8, ABCG1, ABR, ACE, ACTR2, ACVR1B, ACVR1C, ACVR2A, ACVR2B, ACVRL1, ADAMTS12, ADAMTS20, ADCY6, ADCYAP1, ADGRA2, ADGRB1, ADGRB2, ADGRB3, ADGRG1, ADGRL3, ADGRV1, ADRA2B, AFDN, AGER, AGO4, AGTR2, AHI1, AKAP13, AKAP6, AKT1, ALMS1, ALOX12, AMIGO1, AMOT, ANKH, ANKRD17, ANKRD27, ANO6, ANXA2, AP2A1, AP2A2, AP2B1, AP3B1, AP3D1, APLNR, APP, AQP3, AR, ARF1, ARF6, ARHGAP18, ARHGAP35, ARHGEF…
GO:0051172	negative regulation of nitrogen compound metabolic process	GO_BiologicalProcess-GOA_19.05.2017_00h00	1.8e-10	6.3e-07	[3, 4, 5]	40.91	990	[ACER2, ACVR2B, ACVRL1, ADAR, ADARB1, AEBP1, AEBP2, AGO1, AGO2, AGO3, AGO4, AHR, AICDA, AIDA, AKAP6, AKIRIN2, AKT1, ALAD, ANAPC1, ANAPC15, ANAPC16, ANAPC5, ANAPC7, ANGPT1, ANKRD52, ANXA2, AP2A1, APC, APLP2, APP, AR, ARHGAP35, ARID1A, ARID4A, ARID5B, ARNTL, ARRB1, ASB1, ASF1A, ASH1L, ASPN, ASXL1, ATAD2, ATAD2B, ATF7, ATG14, ATG7, ATN1, ATOH8, ATP2B4, ATR, ATRX, ATXN1, ATXN1L, AURKB, BACE2, BACH2, …
GO:0016310	phosphorylation	GO_BiologicalProcess-GOA_19.05.2017_00h00	4e-11	1.4e-07	[5]	41.13	988	[AAK1, ABI2, ACE, ACSL1, ACTN2, ACVR1B, ACVR1C, ACVR2A, ACVR2B, ACVRL1, ADAM10, ADAR, ADARB1, ADCK5, ADCY2, ADCY4, ADCY5, ADCY6, ADCYAP1, ADORA1, ADRA2B, AGER, AIDA, AK2, AK3, AK4, AK5, AKAP10, AKAP13, AKAP6, AKT1, AKT2, AKT3, ALDOB, ALPK3, ALS2, ANGPT1, ANKLE2, ANXA2, APC, APIP, APLN, APLNR, APP, AR, ARHGEF2, ARHGEF5, ARHGEF6, ARL2BP, ARNT, ARRB1, ART4, ASH1L, ASPN, ATG14, ATP2B4, ATP6AP1, ATP7A…
GO:1901265	nucleoside phosphate binding	GO_MolecularFunction-GOA_19.05.2017_00h00	2.5e-19	9.1e-16	[3]	43.67	983	[AAK1, AASDH, ABCA1, ABCA10, ABCA13, ABCA2, ABCA5, ABCA9, ABCB10, ABCB11, ABCC1, ABCC10, ABCC11, ABCC12, ABCC3, ABCC4, ABCC5, ABCC6, ABCC8, ABCD1, ABCF2, ABCG1, ABCG2, ABCG5, ACADL, ACADVL, ACOX1, ACOX3, ACOXL, ACSBG1, ACSF2, ACSF3, ACSL1, ACSL4, ACSL5, ACSM5, ACSS2, ACTBL2, ACTC1, ACTG2, ACTR1A, ACTR2, ACTR3, ACTR8, ACVR1B, ACVR1C, ACVR2A, ACVR2B, ACVRL1, ADCY10, ADCY2, ADCY4, ADCY5, ADCY6, ADSS…
GO:0071705	nitrogen compound transport	GO_BiologicalProcess-GOA_19.05.2017_00h00	1.7e-06	0.0057	[4]	39.37	974	[AAGAB, ABAT, ABCA1, ABCC1, ABCC11, ABCC8, ABCD1, ABCG1, ABCG2, ABLIM3, ACVR1C, ACVR2B, ADAR, ADCY5, ADCYAP1, ADORA1, ADRA2B, AGAP1, AGFG1, AGTR2, AHCTF1, AHCYL1, AIM2, AKAP12, AKAP5, AKAP6, AKT1, AKT2, ALPK3, ANGPT1, ANK1, ANK2, ANK3, ANKRD27, ANKRD50, ANXA2, AP1G1, AP1M1, AP1S3, AP2A1, AP2A2, AP2B1, AP3B1, AP3D1, AP3M1, AP3S2, AP4M1, AP4S1, AP5M1, APBA1, APLN, APOA2, APOC2, APP, APPBP2, AQP3, A…
GO:0071310	cellular response to organic substance	GO_BiologicalProcess-GOA_19.05.2017_00h00	2.8e-07	0.00095	[4]	39.74	966	[ABCA1, ABCC8, ABHD2, ACADVL, ACAP2, ACSL1, ACTN2, ACTR2, ACVR2A, ACVR2B, ACVRL1, ADAMTS12, ADAR, ADCY2, ADCY4, ADCY5, ADCY6, ADCYAP1, ADGRA2, ADIPOR2, AGER, AGO1, AGO2, AGO3, AGO4, AGPAT1, AGTR2, AGTRAP, AHCYL1, AICDA, AIM2, AKAP13, AKAP6, AKR1C2, AKT1, AKT2, ALAD, ALDH1A2, ALOX12, AMFR, ANGPT1, ANKZF1, APAF1, APC, APP, APPL1, AQP4, AQP9, AR, ARHGEF18, ARHGEF2, ARID1A, ARNT, ARNTL, ARRB1, ASNA1,…
GO:0006366	transcription from RNA polymerase II promoter	GO_BiologicalProcess-GOA_19.05.2017_00h00	5.9e-14	2.1e-10	[6, 7, 8, 9, 10]	42.28	942	[ABCA2, ABLIM3, ACVR1B, ACVR2A, ACVR2B, ACVRL1, ADCYAP1, AEBP1, AEBP2, AFF4, AGO1, AGO2, AHI1, AHR, AKIRIN2, AKT1, ALX4, ANKRD52, APP, AR, ARF4, ARHGAP35, ARHGEF2, ARID1A, ARID3B, ARID4A, ARID4B, ARID5B, ARMCX3, ARNT, ARNT2, ARNTL, ARNTL2, ARRB1, ASH1L, ASXL1, ASXL2, ATAD2, ATAD2B, ATF6, ATF7, ATN1, ATP1B4, ATP2B4, ATRX, ATXN1L, AURKB, AUTS2, BACH2, BATF3, BBS7, BCL11A, BCL11B, BCL6, BCL6B, BCL9,…
GO:0051649	establishment of localization in cell	GO_BiologicalProcess-GOA_19.05.2017_00h00	5.1e-10	1.8e-06	[3]	40.92	942	[ABCA1, ABCA2, ABCD1, ABCG1, ABLIM3, ACTN2, ACTR2, ACTR3, ADAR, ADCY5, ADCYAP1R1, ADORA1, AGFG1, AGTR2, AHCYL1, AKAP12, AKAP13, AKAP5, AKAP6, AKT1, AKT2, ALMS1, ALPK3, ALS2, ANGPT1, ANK1, ANK2, ANK3, ANKFY1, ANKRD27, ANKRD50, ANKRD53, ANXA2, AP1G1, AP1M1, AP1S3, AP2A1, AP2A2, AP2B1, AP3B1, AP3D1, AP3M1, AP3S2, AP4M1, AP5M1, APBA1, APLNR, APP, APPBP2, ARCN1, ARF1, ARF4, ARFGAP2, ARFIP1, ARHGAP1, A…
GO:0045184	establishment of protein localization	GO_BiologicalProcess-GOA_19.05.2017_00h00	1.2e-08	4.1e-05	[3, 4]	40.49	915	[AAGAB, ABAT, ABCA1, ABCC8, ABCD1, ABCG1, ABLIM3, ACTN2, ACVR1C, ACVR2B, ADAR, ADCY5, ADCYAP1, ADORA1, AGAP1, AGFG1, AGTR2, AHCTF1, AHCYL1, AIM2, AKAP12, AKAP5, AKAP6, AKT1, AKT2, ALPK3, ANGPT1, ANK1, ANK2, ANK3, ANKRD27, ANKRD50, ANXA2, AP1G1, AP1M1, AP1S3, AP2A1, AP2A2, AP2B1, AP3B1, AP3D1, AP3M1, AP3S2, AP4M1, AP4S1, AP5M1, APBA1, APOA2, APOC2, APP, APPBP2, APPL1, AR, ARCN1, ARF1, ARF3, ARF4, …
GO:0048468	cell development	GO_BiologicalProcess-GOA_19.05.2017_00h00	3.4e-19	1.2e-15	[3, 4, 5]	44.08	909	[ABCC8, ABHD2, ACAN, ACSL4, ACTC1, ACTN2, ACTR2, ADAM22, ADARB1, ADCY6, ADCYAP1, ADGRA2, ADGRB1, ADGRB3, ADGRG1, ADRA2B, AFDN, AFF4, AGER, AGFG1, AGTR2, AHI1, AKAP13, AKAP6, AKT1, AKT2, ALDH1A2, ALKBH1, ALMS1, ALS2, AMIGO1, ANK2, ANK3, ANKRD27, ANKS1A, ANXA2, APBB2, APP, AR, ARF1, ARF4, ARF6, ARFGEF1, ARHGAP35, ARHGEF2, ARHGEF26, ARID1B, ARID4A, ARID4B, ARIH2, ARL13B, ARL3, ARNTL, ART4, ASAP1, AS…
GO:0008219	cell death	GO_BiologicalProcess-GOA_19.05.2017_00h00	4.5e-06	0.014	[3]	39.43	884	[ABR, ACER2, ACSL5, ACTC1, ACTN2, ACVR1B, ACVR1C, ADAMTS20, ADAR, ADARB1, ADCY10, ADCYAP1, ADCYAP1R1, ADORA1, AEN, AGO4, AGTR2, AHI1, AHR, AIFM3, AIM2, AIPL1, AKAP13, AKT1, AKT2, ALB, ALDH1A2, ALKBH1, ALMS1, ALOX12, ALS2, ALX4, ANGPT1, ANKLE2, ANKRD13C, ANO6, ANXA5, APAF1, APBB2, APC, APH1A, API5, APIP, APP, APPL1, AR, AREL1, ARF4, ARF6, ARHGEF12, ARHGEF18, ARHGEF2, ARHGEF26, ARHGEF3, ARHGEF4, AR…
GO:0032553	ribonucleotide binding	GO_MolecularFunction-GOA_19.05.2017_00h00	4.3e-19	1.5e-15	[3, 4, 5]	44.22	884	[AAK1, AASDH, ABCA1, ABCA10, ABCA13, ABCA2, ABCA5, ABCA9, ABCB10, ABCB11, ABCC1, ABCC10, ABCC11, ABCC12, ABCC3, ABCC4, ABCC5, ABCC6, ABCC8, ABCD1, ABCF2, ABCG1, ABCG2, ABCG5, ACSBG1, ACSF2, ACSF3, ACSL1, ACSL4, ACSL5, ACSM5, ACSS2, ACTBL2, ACTC1, ACTG2, ACTR1A, ACTR2, ACTR3, ACTR8, ACVR1B, ACVR1C, ACVR2A, ACVR2B, ACVRL1, ADCY10, ADCY2, ADCY4, ADCY5, ADCY6, ADSS, AGAP1, AGER, AK2, AK3, AK4, AK5, A…
GO:0017076	purine nucleotide binding	GO_MolecularFunction-GOA_19.05.2017_00h00	3.8e-19	1.4e-15	[4, 5]	44.25	882	[AAK1, AASDH, ABCA1, ABCA10, ABCA13, ABCA2, ABCA5, ABCA9, ABCB10, ABCB11, ABCC1, ABCC10, ABCC11, ABCC12, ABCC3, ABCC4, ABCC5, ABCC6, ABCC8, ABCD1, ABCF2, ABCG1, ABCG2, ABCG5, ACSBG1, ACSF2, ACSF3, ACSL1, ACSL4, ACSL5, ACSM5, ACSS2, ACTBL2, ACTC1, ACTG2, ACTR1A, ACTR2, ACTR3, ACTR8, ACVR1B, ACVR1C, ACVR2A, ACVR2B, ACVRL1, ADCY10, ADCY2, ADCY4, ADCY5, ADCY6, ADSS, AGAP1, AGER, AK2, AK3, AK4, AK5, A…
GO:0044093	positive regulation of molecular function	GO_BiologicalProcess-GOA_19.05.2017_00h00	2.7e-14	9.8e-11	[3]	42.73	879	[ABCC8, ABHD5, ABI2, ABR, ACAP2, ACE, ACER2, ACSL1, ACTN2, ACVR1C, ACVR2B, ADAP1, ADAP2, ADCY2, ADCY4, ADCY5, ADCY6, ADCYAP1, ADCYAP1R1, ADD2, ADGRB3, ADORA1, ADRA2B, AFDN, AGAP1, AGER, AGFG1, AGTR2, AIM2, AKAP13, AKAP6, AKIRIN2, AKT1, AKT2, ALDH1A1, ALDOB, ALOX12, ALS2, ALS2CL, AMFR, ANAPC1, ANAPC15, ANAPC16, ANAPC5, ANAPC7, ANGPT1, ANK2, ANK3, ANKRD27, ANXA2, APAF1, APH1A, APOA2, APOC2, APP, AR…
GO:0032555	purine ribonucleotide binding	GO_MolecularFunction-GOA_19.05.2017_00h00	7.6e-19	2.7e-15	[4, 5, 6]	44.19	875	[AAK1, AASDH, ABCA1, ABCA10, ABCA13, ABCA2, ABCA5, ABCA9, ABCB10, ABCB11, ABCC1, ABCC10, ABCC11, ABCC12, ABCC3, ABCC4, ABCC5, ABCC6, ABCC8, ABCD1, ABCF2, ABCG1, ABCG2, ABCG5, ACSBG1, ACSF2, ACSF3, ACSL1, ACSL4, ACSL5, ACSM5, ACSS2, ACTBL2, ACTC1, ACTG2, ACTR1A, ACTR2, ACTR3, ACTR8, ACVR1B, ACVR1C, ACVR2A, ACVR2B, ACVRL1, ADCY10, ADCY2, ADCY4, ADCY5, ADCY6, ADSS, AGAP1, AGER, AK2, AK3, AK4, AK5, A…
GO:0042995	cell projection	GO_CellularComponent-GOA_19.05.2017_00h00	1.5e-15	5.5e-12	[2, 3]	43.18	871	[AAK1, ABAT, ABCD1, ABHD2, ABI2, ABI3, ABLIM3, ACPP, ACTC1, ACTG2, ACTN2, ACTR2, ACTR3, ACVRL1, ADAM21, ADAM22, ADCY10, ADCY2, ADCY4, ADCY5, ADCY6, ADCYAP1, ADCYAP1R1, ADGRA2, ADGRG1, ADGRL3, ADGRV1, ADORA1, AGBL4, AGFG1, AGO2, AHCYL2, AHI1, AIF1L, AK2, AKT1, AKT2, ALMS1, ALPK3, ALS2, AMFR, AMIGO1, AMOT, AMOTL1, ANGPT1, ANK1, ANK2, ANK3, ANKRD27, ANKS1A, ANKS6, ANXA2, AP2A1, AP3B1, AP3D1, AP3M1, …
GO:0006357	regulation of transcription from RNA polymerase II promoter	GO_BiologicalProcess-GOA_19.05.2017_00h00	2.1e-14	7.6e-11	[6, 7, 8, 9, 10, 11]	42.83	866	[ABCA2, ABLIM3, ACVR1B, ACVR2A, ACVR2B, ACVRL1, ADCYAP1, AEBP1, AEBP2, AGO1, AGO2, AHI1, AHR, AKIRIN2, AKT1, ALX4, ANKRD52, APP, AR, ARF4, ARHGAP35, ARHGEF2, ARID1A, ARID3B, ARID4A, ARID4B, ARID5B, ARMCX3, ARNT, ARNT2, ARNTL, ARNTL2, ARRB1, ASH1L, ASXL1, ASXL2, ATAD2, ATAD2B, ATF6, ATF7, ATN1, ATP1B4, ATP2B4, ATRX, ATXN1L, AURKB, AUTS2, BACH2, BATF3, BBS7, BCL11A, BCL11B, BCL6, BCL6B, BCL9, BCL9L…
GO:0005856	cytoskeleton	GO_CellularComponent-GOA_19.05.2017_00h00	2.3e-07	0.00078	[4, 5, 6, 7]	40.12	865	[ABCA2, ABI2, ABLIM3, ACOT13, ACTBL2, ACTC1, ACTG2, ACTN2, ACTR1A, ACTR2, ACTR3, ACTR8, ADCY10, ADCY5, ADD2, AFAP1, AGBL4, AHI1, AIF1L, AK5, AKAP11, AKAP12, AKAP13, AKT1, ALDOB, ALMS1, ALPK3, ALS2, AMOT, AMPH, ANK1, ANK2, ANK3, ANKRD53, ANXA11, APBB3, APC, APP, APPBP2, ARHGAP24, ARHGAP26, ARHGAP32, ARHGAP33, ARHGAP35, ARHGAP39, ARHGAP6, ARHGEF18, ARHGEF2, ARHGEF5, ARL13B, ARL2, ARL2BP, ARL3, ARL6…
GO:0042886	amide transport	GO_BiologicalProcess-GOA_19.05.2017_00h00	1.2e-06	0.0041	[5]	39.78	862	[AAGAB, ABAT, ABCA1, ABCC1, ABCC8, ABCD1, ABCG1, ABLIM3, ACVR1C, ACVR2B, ADAR, ADCY5, ADCYAP1, ADORA1, AGAP1, AGFG1, AGTR2, AHCTF1, AHCYL1, AIM2, AKAP12, AKAP5, AKAP6, AKT1, AKT2, ALPK3, ANGPT1, ANK1, ANK2, ANK3, ANKRD27, ANKRD50, ANXA2, AP1G1, AP1M1, AP1S3, AP2A1, AP2A2, AP2B1, AP3B1, AP3D1, AP3M1, AP3S2, AP4M1, AP4S1, AP5M1, APBA1, APLN, APOA2, APOC2, APP, APPBP2, AQP3, AQP9, ARCN1, ARF1, ARF3,…
GO:0035639	purine ribonucleoside triphosphate binding	GO_MolecularFunction-GOA_19.05.2017_00h00	6.5e-19	2.3e-15	[4]	44.34	858	[AAK1, AASDH, ABCA1, ABCA10, ABCA13, ABCA2, ABCA5, ABCA9, ABCB10, ABCB11, ABCC1, ABCC10, ABCC11, ABCC12, ABCC3, ABCC4, ABCC5, ABCC6, ABCC8, ABCD1, ABCF2, ABCG1, ABCG2, ABCG5, ACSBG1, ACSF2, ACSF3, ACSL1, ACSL4, ACSL5, ACSM5, ACSS2, ACTBL2, ACTC1, ACTG2, ACTR1A, ACTR2, ACTR3, ACTR8, ACVR1B, ACVR1C, ACVR2A, ACVR2B, ACVRL1, ADCY10, ADCY2, ADCY4, ADCY5, ADCY6, ADSS, AGAP1, AGER, AK2, AK3, AK4, AK5, A…
GO:0019899	enzyme binding	GO_MolecularFunction-GOA_19.05.2017_00h00	8.8e-15	3.1e-11	[3]	43.02	854	[ABAT, ABCA1, ABCD1, ABI2, ABTB1, ACAP2, ACAT1, ACE, ACVR1B, ACVRL1, ADAM10, ADAMTS4, ADCY10, ADCY2, ADCY5, ADCY6, ADCYAP1R1, ADD2, AFDN, AGO1, AGO2, AICDA, AKAP11, AKAP12, AKAP13, AKAP5, AKAP6, AKIRIN2, AKT1, ALDOB, ALS2, AMFR, ANAPC5, ANAPC7, ANGPT1, ANK1, ANK2, ANKFY1, ANKLE2, ANKRD27, ANXA2, AP1G1, AP2A1, AP2A2, AP3B1, AP3M1, APC, APOC2, APP, APPL1, AR, ARF6, ARHGAP1, ARHGAP6, ARHGEF2, ARIH1,…
GO:0015833	peptide transport	GO_BiologicalProcess-GOA_19.05.2017_00h00	9.6e-07	0.0032	[5, 6]	39.86	853	[AAGAB, ABAT, ABCA1, ABCC1, ABCC8, ABCD1, ABCG1, ABLIM3, ACVR1C, ACVR2B, ADAR, ADCY5, ADCYAP1, ADORA1, AGAP1, AGFG1, AGTR2, AHCTF1, AHCYL1, AIM2, AKAP12, AKAP5, AKAP6, AKT1, AKT2, ALPK3, ANGPT1, ANK1, ANK2, ANK3, ANKRD27, ANKRD50, ANXA2, AP1G1, AP1M1, AP1S3, AP2A1, AP2A2, AP2B1, AP3B1, AP3D1, AP3M1, AP3S2, AP4M1, AP4S1, AP5M1, APBA1, APLN, APOA2, APOC2, APP, APPBP2, ARCN1, ARF1, ARF3, ARF4, ARF6,…
GO:0006468	protein phosphorylation	GO_BiologicalProcess-GOA_19.05.2017_00h00	4.6e-14	1.6e-10	[6, 7]	42.82	847	[AAK1, ABI2, ACE, ACSL1, ACTN2, ACVR1B, ACVR1C, ACVR2A, ACVR2B, ACVRL1, ADAM10, ADAR, ADARB1, ADCK5, ADCY2, ADCY4, ADCY5, ADCY6, ADCYAP1, ADORA1, ADRA2B, AGER, AIDA, AKAP13, AKT1, AKT2, AKT3, ALPK3, ALS2, ANGPT1, ANXA2, APC, APIP, APLNR, APP, AR, ARHGEF2, ARHGEF5, ARHGEF6, ARL2BP, ARRB1, ASH1L, ASPN, ATG14, ATP2B4, ATP6AP1, ATR, AURKB, AURKC, AVPI1, BAX, BAZ1B, BCR, BDKRB2, BLM, BMP2, BMP5, BMPER…
GO:0120025	plasma membrane bounded cell projection	GO_CellularComponent-GOA_19.05.2017_00h00	1e-15	3.7e-12	[3, 4]	43.41	846	[AAK1, ABAT, ABCD1, ABHD2, ABI2, ABI3, ABLIM3, ACPP, ACTC1, ACTG2, ACTN2, ACTR2, ACTR3, ACVRL1, ADAM21, ADAM22, ADCY10, ADCY2, ADCY4, ADCY5, ADCY6, ADCYAP1, ADCYAP1R1, ADGRA2, ADGRG1, ADGRL3, ADGRV1, ADORA1, AGBL4, AGO2, AHCYL2, AHI1, AIF1L, AK2, AKT1, AKT2, ALMS1, ALPK3, ALS2, AMFR, AMIGO1, AMOT, AMOTL1, ANGPT1, ANK1, ANK2, ANK3, ANKRD27, ANKS1A, ANKS6, ANXA2, AP2A1, AP3B1, AP3D1, AP3M1, AP3S2, …
GO:0015031	protein transport	GO_BiologicalProcess-GOA_19.05.2017_00h00	1e-06	0.0033	[4, 5, 6, 7]	39.9	838	[AAGAB, ABAT, ABCA1, ABCC8, ABCD1, ABCG1, ABLIM3, ACVR1C, ACVR2B, ADAR, ADCY5, ADCYAP1, ADORA1, AGAP1, AGFG1, AGTR2, AHCTF1, AHCYL1, AIM2, AKAP12, AKAP5, AKAP6, AKT1, AKT2, ALPK3, ANGPT1, ANK1, ANK2, ANK3, ANKRD27, ANKRD50, ANXA2, AP1G1, AP1M1, AP1S3, AP2A1, AP2A2, AP2B1, AP3B1, AP3D1, AP3M1, AP3S2, AP4M1, AP4S1, AP5M1, APBA1, APOA2, APOC2, APP, APPBP2, ARCN1, ARF1, ARF3, ARF4, ARF6, ARFGAP2, ARF…
GO:0098588	bounding membrane of organelle	GO_CellularComponent-GOA_19.05.2017_00h00	1.1e-07	0.00037	[3, 4]	40.4	829	[A4GNT, ABCA13, ABCA2, ABCA5, ABCC10, ABCC11, ABCC4, ABCC8, ABCD1, ABCG1, ACAP2, ACBD5, ACER2, ACOX1, ACPP, ACSL1, ACSL4, ACSL5, ADAM10, ADAM30, ADGRE3, ADGRG3, AGPS, AGTRAP, AKAP1, AKAP6, ALDH3A2, AMPH, ANKFY1, ANKZF1, ANO6, ANTXR2, ANXA2, AP1G1, AP1M1, AP1S3, AP2A1, AP2A2, AP2B1, AP3B1, AP3D1, AP3M1, AP4M1, AP4S1, AP5M1, APH1A, APLP2, APOO, APP, APPL1, AQP2, ARCN1, ARF1, ARF3, ARF6, ARFGAP2, AR…
GO:0006928	movement of cell or subcellular component	GO_BiologicalProcess-GOA_19.05.2017_00h00	4.6e-06	0.015	[3]	39.62	821	[ABCC8, ABHD2, ABI2, ABI3, ABR, ACE, ACTC1, ACTN2, ACTR2, ACTR3, ACVR1B, ACVR1C, ACVRL1, ADAM10, ADAMTS12, ADARB1, ADCY10, ADD2, ADGRA2, ADGRG1, ADGRG3, ADGRL3, ADORA1, AGTR2, AKT1, AKT2, ALKBH1, ALOX12, ALPK3, AMFR, AMOT, AMOTL1, ANGPT1, ANK2, ANKS1A, ANO6, AP2A1, AP2A2, AP2B1, AP3B1, AP3D1, AP3M1, AP3S2, APBA1, APBB2, APC, APP, ARF4, ARF6, ARHGAP18, ARHGAP35, ARHGEF5, ARID2, ARL13B, ARL3, ARPC5…
GO:0046907	intracellular transport	GO_BiologicalProcess-GOA_19.05.2017_00h00	9.2e-09	3.1e-05	[3, 4]	40.92	818	[ABCA1, ABCA2, ABCD1, ABCG1, ABLIM3, ACTN2, ACTR2, ADAR, ADORA1, AGFG1, AGTR2, AHCYL1, AKAP12, AKAP13, AKAP5, AKAP6, AKT1, AKT2, ALMS1, ALPK3, ALS2, ANGPT1, ANK1, ANK2, ANK3, ANKFY1, ANKRD27, ANKRD50, ANXA2, AP1G1, AP1M1, AP1S3, AP2A1, AP2A2, AP2B1, AP3B1, AP3D1, AP3M1, AP3S2, AP4M1, AP5M1, APBA1, APP, APPBP2, ARCN1, ARF1, ARF4, ARFGAP2, ARFIP1, ARHGAP1, ARHGEF2, ARIH2, ARL1, ARL3, ARL6, ARNTL, A…
GO:0009891	positive regulation of biosynthetic process	GO_BiologicalProcess-GOA_19.05.2017_00h00	7.6e-12	2.6e-08	[3, 4, 5]	42.2	814	[ABCA1, ABCG1, ABLIM3, ACVR1B, ACVR2A, ACVRL1, ADCY2, ADCY4, ADCY5, ADCY6, ADCYAP1, ADCYAP1R1, ADGRF5, AGO1, AGO2, AGTR2, AGXT2, AHI1, AHR, AICDA, AKAP12, AKAP5, AKIRIN2, AKT1, AKT2, ALX4, ANKRD49, APOA2, APOC2, APP, AR, ARF4, ARFGEF1, ARHGEF2, ARID1A, ARID1B, ARID3B, ARID4A, ARID4B, ARMCX3, ARNT, ARNT2, ARNTL, ARNTL2, ARRB1, ASF1A, ASH1L, ASPH, ASXL1, ASXL2, ATAD2, ATAD2B, ATF6, ATMIN, ATOH8, AT…
GO:0051049	regulation of transport	GO_BiologicalProcess-GOA_19.05.2017_00h00	1.7e-08	5.9e-05	[3, 4]	40.83	810	[AAK1, ABAT, ABCA1, ABCA2, ABCC8, ABCG1, ABCG5, ABLIM3, ABR, ACSL4, ACTN2, ACVR1C, ADCY5, ADCYAP1, ADCYAP1R1, ADIPOR2, ADORA1, ADRA2B, AGTR2, AHCYL1, AHI1, AIM2, AKAP6, AKT1, AKT2, AMIGO1, ANGPT1, ANK2, ANK3, ANKFY1, ANKRD27, ANO6, ANXA2, AP1G1, APLN, APLNR, APOA2, APOC2, APP, APPL1, ARF1, ARF6, ARFIP1, ARHGAP1, ARHGEF5, ARIH2, ARL2, ARL2BP, ARNTL, ARRB1, ASIC1, ASPH, ATG13, ATP1A2, ATP1A3, ATP1A…
GO:0033554	cellular response to stress	GO_BiologicalProcess-GOA_19.05.2017_00h00	8.8e-09	3e-05	[3]	40.98	809	[ACADVL, ACTR8, AEN, AGER, AIDA, AKT1, ALB, ALKBH1, AMFR, ANKZF1, APAF1, APC, APEX2, APP, AQP2, AQP3, AQR, ARHGEF2, ARHGEF5, ARHGEF6, ARNT, ARNTL, ASCC2, ASCC3, ASF1A, ASNA1, ATF6, ATG13, ATG14, ATG7, ATMIN, ATP2A2, ATP7A, ATPIF1, ATR, ATRIP, ATRX, AUP1, BAD, BAG5, BAX, BAZ1B, BCL2L1, BCL2L10, BCL2L11, BCL2L2, BCL6, BCLAF1, BDKRB2, BLM, BMP2, BMPR1A, BMPR2, BNIP3L, BOD1L1, BRAF, BRCA1, BRCA2, BRD…
GO:0031328	positive regulation of cellular biosynthetic process	GO_BiologicalProcess-GOA_19.05.2017_00h00	4.5e-12	1.6e-08	[4, 5, 6]	42.34	804	[ABCA1, ABLIM3, ACVR1B, ACVR2A, ACVRL1, ADCY2, ADCY4, ADCY5, ADCY6, ADCYAP1, ADCYAP1R1, ADGRF5, AGO1, AGO2, AGTR2, AGXT2, AHI1, AHR, AICDA, AKAP12, AKAP5, AKIRIN2, AKT1, AKT2, ALX4, ANKRD49, APOA2, APOC2, APP, AR, ARF4, ARFGEF1, ARHGEF2, ARID1A, ARID1B, ARID3B, ARID4A, ARID4B, ARMCX3, ARNT, ARNT2, ARNTL, ARNTL2, ARRB1, ASF1A, ASH1L, ASPH, ASXL1, ASXL2, ATAD2, ATAD2B, ATF6, ATMIN, ATOH8, ATP1B4, A…
GO:0010628	positive regulation of gene expression	GO_BiologicalProcess-GOA_19.05.2017_00h00	3.6e-15	1.3e-11	[4, 5, 6]	43.49	801	[ABLIM3, ACTC1, ACTG2, ACVR1B, ACVR2A, ACVRL1, ADAR, ADCYAP1, AGO1, AGO2, AGO3, AGTR2, AHI1, AHR, AICDA, AKIRIN2, AKT1, ALDH1A2, ALOX12, ALX4, ANK2, ANK3, ANKRD49, APP, AR, ARF4, ARHGEF2, ARID1A, ARID1B, ARID3B, ARID4A, ARID4B, ARMCX3, ARNT, ARNT2, ARNTL, ARNTL2, ARRB1, ASF1A, ASH1L, ASPH, ASXL1, ASXL2, ATAD2, ATAD2B, ATF6, ATMIN, ATOH8, ATP1B4, ATRX, ATXN7L3, AUTS2, AVPR2, BAMBI, BANP, BAZ1B, BC…
GO:0006915	apoptotic process	GO_BiologicalProcess-GOA_19.05.2017_00h00	3.1e-07	0.001	[5]	40.3	800	[ABR, ACER2, ACSL5, ACTC1, ACTN2, ACVR1B, ACVR1C, ADAMTS20, ADAR, ADARB1, ADCY10, ADCYAP1, ADORA1, AEN, AGO4, AGTR2, AHI1, AHR, AIFM3, AIM2, AIPL1, AKAP13, AKT1, AKT2, ALB, ALDH1A2, ALKBH1, ALMS1, ALOX12, ALX4, ANGPT1, ANKLE2, ANKRD13C, ANO6, ANXA5, APAF1, APBB2, APC, APH1A, API5, APIP, APP, APPL1, AR, AREL1, ARF4, ARF6, ARHGEF12, ARHGEF18, ARHGEF2, ARHGEF26, ARHGEF3, ARHGEF4, ARHGEF5, ARHGEF6, A…
GO:0007049	cell cycle	GO_BiologicalProcess-GOA_19.05.2017_00h00	1.7e-12	6.3e-09	[3]	42.55	794	[ACTR1A, ACTR2, ACTR3, ACTR8, ACVR1B, ADARB1, ADCYAP1, AGO4, AHCTF1, AHR, AKT1, AKT2, ALMS1, ANAPC1, ANAPC13, ANAPC15, ANAPC16, ANAPC5, ANAPC7, ANGEL2, ANK3, ANKLE2, ANKRD17, ANKRD53, ANXA11, APBB2, APC, APEX2, APLP2, APP, APPL1, ARF1, ARF6, ARHGEF2, ARL2, ARL3, ARL8A, ARL8B, ARNTL, ASZ1, ATP2B4, ATR, ATRIP, ATRX, AURKB, AURKC, AVPI1, AZI2, B9D2, BAD, BANP, BAX, BCAT1, BCL2L1, BCL2L11, BCL6, BCR,…
GO:2000026	regulation of multicellular organismal development	GO_BiologicalProcess-GOA_19.05.2017_00h00	3.2e-14	1.1e-10	[3, 4]	43.2	794	[ABCC8, ACE, ACTR2, ACVR1B, ACVR1C, ACVR2A, ACVR2B, ACVRL1, ADAMTS12, ADCY6, ADCYAP1, ADGRA2, ADGRB1, ADGRB2, ADGRB3, ADGRG1, ADGRL3, ADRA2B, AFDN, AGER, AGTR2, AHI1, AKAP6, AKT1, ALOX12, AMIGO1, AMOT, ANKH, ANKRD27, ANO6, AP2A1, AP2A2, AP2B1, AP3B1, AP3D1, APLNR, APP, AQP3, AR, ARF1, ARF6, ARHGAP35, ARHGEF15, ARHGEF2, ARID4A, ARNT, ARNTL, ASAP1, ASPA, ASPN, ATOH8, ATP11C, ATP6AP1, ATP8A2, ATXN1L…
GO:1902531	regulation of intracellular signal transduction	GO_BiologicalProcess-GOA_19.05.2017_00h00	7.8e-11	2.7e-07	[4, 5, 6]	41.96	785	[ABCA1, ABR, ADCYAP1, ADCYAP1R1, ADGRG1, ADGRG3, ADORA1, ADRA2B, AGER, AGO1, AGO3, AIDA, AKAP1, AKAP11, AKAP12, AKAP13, AKAP5, AKAP6, AKR1C2, AKT1, AKT3, ALS2, ALS2CL, AMOT, ANGPT1, ANKRD17, APIP, APLNR, APP, AR, ARF6, ARFGEF1, ARFGEF3, ARHGAP1, ARHGAP12, ARHGAP17, ARHGAP18, ARHGAP20, ARHGAP24, ARHGAP26, ARHGAP30, ARHGAP31, ARHGAP32, ARHGAP33, ARHGAP35, ARHGAP36, ARHGAP39, ARHGAP42, ARHGAP45, ARH…
GO:0070727	cellular macromolecule localization	GO_BiologicalProcess-GOA_19.05.2017_00h00	6.3e-09	2.1e-05	[3]	41.2	773	[A1CF, ABCD1, ABLIM3, ACAP2, ACTN2, ADAR, ADORA1, AGER, AGFG1, AGTR2, AHCYL1, AHI1, AKAP12, AKAP5, AKAP6, AKT1, AKT2, ALPK3, AMOT, ANGPT1, ANK1, ANK2, ANK3, ANKRD13C, ANXA2, AP1G1, AP1M1, AP1S3, AP2A1, AP2A2, AP2B1, AP3B1, AP3D1, AP3M1, AP3S2, AP4M1, APBA1, APC, APP, APPBP2, APPL1, AR, ARCN1, ARF4, ARF6, ARFIP1, ARHGEF2, ARIH2, ARL1, ARL2, ARL2BP, ARL3, ARL6, ARMCX3, ARNTL, ASNA1, ASPH, ASTN2, AT…
GO:0034613	cellular protein localization	GO_BiologicalProcess-GOA_19.05.2017_00h00	4.2e-09	1.4e-05	[4]	41.29	770	[ABCD1, ABLIM3, ACAP2, ACTN2, ADAR, ADORA1, AGER, AGFG1, AGTR2, AHCYL1, AHI1, AKAP12, AKAP5, AKAP6, AKT1, AKT2, ALPK3, AMOT, ANGPT1, ANK1, ANK2, ANK3, ANKRD13C, ANXA2, AP1G1, AP1M1, AP1S3, AP2A1, AP2A2, AP2B1, AP3B1, AP3D1, AP3M1, AP3S2, AP4M1, APBA1, APC, APP, APPBP2, APPL1, AR, ARCN1, ARF4, ARF6, ARFIP1, ARHGEF2, ARIH2, ARL1, ARL2, ARL2BP, ARL3, ARL6, ARMCX3, ARNTL, ASNA1, ASPH, ASTN2, ATG13, A…
GO:0045935	positive regulation of nucleobase-containing compound metabolic process	GO_BiologicalProcess-GOA_19.05.2017_00h00	2.8e-12	1e-08	[4, 5, 6]	42.63	767	[ABCA1, ABLIM3, ACVR1B, ACVR2A, ACVRL1, ADCY2, ADCY4, ADCY5, ADCY6, ADCYAP1, ADCYAP1R1, AGO1, AGO2, AGTR2, AHI1, AHR, AICDA, AKAP12, AKAP5, AKIRIN2, AKT1, ALX4, ANKRD49, APP, AR, ARF4, ARHGEF2, ARID1A, ARID1B, ARID3B, ARID4A, ARID4B, ARMCX3, ARNT, ARNT2, ARNTL, ARNTL2, ARRB1, ASF1A, ASH1L, ASPH, ASXL1, ASXL2, ATAD2, ATAD2B, ATF6, ATMIN, ATOH8, ATP1B4, ATR, ATRX, ATXN7L3, AURKB, AUTS2, AVPR2, BAMB…
GO:0031399	regulation of protein modification process	GO_BiologicalProcess-GOA_19.05.2017_00h00	1.4e-11	5e-08	[5, 6, 7]	42.4	762	[ABI2, ACE, ACER2, ACSL1, ACVR1B, ACVR2A, ACVR2B, ACVRL1, ADAR, ADARB1, ADCY2, ADCY4, ADCY5, ADCY6, ADCYAP1, ADORA1, ADRA2B, AGER, AGTR2, AIDA, AKAP13, AKAP6, AKT1, AKT2, ALS2, AMER1, ANAPC1, ANAPC15, ANAPC16, ANAPC5, ANAPC7, ANGPT1, ANKLE2, ANXA2, APC, APIP, APLNR, APP, AR, ARFGEF1, ARHGEF2, ARHGEF5, ARL2BP, ARNT, ARRB1, ARRDC3, ASH1L, ASPN, ATG14, ATG7, ATP2B4, ATP6AP1, ATRX, AUTS2, AVPI1, AVPR…
GO:0010557	positive regulation of macromolecule biosynthetic process	GO_BiologicalProcess-GOA_19.05.2017_00h00	2.7e-14	9.6e-11	[4, 5, 6]	43.47	759	[ABLIM3, ACVR1B, ACVR2A, ACVRL1, ADCYAP1, AGO1, AGO2, AGTR2, AHI1, AHR, AICDA, AKIRIN2, AKT1, AKT2, ALX4, ANKRD49, APOA2, APP, AR, ARF4, ARFGEF1, ARHGEF2, ARID1A, ARID1B, ARID3B, ARID4A, ARID4B, ARMCX3, ARNT, ARNT2, ARNTL, ARNTL2, ARRB1, ASF1A, ASH1L, ASPH, ASXL1, ASXL2, ATAD2, ATAD2B, ATF6, ATMIN, ATOH8, ATP1B4, ATR, ATRX, ATXN7L3, AURKB, AUTS2, BAMBI, BANP, BAZ1B, BCL11A, BCL11B, BCL9, BCL9L, B…
GO:0022008	neurogenesis	GO_BiologicalProcess-GOA_19.05.2017_00h00	8.7e-25	3.1e-21	[5, 6]	47.07	748	[ABCC8, ACSL4, ACTR2, ADAM22, ADARB1, ADCY6, ADCYAP1, ADGRB1, ADGRB3, ADGRG1, ADGRL3, ADRA2B, AFDN, AGER, AGTPBP1, AHI1, AKT1, AKT2, ALDH1A2, ALKBH1, ALMS1, ALS2, AMIGO1, ANK3, ANKRD27, ANKS1A, APBB2, APP, ARF1, ARF4, ARF6, ARFGEF1, ARHGAP35, ARHGEF2, ARID1B, ARL3, ARNTL, ART4, ASAP1, ASPA, ASTN1, ATAT1, ATL1, ATP2B2, ATP2B4, ATP7A, ATP8A2, ATXN10, AVIL, B2M, BAG5, BAX, BCL11A, BCL11B, BCL2L10, B…
GO:0043085	positive regulation of catalytic activity	GO_BiologicalProcess-GOA_19.05.2017_00h00	3.5e-11	1.2e-07	[4]	42.43	731	[ABHD5, ABI2, ABR, ACAP2, ACE, ACER2, ACSL1, ACTN2, ACVR1C, ACVR2B, ADAP1, ADAP2, ADCY2, ADCY4, ADCY5, ADCY6, ADCYAP1, ADCYAP1R1, ADGRB3, ADORA1, ADRA2B, AFDN, AGAP1, AGER, AGFG1, AGTR2, AIM2, AKAP13, AKAP6, AKIRIN2, AKT1, AKT2, ALDH1A1, ALDOB, ALOX12, ALS2, ALS2CL, ANAPC1, ANAPC15, ANAPC16, ANAPC5, ANAPC7, ANGPT1, ANKRD27, APAF1, APH1A, APOA2, APOC2, APP, ARF1, ARF4, ARFGAP2, ARFGEF1, ARFGEF3, A…
GO:0030554	adenyl nucleotide binding	GO_MolecularFunction-GOA_19.05.2017_00h00	4.1e-16	1.4e-12	[5, 6]	44.41	723	[AAK1, AASDH, ABCA1, ABCA10, ABCA13, ABCA2, ABCA5, ABCA9, ABCB10, ABCB11, ABCC1, ABCC10, ABCC11, ABCC12, ABCC3, ABCC4, ABCC5, ABCC6, ABCC8, ABCD1, ABCF2, ABCG1, ABCG2, ABCG5, ACSBG1, ACSF2, ACSF3, ACSL1, ACSL4, ACSL5, ACSM5, ACSS2, ACTBL2, ACTC1, ACTG2, ACTR1A, ACTR2, ACTR3, ACTR8, ACVR1B, ACVR1C, ACVR2A, ACVR2B, ACVRL1, ADCY10, ADCY2, ADCY4, ADCY5, ADCY6, AGER, AK2, AK3, AK4, AK5, AKT1, AKT2, AK…
GO:0051174	regulation of phosphorus metabolic process	GO_BiologicalProcess-GOA_19.05.2017_00h00	3.1e-07	0.001	[4, 5]	40.63	722	[ABCA1, ABI2, ACE, ACSL1, ACVR1B, ACVR2A, ACVR2B, ACVRL1, ADAR, ADARB1, ADCY2, ADCY4, ADCY5, ADCY6, ADCYAP1, ADCYAP1R1, ADGRF5, ADORA1, ADRA2B, AGER, AGTR2, AIDA, AIPL1, AKAP12, AKAP13, AKAP5, AKAP6, AKT1, AKT2, ALS2, ANGPT1, ANKLE2, ANXA2, APC, APIP, APLN, APLNR, APOC2, APP, AR, ARF1, ARFGEF3, ARHGEF2, ARHGEF5, ARL2BP, ARNT, ARRB1, ASH1L, ASPN, ATG14, ATP2B4, ATP6AP1, ATP7A, ATPIF1, AVPI1, AVPR2…
GO:0032559	adenyl ribonucleotide binding	GO_MolecularFunction-GOA_19.05.2017_00h00	5.3e-16	1.9e-12	[5, 6, 7]	44.4	718	[AAK1, AASDH, ABCA1, ABCA10, ABCA13, ABCA2, ABCA5, ABCA9, ABCB10, ABCB11, ABCC1, ABCC10, ABCC11, ABCC12, ABCC3, ABCC4, ABCC5, ABCC6, ABCC8, ABCD1, ABCF2, ABCG1, ABCG2, ABCG5, ACSBG1, ACSF2, ACSF3, ACSL1, ACSL4, ACSL5, ACSM5, ACSS2, ACTBL2, ACTC1, ACTG2, ACTR1A, ACTR2, ACTR3, ACTR8, ACVR1B, ACVR1C, ACVR2A, ACVR2B, ACVRL1, ADCY10, ADCY2, ADCY4, ADCY5, ADCY6, AGER, AK2, AK3, AK4, AK5, AKT1, AKT2, AK…
GO:1902589	single-organism organelle organization	GO_BiologicalProcess-GOA_19.05.2017_00h00	1.2e-08	4.1e-05	[3, 4]	41.35	717	[ABCC4, ABI2, ABLIM3, ABR, ACTC1, ACTN2, ACTR1A, ACTR2, ACTR3, ADD2, AGFG1, AHCTF1, AHI1, AKAP13, AKT2, ALMS1, ALPK3, AMOT, ANAPC15, ANK3, ANKFY1, ANKRD27, ANKRD53, ANXA2, APC, APOO, ARF1, ARF6, ARFGEF1, ARFIP1, ARHGAP18, ARHGAP26, ARHGAP35, ARHGAP6, ARHGEF15, ARHGEF18, ARHGEF2, ARHGEF5, ARL13B, ARL2, ARL3, ARL6, ARPC4, ARPC5L, ARRB1, ASAP1, ASAP3, ATAT1, ATG12, ATG13, ATG14, ATG4A, ATG4B, ATG7, …
GO:0007267	cell-cell signaling	GO_BiologicalProcess-GOA_19.05.2017_00h00	4.7e-11	1.6e-07	[3]	42.47	716	[ABAT, ABCC8, ACVR1C, ACVR2B, ADAM10, ADARB1, ADCY5, ADCYAP1, ADGRG1, ADORA1, ADRA2B, AFDN, AGO1, AGO2, AGO3, AGO4, AGTR2, AKAP5, AKT1, ALS2, AMER1, AMER3, AMOTL1, AMOTL2, AMPH, ANK2, AP2A1, AP2A2, AP2B1, APBA1, APC, APLN, APP, AR, ARF1, ARID1B, ARL2, ARL2BP, ARL6, ARNTL, ARRB1, ASH1L, ASIC1, ATP1A2, ATP2A2, ATP6V1C2, BACE1, BAD, BAMBI, BCL9, BCL9L, BDNF, BMP2, BRAF, BRD7, BSN, BTBD9, BTK, C1QTNF…
GO:0019220	regulation of phosphate metabolic process	GO_BiologicalProcess-GOA_19.05.2017_00h00	1e-06	0.0036	[5, 6]	40.4	711	[ABCA1, ABI2, ACE, ACSL1, ACVR1B, ACVR2A, ACVR2B, ACVRL1, ADAR, ADARB1, ADCY2, ADCY4, ADCY5, ADCY6, ADCYAP1, ADCYAP1R1, ADGRF5, ADORA1, ADRA2B, AGER, AGTR2, AIDA, AIPL1, AKAP12, AKAP13, AKAP5, AKAP6, AKT1, AKT2, ALS2, ANGPT1, ANKLE2, ANXA2, APC, APIP, APLN, APLNR, APOC2, APP, AR, ARF1, ARFGEF3, ARHGEF2, ARHGEF5, ARL2BP, ARNT, ARRB1, ASH1L, ASPN, ATG14, ATP2B4, ATP6AP1, ATP7A, ATPIF1, AVPI1, AVPR2…
GO:0048699	generation of neurons	GO_BiologicalProcess-GOA_19.05.2017_00h00	5.1e-25	1.8e-21	[6, 7]	47.55	709	[ABCC8, ACSL4, ACTR2, ADARB1, ADCY6, ADCYAP1, ADGRB1, ADGRB3, ADGRG1, ADGRL3, ADRA2B, AFDN, AGER, AGTPBP1, AHI1, AKT1, ALDH1A2, ALKBH1, ALMS1, ALS2, AMIGO1, ANK3, ANKRD27, ANKS1A, APBB2, APP, ARF1, ARF4, ARF6, ARFGEF1, ARHGAP35, ARHGEF2, ARID1B, ARL3, ARNTL, ART4, ASAP1, ASPA, ASTN1, ATAT1, ATL1, ATP2B2, ATP2B4, ATP7A, ATP8A2, ATXN10, AVIL, B2M, BAG5, BAX, BCL11A, BCL11B, BCL6, BDNF, BHLHB9, BICD…
GO:0005524	ATP binding	GO_MolecularFunction-GOA_19.05.2017_00h00	6.3e-16	2.2e-12	[5, 6, 7, 8]	44.52	703	[AAK1, AASDH, ABCA1, ABCA10, ABCA13, ABCA2, ABCA5, ABCA9, ABCB10, ABCB11, ABCC1, ABCC10, ABCC11, ABCC12, ABCC3, ABCC4, ABCC5, ABCC6, ABCC8, ABCD1, ABCF2, ABCG1, ABCG2, ABCG5, ACSBG1, ACSF2, ACSF3, ACSL1, ACSL4, ACSL5, ACSM5, ACSS2, ACTBL2, ACTC1, ACTG2, ACTR1A, ACTR2, ACTR3, ACTR8, ACVR1B, ACVR1C, ACVR2A, ACVR2B, ACVRL1, ADCY10, ADCY2, ADCY4, ADCY5, ADCY6, AGER, AK2, AK3, AK4, AK5, AKT1, AKT2, AK…
GO:0023056	positive regulation of signaling	GO_BiologicalProcess-GOA_19.05.2017_00h00	6.7e-08	0.00022	[2, 3, 4]	41.08	700	[AAK1, ABAT, ACPP, ACVR1B, ACVR2A, ACVR2B, ACVRL1, ADAMTS20, ADCYAP1, ADCYAP1R1, ADGRG1, ADORA1, ADRA2B, AGER, AGO1, AGO3, AGPAT1, AGTR2, AKAP12, AKAP13, AKAP5, AKAP6, AKR1C2, AKT1, AKT3, ALS2, AMER1, ANGPT1, ANKRD17, ANXA2, APAF1, APLN, APP, AR, ARFGEF1, ARHGAP1, ARHGAP6, ARHGEF5, ARL2BP, ARNT, ARNTL, ARRB1, ARRDC3, ART4, ASPH, ASXL1, ASXL2, ATP6AP1, ATP6V1C2, ATPIF1, ATR, AVPI1, BAD, BAMBI, BAX…
GO:0010629	negative regulation of gene expression	GO_BiologicalProcess-GOA_19.05.2017_00h00	2.2e-06	0.0075	[4, 5, 6]	40.29	697	[ACVR1B, ACVR2B, ACVRL1, ADAR, AEBP1, AEBP2, AFF2, AGO1, AGO2, AGO3, AGO4, AHR, AICDA, AKIRIN2, AKT1, ANKRD52, APP, AR, ARHGAP35, ARID1A, ARID4A, ARID5B, ARNTL, ASF1A, ASXL1, ASZ1, ATAD2, ATAD2B, ATF7, ATN1, ATOH8, ATRX, ATXN1, ATXN1L, AURKB, BACH2, BATF3, BAZ2A, BCL11A, BCL6, BCL6B, BCL7A, BCLAF1, BCOR, BMP2, BPTF, BRCA1, BRD7, BRIP1, BTAF1, BTG2, C1QTNF3, C21orf33, C8orf88, CALR, CAPRIN1, CAPRI…
GO:0031226	intrinsic component of plasma membrane	GO_CellularComponent-GOA_19.05.2017_00h00	5.1e-06	0.016	[3, 4, 5, 6]	40.08	697	[ABCA1, ABCB11, ABCC1, ABCC10, ABCC11, ABCC3, ABCC4, ABCC5, ABCC8, ABCG1, ACVR1B, ACVR1C, ACVR2A, ACVR2B, ACVRL1, ADAM23, ADCY2, ADCY6, ADCYAP1R1, ADGRB1, ADGRG1, ADGRG2, ADGRL3, ADIPOR2, ADORA1, ADRA2B, AGER, AGTR2, AMIGO1, ANKH, APH1A, APLNR, APP, AQP2, AQP4, AQP9, ASIC1, ATP13A3, ATP13A4, ATP1A2, ATP1A3, ATP1A4, ATP1B2, ATP1B3, ATP1B4, ATP2A2, ATP2B1, ATP2B2, ATP2B3, ATP2B4, ATP6V1A, AVPR2, B3…
GO:0010647	positive regulation of cell communication	GO_BiologicalProcess-GOA_19.05.2017_00h00	1.1e-07	0.00038	[3, 4, 5]	41	695	[AAK1, ABAT, ACPP, ACVR1B, ACVR2A, ACVR2B, ACVRL1, ADAMTS20, ADCYAP1, ADCYAP1R1, ADGRG1, ADORA1, ADRA2B, AGER, AGO1, AGO3, AGPAT1, AGTR2, AKAP12, AKAP13, AKAP5, AKAP6, AKR1C2, AKT1, AKT3, ALS2, AMER1, ANGPT1, ANK3, ANKRD17, APAF1, APLN, APP, AR, ARFGEF1, ARHGAP1, ARHGAP6, ARHGEF5, ARL2BP, ARNT, ARNTL, ARRB1, ARRDC3, ART4, ASPH, ASXL1, ASXL2, ATP6AP1, ATP6V1C2, ATPIF1, ATR, AVPI1, BAD, BAMBI, BAX,…
GO:0009890	negative regulation of biosynthetic process	GO_BiologicalProcess-GOA_19.05.2017_00h00	4.7e-11	1.6e-07	[3, 4, 5]	42.62	693	[ACADL, ACADVL, ACER2, ACVR2B, ACVRL1, ADAR, AEBP1, AEBP2, AGO1, AGO2, AGO3, AGO4, AHR, AICDA, AKAP6, AKIRIN2, ANKRD52, AP2A1, APP, AR, ARHGAP35, ARID1A, ARID4A, ARID5B, ARNTL, ASB1, ASF1A, ASXL1, ATAD2, ATAD2B, ATF7, ATG7, ATN1, ATOH8, ATP1A3, ATP1A4, ATP2B4, ATR, ATRX, ATXN1, ATXN1L, AURKB, BACE2, BACH2, BATF3, BAZ2A, BCL11A, BCL6, BCL6B, BCL7A, BCLAF1, BCOR, BLM, BMP2, BMP5, BMPR2, BPTF, BRCA1…
GO:0045595	regulation of cell differentiation	GO_BiologicalProcess-GOA_19.05.2017_00h00	1.5e-10	5.5e-07	[3, 4, 5]	42.36	693	[ABCA1, ABCA5, ABCC8, ABCG1, ACTR2, ACVR1B, ACVR2A, ACVR2B, ACVRL1, ADAMTS12, ADAMTS20, ADCY6, ADCYAP1, ADGRA2, ADGRB3, ADGRG1, ADGRV1, ADRA2B, AFDN, AGER, AHI1, AKAP13, AKAP6, AKT1, ALMS1, ALOX12, AMIGO1, ANKRD17, ANKRD27, AP3B1, AP3D1, APP, AQP3, AR, ARF1, ARF6, ARHGAP35, ARHGEF2, ARID4A, ARNT, ARNTL, ASAP1, ASPA, ASXL1, ASXL2, ATAT1, ATOH8, ATP11C, ATP6AP1, ATP8A2, AVIL, B2M, BAD, BAG5, BAMBI,…
GO:0031327	negative regulation of cellular biosynthetic process	GO_BiologicalProcess-GOA_19.05.2017_00h00	1.9e-11	6.9e-08	[4, 5, 6]	42.82	686	[ACADL, ACADVL, ACER2, ACVR2B, ACVRL1, ADAR, AEBP1, AEBP2, AGO1, AGO2, AGO3, AGO4, AHR, AICDA, AKAP6, AKIRIN2, ANKRD52, AP2A1, APP, AR, ARHGAP35, ARID1A, ARID4A, ARID5B, ARNTL, ASB1, ASF1A, ASXL1, ATAD2, ATAD2B, ATF7, ATG7, ATN1, ATOH8, ATP1A3, ATP1A4, ATP2B4, ATR, ATRX, ATXN1, ATXN1L, AURKB, BACE2, BACH2, BATF3, BAZ2A, BCL11A, BCL6, BCL6B, BCL7A, BCLAF1, BCOR, BLM, BMP2, BMP5, BMPR2, BPTF, BRCA1…
GO:0031984	organelle subcompartment	GO_CellularComponent-GOA_19.05.2017_00h00	1.6e-08	5.7e-05	[3, 4, 5, 6, 7]	41.48	684	[A4GNT, ABCA1, ABCA5, ABCC6, ABCG1, ABHD4, ACER2, ACSL1, ACSL4, ACSL5, ADAM10, AGMO, AGPAT1, AGTRAP, AHCYL1, AKAP6, ALDH3A2, ALG1, ALG10, ALG10B, ALG11, ALG14, ALG3, ALG8, ALG9, AMFR, ANKLE2, ANKRD13C, ANTXR2, AP1G1, AP1M1, AP1S3, AP2B1, AP3D1, AP4M1, AP4S1, APH1A, APOO, APP, ARCN1, ARF1, ARF3, ARFGAP2, ARFGEF1, ARFIP1, ARHGAP32, ARL1, ARL3, ARRB1, ASNA1, ASPH, ATF6, ATG13, ATG14, ATG9A, ATL1, AT…
GO:0030030	cell projection organization	GO_BiologicalProcess-GOA_19.05.2017_00h00	3.4e-20	1.2e-16	[3]	46.28	678	[ABCC4, ABLIM3, ACSL4, ACTN2, ACTR1A, ACTR2, ACTR3, ADARB1, ADCY6, ADCYAP1, ADGRB1, ADGRB3, AGER, AHI1, AKT1, ALKBH1, ALMS1, ALPK3, ALS2, AMIGO1, ANK3, ANKRD27, ANO6, APBB2, APC, APP, ARF1, ARF4, ARF6, ARFGEF1, ARHGAP35, ARHGEF26, ARHGEF4, ARHGEF6, ARID1B, ARL13B, ARL3, ARL6, ART4, ASAP1, ATAT1, ATL1, ATMIN, ATP7A, ATP8A2, ATXN10, AVIL, B2M, B9D1, B9D2, BAG5, BBOF1, BBS1, BBS10, BBS7, BCL11A, BCL…
GO:0071822	protein complex subunit organization	GO_BiologicalProcess-GOA_19.05.2017_00h00	1e-05	0.034	[4]	39.98	676	[AASS, ABI2, ACADL, ACAN, ACAT1, ACOT13, ACPP, ACTN2, ACTR2, ACTR3, ACVRL1, ADAMTS2, ADD2, AHCTF1, AIM2, ALAD, ALDOB, AMER1, AMFR, ANGPT1, ANKRD27, ANKRD53, ANO6, ANXA2, AP2B1, APAF1, APBA1, APC, APEH, APIP, APP, AQP11, AR, ARF1, ARF6, ARFGEF1, ARFIP1, ARHGAP18, ARHGAP6, ARHGEF2, ARHGEF5, ARL2, ARL6, ARPC4, ARPC5L, ASAP1, ASIC1, ASPH, ATAT1, ATL1, ATL2, ATP6V0A2, ATP7A, ATPAF1, ATPIF1, ATXN10, AV…
GO:0006811	ion transport	GO_BiologicalProcess-GOA_19.05.2017_00h00	7.7e-06	0.025	[4]	40.07	672	[ABAT, ABCA1, ABCB11, ABCC1, ABCC10, ABCC11, ABCC3, ABCC4, ABCC5, ABCC6, ABCC8, ABCD1, ABCG1, ACE, ACSL1, ACSL4, ACTN2, ADCYAP1, ADCYAP1R1, ADORA1, AGTR2, AHCYL1, AKAP6, AKT1, AKT2, ALB, AMIGO1, ANK2, ANK3, ANKH, ANO3, ANO6, ANO7, ANO8, APBA1, APLNR, APOA2, APOC2, APP, AQP2, AQP4, AQP9, ARF1, ARHGAP1, ASIC1, ASNA1, ASPH, ATP10A, ATP10B, ATP10D, ATP11C, ATP13A3, ATP13A4, ATP1A2, ATP1A3, ATP1A4, AT…
GO:0051254	positive regulation of RNA metabolic process	GO_BiologicalProcess-GOA_19.05.2017_00h00	3.8e-14	1.3e-10	[4, 5, 6, 7, 8]	44.07	672	[ABLIM3, ACVR1B, ACVR2A, ACVRL1, ADCYAP1, AGO1, AGO2, AGTR2, AHI1, AHR, AICDA, AKIRIN2, AKT1, ALX4, ANKRD49, APP, AR, ARF4, ARHGEF2, ARID1A, ARID1B, ARID3B, ARID4A, ARID4B, ARMCX3, ARNT, ARNT2, ARNTL, ARNTL2, ARRB1, ASF1A, ASH1L, ASPH, ASXL1, ASXL2, ATAD2, ATAD2B, ATF6, ATMIN, ATOH8, ATP1B4, ATRX, ATXN7L3, AUTS2, BAMBI, BANP, BAZ1B, BCL11A, BCL11B, BCL9, BCL9L, BCLAF1, BLM, BMP2, BMP5, BMPR1A, BM…
GO:0005887	integral component of plasma membrane	GO_CellularComponent-GOA_19.05.2017_00h00	2.9e-06	0.0096	[4, 5, 6, 7]	40.32	671	[ABCA1, ABCB11, ABCC1, ABCC10, ABCC11, ABCC3, ABCC4, ABCC5, ABCC8, ABCG1, ACVR1B, ACVR1C, ACVR2A, ACVR2B, ACVRL1, ADAM23, ADCY2, ADCYAP1R1, ADGRB1, ADGRG1, ADGRG2, ADGRL3, ADORA1, ADRA2B, AGER, AGTR2, AMIGO1, ANKH, APH1A, APLNR, APP, AQP2, AQP4, AQP9, ASIC1, ATP13A3, ATP13A4, ATP1A2, ATP1A3, ATP1A4, ATP1B2, ATP1B3, ATP1B4, ATP2A2, ATP2B1, ATP2B2, ATP2B3, ATP2B4, ATP6V1A, AVPR2, B3GNT3, BACE1, BCA…
GO:0120036	plasma membrane bounded cell projection organization	GO_BiologicalProcess-GOA_19.05.2017_00h00	2.8e-20	1e-16	[4]	46.42	668	[ABCC4, ABLIM3, ACSL4, ACTN2, ACTR1A, ACTR2, ACTR3, ADARB1, ADCY6, ADCYAP1, ADGRB1, ADGRB3, AGER, AHI1, AKT1, ALKBH1, ALMS1, ALPK3, ALS2, AMIGO1, ANK3, ANKRD27, ANO6, APBB2, APC, APP, ARF1, ARF4, ARF6, ARFGEF1, ARHGAP35, ARHGEF26, ARHGEF4, ARHGEF6, ARID1B, ARL13B, ARL3, ARL6, ART4, ASAP1, ATAT1, ATL1, ATMIN, ATP7A, ATP8A2, ATXN10, AVIL, B2M, B9D1, B9D2, BAG5, BBOF1, BBS1, BBS10, BBS7, BCL11A, BCL…
GO:0051247	positive regulation of protein metabolic process	GO_BiologicalProcess-GOA_19.05.2017_00h00	5.4e-06	0.017	[4, 5, 6]	40.2	667	[ABI2, ACE, ACER2, ACSL1, ACVR1B, ACVR1C, ACVR2A, ACVR2B, ACVRL1, ADCY2, ADCY4, ADCY5, ADCY6, ADCYAP1, ADORA1, ADRA2B, AGER, AGTR2, AIM2, AKAP13, AKAP6, AKIRIN2, AKT1, AKT2, ALOX12, ALS2, AMER1, ANAPC1, ANAPC15, ANAPC16, ANAPC5, ANAPC7, ANGPT1, ANKLE2, ANXA2, APAF1, APC, APLNR, APOA2, APP, AR, ARFGEF1, ARHGEF2, ARHGEF5, ARIH1, ARIH2, ARL2BP, ARNT, ARRB1, ARRDC3, ASB9, ASPH, ATG14, ATG4B, ATG7, AT…
GO:0097458	neuron part	GO_CellularComponent-GOA_19.05.2017_00h00	1.3e-19	4.7e-16	[2, 3]	46.24	664	[AAK1, ABAT, ABCC8, ACSL4, ACTN2, ACVRL1, ADAM21, ADAM22, ADCY10, ADCY2, ADCY4, ADCYAP1, ADCYAP1R1, ADGRL3, ADGRV1, ADORA1, AGFG1, AGO2, AHCYL2, AIPL1, ALPK3, ALS2, AMFR, AMIGO1, AMPH, ANK1, ANK2, ANK3, ANKRD27, ANKS1A, AP3B1, AP3D1, AP3M1, AP3S2, APBA1, APBB2, APP, AQP11, ARF1, ARF4, ARHGAP32, ARHGEF15, ARHGEF2, ARID1A, ARID1B, ARIH1, ARL3, ARRB1, ASAP1, ASTN1, ASTN2, ATAT1, ATG7, ATL1, ATP1A2, …
GO:1902680	positive regulation of RNA biosynthetic process	GO_BiologicalProcess-GOA_19.05.2017_00h00	6.1e-14	2.1e-10	[5, 6, 7, 8, 9]	44.14	652	[ABLIM3, ACVR1B, ACVR2A, ACVRL1, ADCYAP1, AGO1, AGO2, AGTR2, AHI1, AHR, AICDA, AKIRIN2, AKT1, ALX4, ANKRD49, APP, AR, ARF4, ARHGEF2, ARID1A, ARID1B, ARID3B, ARID4A, ARID4B, ARMCX3, ARNT, ARNT2, ARNTL, ARNTL2, ARRB1, ASF1A, ASH1L, ASPH, ASXL1, ASXL2, ATAD2, ATAD2B, ATF6, ATMIN, ATOH8, ATP1B4, ATRX, ATXN7L3, AUTS2, BAMBI, BANP, BAZ1B, BCL11A, BCL11B, BCL9, BCL9L, BCLAF1, BLM, BMP2, BMP5, BMPR1A, BM…
GO:0010558	negative regulation of macromolecule biosynthetic process	GO_BiologicalProcess-GOA_19.05.2017_00h00	2.7e-11	9.5e-08	[4, 5, 6]	43.03	651	[ACER2, ACVR2B, ACVRL1, ADAR, AEBP1, AEBP2, AGO1, AGO2, AGO3, AGO4, AHR, AICDA, AKIRIN2, ANKRD52, AP2A1, APP, AR, ARHGAP35, ARID1A, ARID4A, ARID5B, ARNTL, ASB1, ASF1A, ASXL1, ATAD2, ATAD2B, ATF7, ATG7, ATN1, ATOH8, ATR, ATRX, ATXN1, ATXN1L, AURKB, BACE2, BACH2, BATF3, BAZ2A, BCL11A, BCL6, BCL6B, BCL7A, BCLAF1, BCOR, BLM, BMP2, BMPR2, BPTF, BRCA1, BRCA2, BRD7, BRIP1, BTAF1, BTG2, C21orf33, C8orf88…
GO:0045893	positive regulation of transcription, DNA-templated	GO_BiologicalProcess-GOA_19.05.2017_00h00	9.1e-14	3.2e-10	[5, 6, 7, 8, 9, 10, 11]	44.11	651	[ABLIM3, ACVR1B, ACVR2A, ACVRL1, ADCYAP1, AGO1, AGO2, AGTR2, AHI1, AHR, AICDA, AKIRIN2, AKT1, ALX4, ANKRD49, APP, AR, ARF4, ARHGEF2, ARID1A, ARID1B, ARID3B, ARID4A, ARID4B, ARMCX3, ARNT, ARNT2, ARNTL, ARNTL2, ARRB1, ASF1A, ASH1L, ASPH, ASXL1, ASXL2, ATAD2, ATAD2B, ATF6, ATMIN, ATOH8, ATP1B4, ATRX, ATXN7L3, AUTS2, BAMBI, BANP, BAZ1B, BCL11A, BCL11B, BCL9, BCL9L, BCLAF1, BLM, BMP2, BMP5, BMPR1A, BM…
GO:0030182	neuron differentiation	GO_BiologicalProcess-GOA_19.05.2017_00h00	2.4e-23	9e-20	[5, 7, 8]	47.72	649	[ACSL4, ACTR2, ADARB1, ADCY6, ADCYAP1, ADGRB1, ADGRB3, ADRA2B, AGER, AGTPBP1, AHI1, AKT1, ALDH1A2, ALKBH1, ALMS1, ALS2, AMIGO1, ANK3, ANKRD27, ANKS1A, APBB2, APP, ARF1, ARF4, ARF6, ARFGEF1, ARHGAP35, ARID1B, ARL3, ART4, ASAP1, ATAT1, ATL1, ATP2B2, ATP2B4, ATP7A, ATP8A2, ATXN10, AVIL, B2M, BAG5, BCL11A, BCL11B, BCL6, BDNF, BHLHB9, BICDL1, BLOC1S1, BLOC1S3, BLOC1S4, BLOC1S5, BMP2, BMP5, BMPR2, BNIP…
GO:0005794	Golgi apparatus	GO_CellularComponent-GOA_19.05.2017_00h00	4.3e-08	0.00014	[3, 4, 5, 6, 7]	41.5	642	[A4GNT, ABCA1, ABCA5, ABCG1, ACAN, ACER2, ACO1, ACTR1A, ADAM10, ADAM19, AGBL4, AGTRAP, AKR1E2, ALB, AMFR, ANK3, AP1G1, AP1M1, AP1S3, AP2A1, AP2A2, AP2B1, AP3B1, AP3D1, AP3M1, AP3S2, AP4M1, AP4S1, APBA1, APH1A, APOO, APP, AQP2, ARCN1, ARF1, ARF3, ARF4, ARF6, ARFGAP2, ARFGEF1, ARFIP1, ARHGAP32, ARHGEF2, ARL1, ARL17A, ARL2, ARL3, ARRB1, ASH1L, ASIC1, ATAT1, ATF6, ATG9A, ATL1, ATP1A3, ATP1A4, ATP2B3,…
GO:0009967	positive regulation of signal transduction	GO_BiologicalProcess-GOA_19.05.2017_00h00	5.9e-07	0.0019	[3, 4, 5, 6]	40.91	635	[AAK1, ABAT, ACPP, ACVR1B, ACVR2A, ACVR2B, ACVRL1, ADAMTS20, ADCYAP1, ADCYAP1R1, ADGRG1, ADORA1, ADRA2B, AGER, AGO1, AGO3, AGPAT1, AGTR2, AKAP12, AKAP13, AKAP5, AKAP6, AKR1C2, AKT1, AKT3, ALS2, AMER1, ANGPT1, ANKRD17, APAF1, APP, AR, ARFGEF1, ARHGAP1, ARHGAP6, ARHGEF5, ARL2BP, ARNT, ARNTL, ARRB1, ARRDC3, ART4, ASPH, ASXL1, ASXL2, ATP6AP1, ATP6V1C2, ATPIF1, ATR, AVPI1, BAD, BAMBI, BAX, BCL2L1, BCL…
GO:0032270	positive regulation of cellular protein metabolic process	GO_BiologicalProcess-GOA_19.05.2017_00h00	1e-06	0.0035	[4, 5, 6, 7]	40.8	634	[ABI2, ACE, ACER2, ACSL1, ACVR1B, ACVR1C, ACVR2A, ACVR2B, ACVRL1, ADCY2, ADCY4, ADCY5, ADCY6, ADCYAP1, ADORA1, ADRA2B, AGER, AGTR2, AIM2, AKAP13, AKAP6, AKIRIN2, AKT1, AKT2, ALOX12, ALS2, AMER1, ANAPC1, ANAPC15, ANAPC16, ANAPC5, ANAPC7, ANGPT1, ANKLE2, ANXA2, APAF1, APLNR, APP, AR, ARFGEF1, ARHGEF2, ARHGEF5, ARIH1, ARIH2, ARL2BP, ARNT, ARRB1, ARRDC3, ASPH, ATG14, ATG7, ATP2B4, ATP6AP1, ATPIF1, AU…
GO:0008038	Retrograde vesicle is tethered at the ER by the NRZ complex and t-SNAREs	REACTOME_Reactions_19.05.2017	2e-07	0.00067	[-1]	41.26	623	[AAK1, ABCC4, ACTN2, ACTR1A, ACTR2, ACTR3, ADRA2B, AGBL4, AGFG1, AGTPBP1, AHCTF1, AK3, AKAP1, AKAP10, AKT1, AKT2, AKT3, ALB, ALMS1, ALS2, ALS2CL, AMPH, ANGPT1, ANK1, ANK2, ANK3, ANKRD27, ANXA2, ANXA5, AP1G1, AP1M1, AP1S3, AP2A1, AP2A2, AP2B1, AP3B1, AP3M1, AP4M1, AP4S1, APLP2, APP, AR, ARCN1, ARF1, ARF3, ARF4, ARF6, ARFGAP2, ARL1, ARL2, ARPC4, ARRB1, ATP1B2, ATP1B3, ATP2A2, ATP2B1, ATP2B2, ATP2B3…
GO:0008041	COPI vesicle uncoating at the ER	REACTOME_Reactions_19.05.2017	2e-07	0.00067	[-1]	41.26	623	[AAK1, ABCC4, ACTN2, ACTR1A, ACTR2, ACTR3, ADRA2B, AGBL4, AGFG1, AGTPBP1, AHCTF1, AK3, AKAP1, AKAP10, AKT1, AKT2, AKT3, ALB, ALMS1, ALS2, ALS2CL, AMPH, ANGPT1, ANK1, ANK2, ANK3, ANKRD27, ANXA2, ANXA5, AP1G1, AP1M1, AP1S3, AP2A1, AP2A2, AP2B1, AP3B1, AP3M1, AP4M1, AP4S1, APLP2, APP, AR, ARCN1, ARF1, ARF3, ARF4, ARF6, ARFGAP2, ARL1, ARL2, ARPC4, ARRB1, ATP1B2, ATP1B3, ATP2A2, ATP2B1, ATP2B2, ATP2B3…
GO:0048585	negative regulation of response to stimulus	GO_BiologicalProcess-GOA_19.05.2017_00h00	4.3e-07	0.0014	[2, 3, 4]	41.08	622	[ABAT, ABR, ADAMTS12, ADAR, ADCYAP1, ADGRA2, ADGRG3, ADORA1, AGER, AGTR2, AIDA, AKT1, ALOX12, AMER1, ANGPT1, ANXA2, APC, APLN, APLNR, APOA2, APP, AR, ARHGAP35, ARHGAP42, ARHGEF2, ARNTL, ARRB1, ASH1L, ASPN, ASXL1, ATG7, ATP2B4, BAG5, BAMBI, BAX, BCL2L1, BCL2L10, BCL2L2, BCL6, BCL9L, BCR, BDKRB2, BICD1, BMP2, BMP5, BMPER, BRAF, BRAP, BRCA1, BRD4, BTC, C12orf66, C1QTNF3, C5orf30, C6orf89, C8orf4, CA…
GO:2000113	negative regulation of cellular macromolecule biosynthetic process	GO_BiologicalProcess-GOA_19.05.2017_00h00	5.6e-11	1.9e-07	[5, 6, 7]	43.1	621	[ACER2, ACVR2B, ACVRL1, ADAR, AEBP1, AEBP2, AGO1, AGO2, AGO3, AGO4, AHR, AICDA, AKIRIN2, ANKRD52, APP, AR, ARHGAP35, ARID1A, ARID4A, ARID5B, ARNTL, ASF1A, ASXL1, ATAD2, ATAD2B, ATF7, ATG7, ATN1, ATOH8, ATR, ATRX, ATXN1, ATXN1L, AURKB, BACE2, BACH2, BATF3, BAZ2A, BCL11A, BCL6, BCL6B, BCL7A, BCLAF1, BCOR, BLM, BMP2, BMPR2, BPTF, BRCA1, BRCA2, BRD7, BRIP1, BTAF1, BTG2, C21orf33, C8orf88, CALR, CAPRI…
GO:0042325	regulation of phosphorylation	GO_BiologicalProcess-GOA_19.05.2017_00h00	1e-07	0.00037	[6, 7]	41.43	619	[ABI2, ACE, ACSL1, ACVR1B, ACVR2A, ACVR2B, ACVRL1, ADAR, ADARB1, ADCY2, ADCY4, ADCY5, ADCY6, ADCYAP1, ADORA1, ADRA2B, AGER, AIDA, AKAP13, AKT1, AKT2, ALS2, ANGPT1, ANKLE2, ANXA2, APC, APIP, APLN, APLNR, APP, AR, ARHGEF2, ARHGEF5, ARL2BP, ARNT, ARRB1, ASH1L, ASPN, ATG14, ATP2B4, ATP6AP1, ATP7A, AVPI1, BAD, BAX, BDKRB2, BLM, BMP2, BMP5, BMPER, BMPR1A, BMPR2, BNIP2, BRAF, BRD4, BTBD10, C21orf33, C8o…
GO:0006461	protein complex assembly	GO_BiologicalProcess-GOA_19.05.2017_00h00	2.1e-06	0.007	[4, 5]	40.76	602	[AASS, ABI2, ACADL, ACAT1, ACOT13, ACPP, ACTN2, ACTR2, ACTR3, ACVRL1, ADD2, AHCTF1, AIM2, ALAD, ALDOB, AMER1, AMFR, ANGPT1, ANKRD27, ANKRD53, ANO6, ANXA2, AP2B1, APAF1, APBA1, APC, APIP, APP, AQP11, AR, ARF1, ARF6, ARFGEF1, ARFIP1, ARHGAP18, ARHGAP6, ARHGEF2, ARHGEF5, ARL2, ARL6, ARPC4, ARPC5L, ASAP1, ASIC1, ATAT1, ATL1, ATL2, ATP6V0A2, ATPAF1, ATPIF1, ATXN10, AVIL, B4GALT1, BAD, BAX, BBS10, BCL1…
GO:0055085	transmembrane transport	GO_BiologicalProcess-GOA_19.05.2017_00h00	2.1e-06	0.0069	[4]	40.79	602	[ABCA1, ABCA10, ABCA13, ABCA2, ABCA5, ABCA9, ABCB10, ABCB11, ABCC1, ABCC10, ABCC11, ABCC12, ABCC3, ABCC4, ABCC5, ABCC6, ABCC8, ABCD1, ABCG1, ABCG2, ABCG5, ACTN2, ADD2, AHCYL1, AKAP6, AKT1, AKT2, AMIGO1, ANK2, ANK3, ANKH, ANO3, ANO6, ANO7, ANO8, APLNR, APP, AQP2, AQP4, AQP9, ARF1, ARHGAP1, ASIC1, ASPH, ATP10A, ATP10D, ATP11C, ATP13A3, ATP13A4, ATP1A2, ATP1A3, ATP1A4, ATP1B2, ATP1B3, ATP2A2, ATP2B1…
GO:0051336	regulation of hydrolase activity	GO_BiologicalProcess-GOA_19.05.2017_00h00	3.7e-06	0.012	[4]	40.62	600	[ABHD5, ABR, ACAP2, ACER2, ACTN2, ACVR1C, ADAP1, ADAP2, ADCYAP1, ADCYAP1R1, ADGRB3, AFDN, AGAP1, AGFG1, AGTR2, AIM2, AKAP13, AKAP6, AKIRIN2, AKT1, AKT2, ALDH1A1, ALDOB, ALOX12, ALS2, ALS2CL, AMOT, ANGPT1, ANKRD27, APAF1, APLP2, APOA2, APOC2, APP, ARF4, ARFGAP2, ARFGEF1, ARFGEF3, ARHGAP1, ARHGAP12, ARHGAP17, ARHGAP18, ARHGAP20, ARHGAP24, ARHGAP26, ARHGAP30, ARHGAP31, ARHGAP32, ARHGAP33, ARHGAP35, …
GO:0045934	negative regulation of nucleobase-containing compound metabolic process	GO_BiologicalProcess-GOA_19.05.2017_00h00	6.4e-08	0.00021	[4, 5, 6]	41.68	599	[ACVR2B, ACVRL1, AEBP1, AEBP2, AHR, AICDA, AKAP6, AKIRIN2, ANKRD52, APP, AR, ARHGAP35, ARID1A, ARID4A, ARID5B, ARNTL, ASF1A, ASXL1, ATAD2, ATAD2B, ATF7, ATG7, ATN1, ATOH8, ATR, ATRX, ATXN1, ATXN1L, AURKB, BACH2, BATF3, BAZ2A, BCL11A, BCL6, BCL6B, BCL7A, BCLAF1, BCOR, BLM, BMP2, BMPR2, BPTF, BRCA1, BRCA2, BRD7, BRIP1, BTAF1, BTG2, C21orf33, CALR, CAV1, CBFA2T3, CBX1, CBX5, CBX6, CC2D1A, CC2D1B, CC…
GO:0001932	regulation of protein phosphorylation	GO_BiologicalProcess-GOA_19.05.2017_00h00	7.3e-07	0.0024	[6, 7, 8]	41.23	576	[ABI2, ACE, ACSL1, ACVR1B, ACVR2A, ACVR2B, ACVRL1, ADAR, ADARB1, ADCY2, ADCY4, ADCY5, ADCY6, ADCYAP1, ADORA1, ADRA2B, AGER, AIDA, AKAP13, AKT1, AKT2, ALS2, ANGPT1, ANXA2, APC, APIP, APLNR, APP, AR, ARHGEF2, ARHGEF5, ARL2BP, ARRB1, ASH1L, ASPN, ATG14, ATP2B4, ATP6AP1, AVPI1, BAX, BDKRB2, BLM, BMP2, BMP5, BMPER, BMPR1A, BMPR2, BNIP2, BRAF, BRD4, C21orf33, C8orf4, CAB39, CACTIN, CACUL1, CAMK1, CAMK2…
GO:0051130	positive regulation of cellular component organization	GO_BiologicalProcess-GOA_19.05.2017_00h00	5e-14	1.7e-10	[3, 4, 5]	44.97	572	[ABI2, ABLIM3, ABR, ACTN2, ACTR2, ACTR3, ADCYAP1, ADGRB1, ADGRB2, ADGRB3, ADGRL3, AHI1, AIM2, AKT1, AKT2, AMIGO1, AMOT, ANGPT1, ANK1, ANKFY1, ANKRD27, ANKRD53, ANO6, ANXA2, APC, APLN, APOC2, AR, ARF1, ARF6, ARFIP1, ARHGAP35, ARHGEF15, ARHGEF5, ARIH2, ARL2, ARPC4, ARPC5L, ARRB1, ASAP1, ATAT1, ATG13, ATMIN, ATP7A, ATP8A1, ATP8A2, ATPIF1, ATR, ATRX, AURKB, AUTS2, AVIL, B2M, BAD, BAX, BCL11A, BCL2L11…
GO:0023057	negative regulation of signaling	GO_BiologicalProcess-GOA_19.05.2017_00h00	6.8e-08	0.00023	[2, 3, 4]	41.95	558	[ABCC8, ACVR1C, ADAMTS12, ADAR, ADGRA2, ADGRG3, ADORA1, ADRA2B, AGER, AGTR2, AIDA, AKT1, AMER1, APC, APLN, APLNR, APP, AR, ARF1, ARHGAP35, ARHGAP42, ARHGEF2, ARNTL, ARRB1, ASH1L, ASIC1, ASPN, ASXL1, ATP2B4, BAG5, BAMBI, BAX, BCL2L1, BCL2L10, BCL2L2, BCL6, BCL9L, BDKRB2, BICD1, BMP2, BMP5, BMPER, BRAF, BRAP, BRCA1, BTC, C12orf66, C1QTNF3, C6orf89, C8orf4, CACTIN, CALR, CAPN5, CARD19, CASP8, CAV1, …
GO:0010648	negative regulation of cell communication	GO_BiologicalProcess-GOA_19.05.2017_00h00	5.5e-08	0.00019	[3, 4, 5]	42.01	557	[ABCC8, ACVR1C, ADAMTS12, ADAR, ADGRA2, ADGRG3, ADORA1, ADRA2B, AGER, AGTR2, AIDA, AKT1, AMER1, APC, APLN, APLNR, APP, AR, ARF1, ARHGAP35, ARHGAP42, ARHGEF2, ARNTL, ARRB1, ASH1L, ASIC1, ASPN, ASXL1, ATP2B4, BAG5, BAMBI, BAX, BCL2L1, BCL2L10, BCL2L2, BCL6, BCL9L, BDKRB2, BICD1, BMP2, BMP5, BMPER, BRAF, BRAP, BRCA1, BTC, C12orf66, C1QTNF3, C6orf89, C8orf4, CACTIN, CALR, CAPN5, CARD19, CASP8, CAV1, …
GO:0071495	cellular response to endogenous stimulus	GO_BiologicalProcess-GOA_19.05.2017_00h00	3e-07	0.001	[3]	41.6	555	[ABHD2, ACAP2, ACSL1, ACTN2, ACTR2, ACVR2A, ACVR2B, ACVRL1, ADAMTS12, ADCY2, ADCY4, ADCY5, ADCY6, ADCYAP1, ADIPOR2, AGTR2, AGTRAP, AHCYL1, AKAP13, AKAP6, AKR1C2, AKT1, AKT2, APAF1, APC, APP, APPL1, AQP9, AR, ARHGEF18, ARHGEF2, ARID1A, ARNTL, ASPN, ATG7, ATP1A2, ATP1A3, ATP1A4, ATP2B1, ATP2B4, ATP6AP1, ATP6V0A2, ATP6V0E1, ATP6V1A, ATP6V1B1, ATP6V1C1, ATP6V1C2, ATP6V1H, ATP7A, AVPR2, BAD, BAMBI, BC…
GO:0022402	cell cycle process	GO_BiologicalProcess-GOA_19.05.2017_00h00	2.5e-07	0.00085	[2, 4]	41.65	554	[ACTR1A, ACTR2, ACTR3, ACVR1B, AGO4, AHCTF1, AKT1, AKT2, ALMS1, ANAPC1, ANAPC15, ANAPC16, ANAPC5, ANAPC7, ANK3, ANKLE2, ANKRD17, ANKRD53, ANXA11, APBB2, APC, APP, ARF1, ARHGEF2, ARL2, ARL3, ASZ1, ATP2B4, ATRX, AURKB, AURKC, B9D2, BAX, BCAT1, BCL2L1, BCL6, BLM, BNIP2, BRCA1, BRCA2, BRD4, BRD7, BRINP1, BRINP2, BRINP3, BRIP1, BTC, BTG2, C11orf80, C2CD3, C8orf4, CAB39, CAB39L, CACUL1, CALR, CAMK2A, C…
GO:0033043	regulation of organelle organization	GO_BiologicalProcess-GOA_19.05.2017_00h00	1.9e-10	6.8e-07	[4, 5]	43.4	552	[ABI2, ABLIM3, ACTN2, ACTR2, ACTR3, ADD2, AFAP1, AICDA, AKAP13, AKT1, AKT2, ALMS1, ALPK3, AMOT, ANAPC15, ANK1, ANKRD27, ANKRD53, ANXA2, APC, ARF1, ARF6, ARFGEF1, ARFIP1, ARHGAP18, ARHGAP35, ARHGAP6, ARHGEF15, ARHGEF2, ARHGEF5, ARIH2, ARL2, ARPC4, ARPC5L, ARRB1, ASAP1, ASAP3, ASF1A, ATAD2, ATAD2B, ATAT1, ATG13, ATG7, ATMIN, ATPIF1, ATR, ATRX, ATXN2, ATXN2L, AURKB, AUTS2, AVIL, BAD, BAX, BCL2L1, BC…
GO:0051094	positive regulation of developmental process	GO_BiologicalProcess-GOA_19.05.2017_00h00	7.3e-10	2.5e-06	[2, 3, 4]	43.09	552	[ACTR2, ACVR1B, ACVR2A, ACVR2B, ACVRL1, ADAMTS20, ADCYAP1, ADGRB1, ADGRB2, ADGRB3, ADGRL3, ADRA2B, AGER, AGTR2, AHI1, AKAP6, AKT1, ALOX12, AMIGO1, AMOT, ANKRD27, ANO6, AP3B1, AP3D1, APLNR, AR, ARF1, ARHGAP35, ARNT, ARNTL, ASPA, ASXL2, ATOH8, ATP11C, ATP6AP1, ATP8A2, ATXN1L, AVIL, B4GALT1, BAD, BAMBI, BAX, BCL11A, BCL6, BCL9L, BDNF, BHLHB9, BLOC1S5, BMP1, BMP2, BMP5, BMPR1A, BMPR2, BNIP2, BRAF, BR…
GO:0043005	neuron projection	GO_CellularComponent-GOA_19.05.2017_00h00	3.9e-17	1.4e-13	[3, 4, 5]	46.6	549	[AAK1, ABAT, ACTN2, ACVRL1, ADAM21, ADAM22, ADCY10, ADCY2, ADCY4, ADCYAP1, ADCYAP1R1, ADGRL3, ADGRV1, ADORA1, AGO2, AHCYL2, ALPK3, ALS2, AMFR, AMIGO1, ANK1, ANK2, ANK3, ANKRD27, ANKS1A, AP3B1, AP3D1, AP3M1, AP3S2, APBA1, APBB2, APP, AQP11, ARF1, ARF4, ARHGAP32, ARHGEF15, ARHGEF2, ARL3, ARRB1, ASAP1, ATAT1, ATG7, ATL1, ATP1A2, ATP1A3, ATP2B1, ATP2B4, ATP7A, ATP8A2, ATXN10, ATXN1L, AVIL, BACE1, BBS…
GO:0018193	peptidyl-amino acid modification	GO_BiologicalProcess-GOA_19.05.2017_00h00	1.4e-07	0.00049	[6, 7]	41.91	541	[ABI2, ACE, ACVR1B, ADH5, ADORA1, ADRA2B, AGBL1, AGBL4, AGTPBP1, AKT1, AKT2, AKT3, ANGPT1, APOA2, APP, ARHGEF2, ARID4A, ARID4B, ARL2BP, ARNT, ARRB1, ASH1L, ASPH, ATAT1, ATP2B4, ATP7A, ATR, ATRX, AURKB, AURKC, AUTS2, BAX, BAZ1B, BCL11A, BCOR, BCR, BDKRB2, BLOC1S1, BRAF, BRCA1, BRCA2, BRD7, BRD8, BRPF3, BTC, BTK, C21orf33, CAB39, CAMK1, CAMK1D, CAMK2A, CAMK2D, CAMK2G, CAMK4, CAMKK2, CAMKV, CAPRIN2,…
GO:0051253	negative regulation of RNA metabolic process	GO_BiologicalProcess-GOA_19.05.2017_00h00	5.1e-07	0.0017	[4, 5, 6, 7, 8]	41.62	529	[ACVR2B, AEBP1, AEBP2, AHR, AICDA, AKIRIN2, ANKRD52, APP, AR, ARHGAP35, ARID1A, ARID4A, ARID5B, ARNTL, ASF1A, ASXL1, ATAD2, ATAD2B, ATF7, ATN1, ATOH8, ATRX, ATXN1, ATXN1L, AURKB, BACH2, BATF3, BAZ2A, BCL11A, BCL6, BCL6B, BCL7A, BCLAF1, BCOR, BMP2, BPTF, BRCA1, BRD7, BRIP1, BTAF1, BTG2, C21orf33, CALR, CAV1, CBFA2T3, CBX1, CBX5, CBX6, CC2D1A, CC2D1B, CCAR1, CCAR2, CCND3, CCNE1, CCNT1, CDC73, CDK2,…
GO:0048666	neuron development	GO_BiologicalProcess-GOA_19.05.2017_00h00	4.1e-20	1.5e-16	[4, 5, 6, 8, 9]	48.25	524	[ACSL4, ACTR2, ADARB1, ADCY6, ADCYAP1, ADGRB1, ADGRB3, AGER, AHI1, AKT1, ALKBH1, ALMS1, ALS2, AMIGO1, ANK3, ANKRD27, ANKS1A, APBB2, APP, ARF1, ARF4, ARF6, ARFGEF1, ARHGAP35, ARID1B, ARL3, ART4, ASAP1, ATAT1, ATL1, ATP7A, ATP8A2, ATXN10, AVIL, B2M, BAG5, BCL11A, BCL11B, BDNF, BHLHB9, BICDL1, BLOC1S1, BLOC1S3, BLOC1S4, BLOC1S5, BMP5, BMPR2, BRAF, BTG2, C21orf33, C2orf71, CABP4, CAMK1, CAMK1D, CAMK2…
GO:0000654	Generic Transcription Pathway	REACTOME_Pathways_19.05.2017	1.1e-07	0.00039	[-1]	42.08	521	[AEBP2, AFF4, AGO1, AGO2, AGO3, AGO4, AKT1, AKT2, AKT3, APAF1, AR, ARID4B, ASZ1, ATAD2, ATP1B4, ATR, ATRIP, AURKB, BANP, BAX, BAZ1B, BAZ2A, BCL2L11, BCL6, BLM, BNIP3L, BRCA1, BRD2, BRD7, BRIP1, BRPF3, BTG2, CARM1, CASC3, CASP10, CASP2, CCNB1, CCNE1, CCNH, CCNK, CCNT1, CCNT2, CDC40, CDC73, CDK12, CDK13, CDK2, CDK5R1, CDK7, CDK8, CDKN1B, CDKN2B, CHD3, CHD4, CHTOP, CITED2, CNOT10, CNOT3, CNOT6, CNOT…
GO:0000864	Transcriptional Regulation by TP53	REACTOME_Pathways_19.05.2017	1.1e-07	0.00039	[-1]	42.08	521	[AEBP2, AFF4, AGO1, AGO2, AGO3, AGO4, AKT1, AKT2, AKT3, APAF1, AR, ARID4B, ASZ1, ATAD2, ATP1B4, ATR, ATRIP, AURKB, BANP, BAX, BAZ1B, BAZ2A, BCL2L11, BCL6, BLM, BNIP3L, BRCA1, BRD2, BRD7, BRIP1, BRPF3, BTG2, CARM1, CASC3, CASP10, CASP2, CCNB1, CCNE1, CCNH, CCNK, CCNT1, CCNT2, CDC40, CDC73, CDK12, CDK13, CDK2, CDK5R1, CDK7, CDK8, CDKN1B, CDKN2B, CHD3, CHD4, CHTOP, CITED2, CNOT10, CNOT3, CNOT6, CNOT…
GO:0001469	TP53 Regulates Transcription of Cell Cycle Genes	REACTOME_Pathways_19.05.2017	1.1e-07	0.00039	[-1]	42.08	521	[AEBP2, AFF4, AGO1, AGO2, AGO3, AGO4, AKT1, AKT2, AKT3, APAF1, AR, ARID4B, ASZ1, ATAD2, ATP1B4, ATR, ATRIP, AURKB, BANP, BAX, BAZ1B, BAZ2A, BCL2L11, BCL6, BLM, BNIP3L, BRCA1, BRD2, BRD7, BRIP1, BRPF3, BTG2, CARM1, CASC3, CASP10, CASP2, CCNB1, CCNE1, CCNH, CCNK, CCNT1, CCNT2, CDC40, CDC73, CDK12, CDK13, CDK2, CDK5R1, CDK7, CDK8, CDKN1B, CDKN2B, CHD3, CHD4, CHTOP, CITED2, CNOT10, CNOT3, CNOT6, CNOT…
GO:0007699	E2F7 and E2F8 homo- and heterodimers bind the E2F1 gene promoter	REACTOME_Reactions_19.05.2017	1.1e-07	0.00039	[-1]	42.08	521	[AEBP2, AFF4, AGO1, AGO2, AGO3, AGO4, AKT1, AKT2, AKT3, APAF1, AR, ARID4B, ASZ1, ATAD2, ATP1B4, ATR, ATRIP, AURKB, BANP, BAX, BAZ1B, BAZ2A, BCL2L11, BCL6, BLM, BNIP3L, BRCA1, BRD2, BRD7, BRIP1, BRPF3, BTG2, CARM1, CASC3, CASP10, CASP2, CCNB1, CCNE1, CCNH, CCNK, CCNT1, CCNT2, CDC40, CDC73, CDK12, CDK13, CDK2, CDK5R1, CDK7, CDK8, CDKN1B, CDKN2B, CHD3, CHD4, CHTOP, CITED2, CNOT10, CNOT3, CNOT6, CNOT…
GO:0007700	E2F7 and E2F8 homo- and heterodimers inhibit E2F1 expression	REACTOME_Reactions_19.05.2017	1.1e-07	0.00039	[-1]	42.08	521	[AEBP2, AFF4, AGO1, AGO2, AGO3, AGO4, AKT1, AKT2, AKT3, APAF1, AR, ARID4B, ASZ1, ATAD2, ATP1B4, ATR, ATRIP, AURKB, BANP, BAX, BAZ1B, BAZ2A, BCL2L11, BCL6, BLM, BNIP3L, BRCA1, BRD2, BRD7, BRIP1, BRPF3, BTG2, CARM1, CASC3, CASP10, CASP2, CCNB1, CCNE1, CCNH, CCNK, CCNT1, CCNT2, CDC40, CDC73, CDK12, CDK13, CDK2, CDK5R1, CDK7, CDK8, CDKN1B, CDKN2B, CHD3, CHD4, CHTOP, CITED2, CNOT10, CNOT3, CNOT6, CNOT…
GO:0001494	TP53 Regulates Transcription of Genes Involved in G1 Cell Cycle Arrest	REACTOME_Pathways_19.05.2017	1.1e-07	0.00039	[-1]	42.08	521	[AEBP2, AFF4, AGO1, AGO2, AGO3, AGO4, AKT1, AKT2, AKT3, APAF1, AR, ARID4B, ASZ1, ATAD2, ATP1B4, ATR, ATRIP, AURKB, BANP, BAX, BAZ1B, BAZ2A, BCL2L11, BCL6, BLM, BNIP3L, BRCA1, BRD2, BRD7, BRIP1, BRPF3, BTG2, CARM1, CASC3, CASP10, CASP2, CCNB1, CCNE1, CCNH, CCNK, CCNT1, CCNT2, CDC40, CDC73, CDK12, CDK13, CDK2, CDK5R1, CDK7, CDK8, CDKN1B, CDKN2B, CHD3, CHD4, CHTOP, CITED2, CNOT10, CNOT3, CNOT6, CNOT…
GO:0001640	RNA Polymerase II Transcription	REACTOME_Pathways_19.05.2017	1.1e-07	0.00039	[-1]	42.08	521	[AEBP2, AFF4, AGO1, AGO2, AGO3, AGO4, AKT1, AKT2, AKT3, APAF1, AR, ARID4B, ASZ1, ATAD2, ATP1B4, ATR, ATRIP, AURKB, BANP, BAX, BAZ1B, BAZ2A, BCL2L11, BCL6, BLM, BNIP3L, BRCA1, BRD2, BRD7, BRIP1, BRPF3, BTG2, CARM1, CASC3, CASP10, CASP2, CCNB1, CCNE1, CCNH, CCNK, CCNT1, CCNT2, CDC40, CDC73, CDK12, CDK13, CDK2, CDK5R1, CDK7, CDK8, CDKN1B, CDKN2B, CHD3, CHD4, CHTOP, CITED2, CNOT10, CNOT3, CNOT6, CNOT…
GO:0001657	Gene expression (Transcription)	REACTOME_Pathways_19.05.2017	1.1e-07	0.00039	[-1]	42.08	521	[AEBP2, AFF4, AGO1, AGO2, AGO3, AGO4, AKT1, AKT2, AKT3, APAF1, AR, ARID4B, ASZ1, ATAD2, ATP1B4, ATR, ATRIP, AURKB, BANP, BAX, BAZ1B, BAZ2A, BCL2L11, BCL6, BLM, BNIP3L, BRCA1, BRD2, BRD7, BRIP1, BRPF3, BTG2, CARM1, CASC3, CASP10, CASP2, CCNB1, CCNE1, CCNH, CCNK, CCNT1, CCNT2, CDC40, CDC73, CDK12, CDK13, CDK2, CDK5R1, CDK7, CDK8, CDKN1B, CDKN2B, CHD3, CHD4, CHTOP, CITED2, CNOT10, CNOT3, CNOT6, CNOT…
GO:0009550	E2F7 binds E2F8	REACTOME_Reactions_19.05.2017	1.1e-07	0.00039	[-1]	42.08	521	[AEBP2, AFF4, AGO1, AGO2, AGO3, AGO4, AKT1, AKT2, AKT3, APAF1, AR, ARID4B, ASZ1, ATAD2, ATP1B4, ATR, ATRIP, AURKB, BANP, BAX, BAZ1B, BAZ2A, BCL2L11, BCL6, BLM, BNIP3L, BRCA1, BRD2, BRD7, BRIP1, BRPF3, BTG2, CARM1, CASC3, CASP10, CASP2, CCNB1, CCNE1, CCNH, CCNK, CCNT1, CCNT2, CDC40, CDC73, CDK12, CDK13, CDK2, CDK5R1, CDK7, CDK8, CDKN1B, CDKN2B, CHD3, CHD4, CHTOP, CITED2, CNOT10, CNOT3, CNOT6, CNOT…
GO:0009551	E2F8 forms homodimers	REACTOME_Reactions_19.05.2017	1.1e-07	0.00039	[-1]	42.08	521	[AEBP2, AFF4, AGO1, AGO2, AGO3, AGO4, AKT1, AKT2, AKT3, APAF1, AR, ARID4B, ASZ1, ATAD2, ATP1B4, ATR, ATRIP, AURKB, BANP, BAX, BAZ1B, BAZ2A, BCL2L11, BCL6, BLM, BNIP3L, BRCA1, BRD2, BRD7, BRIP1, BRPF3, BTG2, CARM1, CASC3, CASP10, CASP2, CCNB1, CCNE1, CCNH, CCNK, CCNT1, CCNT2, CDC40, CDC73, CDK12, CDK13, CDK2, CDK5R1, CDK7, CDK8, CDKN1B, CDKN2B, CHD3, CHD4, CHTOP, CITED2, CNOT10, CNOT3, CNOT6, CNOT…
GO:0007010	cytoskeleton organization	GO_BiologicalProcess-GOA_19.05.2017_00h00	9.3e-07	0.0031	[4]	41.53	520	[ABI2, ABLIM3, ABR, ACTC1, ACTN2, ACTR2, ACTR3, ADD2, AFAP1, AGFG1, AKAP13, ALMS1, AMOT, ANK1, ANK2, ANK3, ANKRD53, APC, ARF1, ARF6, ARFGEF1, ARFIP1, ARHGAP18, ARHGAP26, ARHGAP35, ARHGAP6, ARHGEF15, ARHGEF18, ARHGEF2, ARHGEF5, ARL2, ARPC4, ARPC5L, ARRB1, ASAP3, ATAT1, ATP8A2, ATRX, AURKB, AURKC, AVIL, BCAR1, BCL6, BCR, BICD1, BICD2, BNIP2, BRAF, BRCA1, BRCA2, BRWD3, C16orf45, C2CD3, CALR, CAMSAP2…
GO:0009968	negative regulation of signal transduction	GO_BiologicalProcess-GOA_19.05.2017_00h00	7.5e-08	0.00025	[3, 4, 5, 6]	42.27	514	[ADAMTS12, ADAR, ADGRA2, ADGRG3, AGER, AGTR2, AIDA, AKT1, AMER1, APC, APLN, APLNR, APP, AR, ARHGAP35, ARHGAP42, ARHGEF2, ARNTL, ARRB1, ASH1L, ASPN, ASXL1, ATP2B4, BAG5, BAMBI, BAX, BCL2L1, BCL2L10, BCL2L2, BCL6, BCL9L, BDKRB2, BICD1, BMP2, BMP5, BMPER, BRAF, BRAP, BRCA1, BTC, C12orf66, C1QTNF3, C6orf89, C8orf4, CACTIN, CALR, CAPN5, CARD19, CASP8, CAV1, CAV2, CBL, CBLB, CCAR2, CD109, CD300A, CD3E,…
GO:1903507	negative regulation of nucleic acid-templated transcription	GO_BiologicalProcess-GOA_19.05.2017_00h00	1.6e-07	0.00054	[6, 7, 8, 9, 10]	42.06	514	[ACVR2B, AEBP1, AEBP2, AHR, AICDA, AKIRIN2, ANKRD52, APP, AR, ARHGAP35, ARID1A, ARID4A, ARID5B, ARNTL, ASF1A, ASXL1, ATAD2, ATAD2B, ATF7, ATN1, ATOH8, ATRX, ATXN1, ATXN1L, AURKB, BACH2, BATF3, BAZ2A, BCL11A, BCL6, BCL6B, BCL7A, BCLAF1, BCOR, BMP2, BPTF, BRCA1, BRD7, BRIP1, BTAF1, BTG2, C21orf33, CALR, CAV1, CBFA2T3, CBX1, CBX5, CBX6, CC2D1A, CC2D1B, CCAR1, CCAR2, CCND3, CCNE1, CDC73, CDK2, CDK5R1…
GO:0031401	positive regulation of protein modification process	GO_BiologicalProcess-GOA_19.05.2017_00h00	3.3e-06	0.01	[5, 6, 7, 8]	41.21	511	[ABI2, ACE, ACSL1, ACVR1B, ACVR2A, ACVR2B, ACVRL1, ADCY2, ADCY4, ADCY5, ADCY6, ADCYAP1, ADORA1, ADRA2B, AGER, AGTR2, AKAP13, AKAP6, AKT1, AKT2, ALS2, AMER1, ANAPC1, ANAPC15, ANAPC16, ANAPC5, ANAPC7, ANGPT1, ANKLE2, ANXA2, APLNR, APP, AR, ARFGEF1, ARHGEF2, ARHGEF5, ARL2BP, ARNT, ARRB1, ARRDC3, ATG14, ATG7, ATP2B4, ATP6AP1, AUTS2, AVPI1, AVPR2, BAX, BCL6, BMP2, BMP5, BMPER, BMPR1A, BMPR2, BNIP2, BR…
GO:0032989	cellular component morphogenesis	GO_BiologicalProcess-GOA_19.05.2017_00h00	4.2e-16	1.5e-12	[3, 4]	46.7	510	[ACTC1, ACTN2, ACTR2, ADARB1, ADGRB1, ADGRB3, AGFG1, AGO4, AKAP13, ALS2, AMIGO1, ANK2, ANK3, ANKRD27, APBB2, APP, AR, ARHGAP18, ARHGAP35, ARHGEF18, ARHGEF2, ARHGEF26, ARL13B, ART4, ASXL1, ATL1, ATP10A, ATP7A, ATP8A2, BAMBI, BAX, BCL11A, BCL11B, BCL2L1, BCL6, BCL9L, BDNF, BHLHB9, BMPR2, BRAF, BRWD3, BVES, C21orf33, CABP4, CALR, CAMK2A, CAPRIN1, CAPRIN2, CAPZB, CDC42EP1, CDC42EP3, CDC7, CDH11, CDK5…
GO:0070647	protein modification by small protein conjugation or removal	GO_BiologicalProcess-GOA_19.05.2017_00h00	8.3e-11	2.9e-07	[6, 7]	44.04	510	[ABTB1, ACTR8, AKT1, AMER1, AMFR, ANAPC1, ANAPC13, ANAPC15, ANAPC16, ANAPC5, ANAPC7, ANGPT1, APC, AR, AREL1, ARIH1, ARIH2, ARNT, ARRB1, ARRDC3, ASB1, ASB13, ASB15, ASB16, ASB6, ASB9, ASXL1, ASXL2, ATG7, ATXN7L3, AURKB, AVPR2, BACH2, BAG5, BCL11A, BCOR, BLMH, BRAP, BRCA1, BRIP1, BTBD11, BTBD18, BTBD2, BTBD9, C18orf25, C6orf89, CACUL1, CAND1, CAV1, CBL, CBLB, CBLL1, CCNB1, CCNF, CDC14B, CDC20B, CDC…
GO:0016772	transferase activity, transferring phosphorus-containing groups	GO_MolecularFunction-GOA_19.05.2017_00h00	6e-12	2.1e-08	[3]	44.67	507	[AAK1, AASDHPPT, ACVR1B, ACVR1C, ACVR2A, ACVR2B, ACVRL1, ADCK5, AGER, AK2, AK3, AK4, AK5, AKAP10, AKAP13, AKAP6, AKT1, AKT2, AKT3, ALPK3, ART4, ATR, AURKB, AURKC, BAZ1B, BCR, BMPR1A, BMPR2, BRAF, BTC, BTK, CAB39, CALM1, CALM3, CAMK1, CAMK1D, CAMK2A, CAMK2D, CAMK2G, CAMK4, CAMKK2, CAMKV, CASK, CCL15, CCNB1, CCND3, CCNE1, CCNH, CCNK, CCNT1, CCNT2, CDC42BPA, CDC7, CDIPT, CDK11A, CDK12, CDK13, CDK15,…
GO:0051276	chromosome organization	GO_BiologicalProcess-GOA_19.05.2017_00h00	4.8e-06	0.015	[4]	41.14	506	[ACTR8, AEBP2, AGO4, AHCTF1, AICDA, ANAPC15, ANKRD53, APC, ARID1A, ARID1B, ARID2, ARID4A, ARID4B, ARID5B, ARRB1, ASCC3, ASF1A, ASF1B, ASH1L, ASXL1, ATAD2, ATAD2B, ATR, ATRX, ATXN7L3, AURKB, AURKC, AUTS2, B9D2, BANP, BAZ1B, BAZ2A, BCL6, BCOR, BLM, BPTF, BRCA1, BRCA2, BRD2, BRD4, BRD7, BRD8, BRD9, BRIP1, BRPF3, C17orf49, C6orf89, CAMK2D, CARM1, CBX6, CCDC155, CCDC36, CCNB1, CCNE1, CCT3, CDAN1, CDC1…
GO:0045944	positive regulation of transcription from RNA polymerase II promoter	GO_BiologicalProcess-GOA_19.05.2017_00h00	4.4e-10	1.5e-06	[6, 7, 8, 9, 10, 11, 12]	43.72	501	[ABLIM3, ACVR1B, ACVR2A, ACVRL1, ADCYAP1, AGO1, AGO2, AHI1, AHR, AKIRIN2, AKT1, ALX4, APP, AR, ARF4, ARHGEF2, ARID3B, ARID4A, ARID4B, ARMCX3, ARNT, ARNT2, ARNTL, ARNTL2, ARRB1, ASH1L, ASXL1, ASXL2, ATAD2, ATAD2B, ATF6, ATP1B4, ATRX, AUTS2, BCL11A, BCL11B, BCL9, BCL9L, BMP2, BMP5, BMPR1A, BMPR2, BORCS8-MEF2B, BRCA1, BRD4, BRD8, BRIP1, C21orf33, CAMK1, CAMTA1, CAMTA2, CAND1, CAPRIN2, CARF, CARM1, C…
GO:0045892	negative regulation of transcription, DNA-templated	GO_BiologicalProcess-GOA_19.05.2017_00h00	6.2e-07	0.002	[5, 6, 7, 8, 9, 10, 11]	41.85	493	[ACVR2B, AEBP1, AEBP2, AHR, AICDA, AKIRIN2, ANKRD52, APP, AR, ARHGAP35, ARID1A, ARID4A, ARID5B, ARNTL, ASF1A, ASXL1, ATAD2, ATAD2B, ATF7, ATN1, ATOH8, ATRX, ATXN1, ATXN1L, AURKB, BACH2, BATF3, BAZ2A, BCL11A, BCL6, BCL6B, BCL7A, BCLAF1, BCOR, BMP2, BPTF, BRCA1, BRD7, BRIP1, BTAF1, BTG2, C21orf33, CALR, CAV1, CBFA2T3, CBX1, CBX5, CBX6, CC2D1A, CC2D1B, CCAR2, CCND3, CCNE1, CDC73, CDK2, CDK5R1, CDK6,…
GO:0044451	nucleoplasm part	GO_CellularComponent-GOA_19.05.2017_00h00	3.2e-08	0.00011	[4, 5, 6, 7, 8, 9, 10, 11]	42.76	484	[AAGAB, ADAMTS4, AEBP2, AFDN, AFF2, AFF3, AFF4, AGO4, AK3, AK5, AKAP17A, AMER1, ANGEL2, API5, APLP2, APPL1, AR, ARHGAP18, ARIH1, ARNT, ARNTL, ARRB1, ATMIN, ATOH8, ATR, ATRX, ATXN1, ATXN2L, ATXN7L3, BANP, BAZ1B, BAZ2A, BCLAF1, BDNF, BLM, BNIP3L, BPTF, BRD8, BRPF3, C17orf49, C8orf4, CACTIN, CAPN7, CASC3, CBLL1, CBX5, CCNH, CCNL1, CCNT1, CCNT2, CD2BP2, CDC73, CDK12, CDK13, CDK2, CDK7, CDK8, CELF3, C…
GO:0006952	defense response	GO_BiologicalProcess-GOA_19.05.2017_00h00	8.9e-12	3.1e-08	[3]	27.71	483	[ABR, ADAMTS12, ADAR, ADARB1, ADCYAP1, ADORA1, AGBL4, AGER, AGTR2, AICDA, AIM2, AKIRIN2, AKT1, ALS2, ANKRD17, ANO6, AP1G1, APOA2, APOBEC3C, APP, AQP4, ARHGEF2, ASH1L, ATG12, ATG7, ATL1, B2M, B4GALT1, BCL6, BCL6B, BCR, BDKRB2, BMP2, BNIP3L, BRD4, BRINP1, BTK, C1QB, C1QTNF3, C2, C5orf30, C6, C8B, CACTIN, CADM1, CAMK1D, CAMK2A, CAMK2D, CAMK2G, CAMK4, CAPZA2, CARD9, CASP5, CASP8, CAV1, CCDC6, CCL15, …
GO:0015630	microtubule cytoskeleton	GO_CellularComponent-GOA_19.05.2017_00h00	4.5e-06	0.014	[5, 6, 7, 8]	41.39	478	[ABCA2, ACOT13, ACTR1A, ACTR8, ADCY10, AGBL4, AHI1, AK5, AKAP11, AKT1, ALDOB, ALMS1, ALPK3, ALS2, ANKRD53, ANXA11, APC, APP, APPBP2, ARHGAP35, ARHGEF2, ARL2, ARL2BP, ARL3, ARL6, ARL8A, ARL8B, ATAT1, AURKB, AURKC, B9D1, B9D2, BBOF1, BBS1, BBS7, BCL2L1, BCL2L11, BICD1, BICDL1, BNIP2, BOD1L2, BRCA1, BRCA2, C16orf45, C2CD3, C2CD5, C7orf43, C9orf24, CALM1, CALM3, CAMK2N2, CAMSAP2, CAPRIN2, CBX1, CC2D1…
GO:0061024	membrane organization	GO_BiologicalProcess-GOA_19.05.2017_00h00	3.2e-06	0.01	[3]	41.49	478	[AAK1, ABCA1, ABCD1, ACTN2, ACTR2, ACTR3, AGFG1, AKT1, AKT2, ALS2, ALS2CL, AMPH, ANK1, ANK2, ANK3, ANKFY1, ANKLE2, ANKRD27, ANO3, ANO6, ANO7, ANXA2, AP2A1, AP2A2, AP2B1, AP3D1, APOO, APPL1, AR, ARF1, ARF6, ARL6, ARPC4, ARRB1, ASAP1, ASNA1, ATG7, ATP10A, ATP10B, ATP10D, ATP11C, ATP1B3, ATP2A2, ATP5E, ATP5L, ATP8A1, ATP8A2, ATP8B2, ATP8B3, ATP8B4, ATPIF1, AURKB, AVPR2, BAD, BAX, BBS1, BCL2L1, BCL2L…
GO:0051726	regulation of cell cycle	GO_BiologicalProcess-GOA_19.05.2017_00h00	4.4e-07	0.0015	[3, 4]	42.09	476	[ADARB1, ADCYAP1, AKT1, AKT2, ANAPC1, ANAPC15, ANAPC16, ANAPC5, ANAPC7, ANGEL2, ANKRD17, ANKRD53, APBB2, APC, APP, ARNTL, ATP2B4, ATR, ATRIP, ATRX, AURKB, AURKC, BAD, BAX, BCL2L1, BCL2L11, BCL6, BCR, BLM, BMP2, BOP1, BRCA1, BRCA2, BRD4, BRD7, BRINP1, BRINP2, BRINP3, BRIP1, BTC, BTG2, C21orf33, C6orf89, C8orf4, CAB39, CAB39L, CALR, CARM1, CASP2, CAV2, CCAR2, CCDC36, CCNB1, CCND2, CCND3, CCNE1, CCN…
GO:0000902	cell morphogenesis	GO_BiologicalProcess-GOA_19.05.2017_00h00	2e-16	7.2e-13	[4, 5]	47.39	472	[ACTR2, ADARB1, ADGRB1, ADGRB3, AGO4, ALS2, AMIGO1, ANK3, ANKRD27, APBB2, APP, AR, ARHGAP18, ARHGAP35, ARHGEF18, ARHGEF2, ARHGEF26, ARL13B, ART4, ASXL1, ATL1, ATP10A, ATP7A, ATP8A2, BAMBI, BCL11A, BCL11B, BCL6, BCL9L, BDNF, BHLHB9, BMPR2, BRAF, BRWD3, BVES, C21orf33, CABP4, CALR, CAMK2A, CAPRIN1, CAPRIN2, CAPZB, CDC42EP1, CDC42EP3, CDC7, CDH11, CDK5R1, CELSR2, CHL1, CHRNB2, CLASP2, CLEC1B, CLIC5,…
GO:0031175	neuron projection development	GO_BiologicalProcess-GOA_19.05.2017_00h00	1.1e-20	4.3e-17	[5, 6, 7, 9, 10]	49.42	472	[ACSL4, ACTR2, ADARB1, ADCY6, ADCYAP1, ADGRB1, ADGRB3, AGER, AKT1, ALKBH1, ALMS1, ALS2, AMIGO1, ANK3, ANKRD27, APBB2, APP, ARF1, ARF4, ARF6, ARFGEF1, ARHGAP35, ARID1B, ART4, ASAP1, ATL1, ATP7A, ATP8A2, ATXN10, AVIL, B2M, BAG5, BCL11A, BCL11B, BDNF, BHLHB9, BICDL1, BLOC1S1, BLOC1S3, BLOC1S4, BLOC1S5, BMP5, BMPR2, BRAF, BTG2, C21orf33, CAMK1, CAMK1D, CAMK2A, CAMSAP2, CAPRIN1, CAPRIN2, CAPZB, CARM1,…
GO:0051338	regulation of transferase activity	GO_BiologicalProcess-GOA_19.05.2017_00h00	4.9e-11	1.7e-07	[4]	44.57	472	[ABI2, ACE, ACSL1, ACVR2B, ADAR, ADARB1, ADCY2, ADCY4, ADCY5, ADCY6, ADCYAP1, ADORA1, ADRA2B, AGER, AIDA, AKAP13, AKT1, ALS2, ANAPC1, ANAPC15, ANAPC16, ANAPC5, ANAPC7, ANGPT1, APC, APP, ARHGEF5, ARRB1, ARRDC3, ASPN, ATG14, ATP2B4, AURKB, AVPI1, BAD, BAG5, BAX, BLM, BMP2, BRAF, C8orf4, CAB39, CACUL1, CAMK1, CAMK2N1, CAMK2N2, CAMKK2, CARD10, CARD14, CAV1, CBL, CBLB, CCL19, CCNB1, CCND2, CCND3, CCNE…
GO:0032269	negative regulation of cellular protein metabolic process	GO_BiologicalProcess-GOA_19.05.2017_00h00	6.1e-06	0.02	[4, 5, 6, 7]	41.34	470	[ACER2, ADAR, ADARB1, AGO1, AGO2, AGO3, AGO4, AIDA, AKT1, ALAD, ANAPC1, ANAPC15, ANAPC16, ANAPC5, ANAPC7, ANGPT1, ANXA2, APC, APLP2, APP, ARRB1, ASH1L, ASPN, ATG14, ATP2B4, BAG5, BAX, BCOR, BDKRB2, BRCA1, BTG2, C8orf88, CACTIN, CALR, CAMK2N1, CAMK2N2, CAPRIN1, CAPRIN2, CAST, CAV1, CBL, CBLB, CCAR2, CCNB1, CD109, CD300A, CD46, CD59, CDC23, CDC27, CDK2, CDK5RAP3, CDKN1B, CDKN1C, CDKN2B, CDKN2D, CEL…
GO:0007167	enzyme linked receptor protein signaling pathway	GO_BiologicalProcess-GOA_19.05.2017_00h00	9.3e-11	3.2e-07	[4, 5, 6]	44.51	466	[ACTR2, ACTR3, ACVR1B, ACVR1C, ACVR2A, ACVR2B, ACVRL1, ADAM10, ADAMTS12, ADGRA2, ADORA1, ADRA2B, AGTR2, AHI1, AKT1, AKT2, ANGPT1, ANKS1A, AP2A1, AP2A2, AP2B1, APC, APH1A, APP, APPL1, AR, ARF4, ARHGEF18, ARHGEF28, ARNT, ARPC4, ART4, ASPN, ATOH8, ATP6AP1, ATP6V0A2, ATP6V0E1, ATP6V1A, ATP6V1B1, ATP6V1C1, ATP6V1C2, ATP6V1H, BAMBI, BCAR1, BCL9L, BCR, BDKRB2, BDNF, BMP2, BMP5, BMPER, BMPR1A, BMPR2, BTB…
GO:0098590	plasma membrane region	GO_CellularComponent-GOA_19.05.2017_00h00	9.3e-11	3.2e-07	[2, 3, 4, 5, 6]	44.51	466	[ABCC1, ABCC3, ABCC4, ABCC6, ABCD1, ABCG2, ABCG5, ADCYAP1R1, ADD2, ADGRG2, ADORA1, AHCYL1, AIF1L, AJAP1, AKAP6, AKT2, AMOTL1, AMOTL2, ANK1, ANK2, ANK3, ANXA2, AP2A1, APC, APP, AQP2, AQP3, AQP4, AQP9, ARF1, ARF4, ARF6, ARHGAP32, ARHGAP45, ARHGEF18, ARHGEF2, ARHGEF4, ARL13B, ARRB1, ASAP1, ATP1A2, ATP1A3, ATP1A4, ATP1B2, ATP1B3, ATP2B1, ATP2B4, ATP6V1A, ATP6V1B1, ATP7A, B4GALT1, BBS1, BBS7, BCR, BES…
GO:0120038	plasma membrane bounded cell projection part	GO_CellularComponent-GOA_19.05.2017_00h00	9.8e-07	0.0032	[3, 4, 5]	41.94	466	[AAK1, ABCD1, ACTN2, ADCY10, ADCYAP1, ADORA1, AGBL4, AHI1, AIF1L, AK2, AKT1, AKT2, ALMS1, ALPK3, ALS2, AMFR, ANK1, ANK3, AP2A1, AP3B1, AP3D1, AP3M1, AP3S2, APBB2, APC, APP, ARF4, ARF6, ARHGAP32, ARHGAP35, ARHGAP45, ARHGEF2, ARHGEF4, ARL13B, ARL3, ARL6, ARRB1, ASAP1, ATG14, ATG7, ATP1A2, ATP1A3, ATP2B1, ATP2B4, ATP7A, ATP8A2, B4GALT1, B9D1, B9D2, BBOF1, BBS1, BBS7, BLOC1S1, BLOC1S3, BLOC1S4, BLOC1…
GO:0009887	animal organ morphogenesis	GO_BiologicalProcess-GOA_19.05.2017_00h00	1.1e-10	4e-07	[3, 4, 5, 6]	44.46	465	[ABR, ACAN, ACTC1, ACTG2, ACVR2B, ACVRL1, ADARB1, AFDN, AGTPBP1, AGTR2, AHI1, AKT3, ALDH1A2, ALMS1, ALX4, ANKRD11, AP2A1, AP2A2, AP2B1, AQP3, AR, ARID1A, ARID2, ARL13B, ARL6, ASH1L, ASPN, ASXL1, ATP6V1B1, ATP8A2, B4GALT1, BAX, BAZ1B, BBS7, BCL11B, BCL2L11, BCOR, BCR, BLOC1S5-TXNDC5, BMP1, BMP2, BMP5, BMPR1A, BMPR2, BRAF, C21orf33, C2CD3, CABP4, CALB1, CAPN1, CARM1, CAV1, CCDC39, CDH2, CDON, CDX2,…
GO:0034220	ion transmembrane transport	GO_BiologicalProcess-GOA_19.05.2017_00h00	3e-06	0.01	[5]	41.64	463	[ABCA1, ABCB11, ABCC1, ABCC10, ABCC11, ABCC3, ABCC4, ABCC5, ABCC6, ABCC8, ACTN2, AHCYL1, AKAP6, AKT1, AKT2, AMIGO1, ANK2, ANK3, ANKH, ANO3, ANO6, ANO7, ANO8, APLNR, APP, AQP2, AQP4, AQP9, ARF1, ARHGAP1, ASIC1, ASPH, ATP10A, ATP10D, ATP11C, ATP13A3, ATP13A4, ATP1A2, ATP1A3, ATP1A4, ATP1B2, ATP1B3, ATP2A2, ATP2B1, ATP2B2, ATP2B3, ATP2B4, ATP5E, ATP5L, ATP6AP1, ATP6AP1L, ATP6V0A2, ATP6V0E1, ATP6V1A,…
GO:0007417	central nervous system development	GO_BiologicalProcess-GOA_19.05.2017_00h00	3e-14	1e-10	[4, 5, 6]	46.5	459	[ABAT, ABR, ACAN, ACAT1, ACVR1B, ADAM22, ADAM23, ADARB1, ADCYAP1, ADGRA2, ADGRG1, AFDN, AFF2, AGER, AGTPBP1, AGTR2, AHI1, AK4, AKT1, AKT3, ALDH1A2, ALDH3A2, ANKLE2, APAF1, APP, ARCN1, ARF4, ARHGAP35, ARID1A, ARL13B, ARL6, ARNT2, ASPA, ATAT1, ATIC, ATN1, ATP1A3, ATP2B1, ATP2B4, ATP7A, ATRX, AVPR2, BAD, BAX, BBS7, BCAN, BCL11B, BCL2L10, BCL2L11, BCR, BMP2, BMP5, BMPR1A, BMPR2, BPTF, BRCA2, BTG2, C1…
GO:0022603	regulation of anatomical structure morphogenesis	GO_BiologicalProcess-GOA_19.05.2017_00h00	4.5e-11	1.5e-07	[3, 4]	44.86	454	[ABR, ACTR2, ACVRL1, ADAMTS12, ADGRA2, ADGRB1, ADGRB2, ADGRB3, AGO4, AGTR2, AHI1, AKAP13, ALOX12, AMIGO1, AMOT, ANKRD27, AP2A1, AP2A2, AP2B1, APLNR, AR, ARHGAP18, ARHGAP35, ARHGEF18, ASPN, ATP10A, B4GALT1, BAMBI, BAX, BCL11A, BCL6, BCL9L, BCOR, BCR, BDNF, BHLHB9, BMP2, BMPR1A, BMPR2, BRAF, BRCA1, BRWD3, BTG1, BVES, C21orf33, C6, CALR, CAMK1, CAPRIN1, CAPRIN2, CAPZB, CARM1, CD53, CDC42EP1, CDC42EP…
GO:0016301	kinase activity	GO_MolecularFunction-GOA_19.05.2017_00h00	3.2e-12	1.1e-08	[4]	45.61	447	[AAK1, ACVR1B, ACVR1C, ACVR2A, ACVR2B, ACVRL1, ADCK5, AGER, AK2, AK3, AK4, AK5, AKAP10, AKAP13, AKAP6, AKT1, AKT2, AKT3, ALPK3, ART4, ATR, AURKB, AURKC, BAZ1B, BCR, BMPR1A, BMPR2, BRAF, BTC, BTK, CAB39, CALM1, CALM3, CAMK1, CAMK1D, CAMK2A, CAMK2D, CAMK2G, CAMK4, CAMKK2, CAMKV, CASK, CCL15, CCNB1, CCND3, CCNE1, CCNH, CCNK, CCNT1, CCNT2, CDC42BPA, CDC7, CDK11A, CDK12, CDK13, CDK15, CDK17, CDK18, CD…
GO:0051345	positive regulation of hydrolase activity	GO_BiologicalProcess-GOA_19.05.2017_00h00	7.8e-10	2.7e-06	[5]	44.2	446	[ABHD5, ABR, ACAP2, ACER2, ACTN2, ACVR1C, ADAP1, ADAP2, ADCYAP1, ADCYAP1R1, ADGRB3, AFDN, AGAP1, AGFG1, AGTR2, AIM2, AKAP13, AKAP6, AKIRIN2, AKT1, AKT2, ALDH1A1, ALDOB, ALOX12, ALS2, ALS2CL, ANGPT1, ANKRD27, APAF1, APOC2, APP, ARF4, ARFGAP2, ARFGEF1, ARFGEF3, ARHGAP1, ARHGAP12, ARHGAP17, ARHGAP18, ARHGAP20, ARHGAP24, ARHGAP26, ARHGAP30, ARHGAP31, ARHGAP32, ARHGAP33, ARHGAP35, ARHGAP36, ARHGAP39, …
GO:1902580	single-organism cellular localization	GO_BiologicalProcess-GOA_19.05.2017_00h00	2.5e-08	8.6e-05	[3]	43.29	442	[ABCA1, ABCA2, ABCD1, ABCG1, ACTN2, ACTR2, ACTR3, ADAR, AGTR2, AKAP6, AKT1, AKT2, ALB, ALPK3, ANGPT1, ANK1, ANK2, ANK3, ANXA2, AP2B1, AP3B1, AP3D1, AP3M1, AP3S2, APBA1, APP, APPL1, AR, ARF1, ARF6, ARL3, ARL6, ARNTL, ATP1B3, ATP2A2, ATP5E, ATP5L, BACH2, BAD, BAMBI, BAX, BBS1, BBS7, BCL2L1, BCL2L11, BCL6, BICD1, BICD2, BLOC1S1, BLOC1S3, BLOC1S4, BLOC1S5, BLOC1S5-TXNDC5, BLZF1, BMF, BMPR1A, BRAF, BT…
GO:0000278	mitotic cell cycle	GO_BiologicalProcess-GOA_19.05.2017_00h00	3e-08	0.0001	[4]	43.24	441	[ACTR1A, ACVR1B, AKT1, ALMS1, ANAPC1, ANAPC15, ANAPC16, ANAPC5, ANAPC7, ANGEL2, ANK3, ANKLE2, ANKRD17, ANKRD53, APC, APP, ARF1, ARHGEF2, ATRX, AURKB, AURKC, AZI2, BAX, BCAT1, BCL2L1, BCL6, BLM, BRCA1, BRCA2, BRD4, BRD7, BRINP1, BRINP2, BRINP3, BRIP1, BTC, BTG2, C21orf33, CACUL1, CAMK2A, CAMK2G, CARM1, CASP2, CAV2, CCNB1, CCND2, CCNE1, CCNH, CCNY, CCSAP, CDC14B, CDC23, CDC25A, CDC25B, CDC27, CDC7,…
GO:0009790	embryo development	GO_BiologicalProcess-GOA_19.05.2017_00h00	1e-07	0.00036	[4]	42.86	441	[ABR, ACSL4, ACVR1B, ACVR2A, ACVR2B, ACVRL1, ADAM10, ADAR, AFF3, AHI1, AKIRIN2, AKT1, ALDH1A2, ALKBH1, ALS2, ALX4, AMOT, ANGPT1, ANKRD11, APAF1, APBA1, APLNR, AR, ARHGAP35, ARID1A, ARID2, ARL13B, ARNT, ARNT2, ATOH8, ATP6V1B1, ATP7A, ATP8A2, B9D1, BAX, BBS7, BCL2L1, BCL2L11, BCR, BLOC1S5-TXNDC5, BMP2, BMP5, BMPR1A, BMPR2, BNIP2, BPTF, BRCA1, BRCA2, C21orf33, C2CD3, C2orf49, C6, CACNA1C, CASP8, CCD…
GO:0005615	extracellular space	GO_CellularComponent-GOA_19.05.2017_00h00	6.1e-19	2.2e-15	[2, 3]	25.44	435	[ABCA1, ABCD1, ACAN, ACE, ACPP, ACTBL2, ACTC1, ACTG2, ADAM10, ADAM12, ADAMTS2, ADAMTS20, ADAMTS4, ADCYAP1, AEBP1, ALAD, ALB, ANGPT1, ANXA2, ANXA5, APLN, APOA2, APOC2, APOF, APOO, APP, ATXN10, AZGP1, B2M, B4GALT1, BLOC1S1, BMP1, BMP2, BMP5, BMPER, BMPR2, BPIFB2, BTC, BTN1A1, BVES, C1QB, C1QTNF3, C1QTNF5, C1QTNF6, C2, C8B, CALR, CAT, CCL15, CCL16, CCL19, CCL20, CCL22, CCL4, CD109, CD40, CD59, CD63,…
GO:0032446	protein modification by small protein conjugation	GO_BiologicalProcess-GOA_19.05.2017_00h00	4.8e-12	1.7e-08	[7, 8]	45.71	432	[ABTB1, AKT1, AMER1, AMFR, ANAPC1, ANAPC13, ANAPC15, ANAPC16, ANAPC5, ANAPC7, ANGPT1, AREL1, ARIH1, ARIH2, ARNT, ARRB1, ARRDC3, ASB1, ASB13, ASB15, ASB16, ASB6, ASB9, ATG7, AURKB, AVPR2, BACH2, BAG5, BCL11A, BCOR, BLMH, BRAP, BRCA1, BRIP1, BTBD11, BTBD18, BTBD2, BTBD9, C18orf25, C6orf89, CACUL1, CAND1, CAV1, CBL, CBLB, CBLL1, CCNB1, CCNF, CDC14B, CDC20B, CDC23, CDC27, CDC73, CDCA3, CDK2, CDK5RAP3…
GO:0072359	circulatory system development	GO_BiologicalProcess-GOA_19.05.2017_00h00	4.4e-07	0.0014	[4, 5]	42.55	431	[ACAN, ACTC1, ACTN2, ACVR2B, ACVRL1, ADAM19, ADAMTS6, ADAP2, ADGRA2, ADGRB1, ADGRB2, ADGRB3, ADGRG1, ADIPOR2, AGTR2, AHI1, AHR, AKAP13, AKAP6, AKT1, ALDH1A2, ALOX12, ALPK3, AMOT, ANGPT1, ANK2, ANKRD17, ANXA2, AP2B1, APLNR, ARHGAP24, ARHGEF15, ARID1A, ARID2, ARL13B, ASXL1, ATP7A, ATPIF1, B4GALT1, B9D1, BAX, BAZ1B, BBS7, BCOR, BMP2, BMP5, BMPER, BMPR1A, BMPR2, BORCS8, BRCA1, BTG1, BVES, C21orf33, C…
GO:0023014	signal transduction by protein phosphorylation	GO_BiologicalProcess-GOA_19.05.2017_00h00	1e-06	0.0034	[3, 4, 5, 7, 8]	42.44	410	[ACTN2, ACVR1B, ACVR1C, ACVR2A, ACVR2B, ACVRL1, ADCYAP1, ADORA1, ADRA2B, AGER, AIDA, AKAP13, AKT1, ANGPT1, APIP, APP, AR, ARHGEF5, ARHGEF6, ARRB1, ASH1L, ATP6AP1, AVPI1, BMP2, BMP5, BMPER, BMPR1A, BMPR2, BNIP2, BRAF, BRAP, BTC, C6orf89, CAB39, CAMK2A, CAMK2D, CAMK2G, CAMKK2, CARD9, CASR, CAV1, CAV2, CCDC6, CCL15, CCL16, CCL19, CCL20, CCL22, CCL4, CCR5, CCR7, CD300A, CD40, CDH2, CDK12, CDK5RAP3, C…
GO:0002169	GEFs activate Rho GTPase:GDP	REACTOME_Reactions_19.05.2017	3e-08	0.0001	[-1]	28.41	410	[ABR, ACTN2, ADCY2, ADCY4, ADCY5, ADCY6, ADCYAP1, ADCYAP1R1, ADGRE3, ADORA1, ADRA2B, AGO1, AGO2, AGO3, AGO4, AGTR2, AHCYL1, AKAP13, AKT1, AKT2, AKT3, ANGPT1, AP2A1, AP2A2, AP2B1, APH1A, APLN, APLNR, APP, ARHGEF12, ARHGEF15, ARHGEF18, ARHGEF2, ARHGEF26, ARHGEF3, ARHGEF33, ARHGEF35, ARHGEF4, ARHGEF40, ARHGEF5, ARHGEF6, ARRB1, AVPR2, BAD, BCL2L11, BDKRB2, BRAF, BRAP, BTC, CALCR, CAMK2A, CAMK2D, CAMK…
GO:0002713	p75NTR indirectly activates RAC and Cdc42 via a guanyl-nucleotide exchange factor	REACTOME_Reactions_19.05.2017	3e-08	0.0001	[-1]	28.41	410	[ABR, ACTN2, ADCY2, ADCY4, ADCY5, ADCY6, ADCYAP1, ADCYAP1R1, ADGRE3, ADORA1, ADRA2B, AGO1, AGO2, AGO3, AGO4, AGTR2, AHCYL1, AKAP13, AKT1, AKT2, AKT3, ANGPT1, AP2A1, AP2A2, AP2B1, APH1A, APLN, APLNR, APP, ARHGEF12, ARHGEF15, ARHGEF18, ARHGEF2, ARHGEF26, ARHGEF3, ARHGEF33, ARHGEF35, ARHGEF4, ARHGEF40, ARHGEF5, ARHGEF6, ARRB1, AVPR2, BAD, BCL2L11, BDKRB2, BRAF, BRAP, BTC, CALCR, CAMK2A, CAMK2D, CAMK…
GO:0004899	GEFs activate RhoA,B,C	REACTOME_Reactions_19.05.2017	3e-08	0.0001	[-1]	28.41	410	[ABR, ACTN2, ADCY2, ADCY4, ADCY5, ADCY6, ADCYAP1, ADCYAP1R1, ADGRE3, ADORA1, ADRA2B, AGO1, AGO2, AGO3, AGO4, AGTR2, AHCYL1, AKAP13, AKT1, AKT2, AKT3, ANGPT1, AP2A1, AP2A2, AP2B1, APH1A, APLN, APLNR, APP, ARHGEF12, ARHGEF15, ARHGEF18, ARHGEF2, ARHGEF26, ARHGEF3, ARHGEF33, ARHGEF35, ARHGEF4, ARHGEF40, ARHGEF5, ARHGEF6, ARRB1, AVPR2, BAD, BCL2L11, BDKRB2, BRAF, BRAP, BTC, CALCR, CAMK2A, CAMK2D, CAMK…
GO:0044087	regulation of cellular component biogenesis	GO_BiologicalProcess-GOA_19.05.2017_00h00	5.9e-11	2e-07	[2, 3]	45.49	403	[ABCA1, ABI2, ACE, ACTR2, ACTR3, ACVRL1, ADD2, ADGRB1, ADGRB2, ADGRB3, ADGRL3, AIM2, AKAP13, ALMS1, ALPK3, AMIGO1, AMOT, ANKRD27, ANKRD53, APC, ARF1, ARF6, ARFGEF1, ARFIP1, ARHGAP18, ARHGAP35, ARHGAP6, ARHGEF15, ARHGEF2, ARHGEF5, ARL2, ARPC4, ARPC5L, ASAP1, ASAP3, ATAT1, ATMIN, ATP7A, ATR, ATXN2, ATXN2L, AVIL, BAG5, BAX, BBS10, BCL11A, BCL2L11, BCLAF1, BDNF, BHLHB9, BMF, BRAF, BRCA1, CAND1, CAPZA…
GO:0016817	hydrolase activity, acting on acid anhydrides	GO_MolecularFunction-GOA_19.05.2017_00h00	4.8e-09	1.6e-05	[3]	44.22	402	[ABCA1, ABCA10, ABCA13, ABCA2, ABCA5, ABCA9, ABCB10, ABCB11, ABCC1, ABCC10, ABCC11, ABCC12, ABCC3, ABCC4, ABCC5, ABCC6, ABCC8, ABCD1, ABCF2, ABCG1, ABCG2, ABCG5, ACTC1, ADPRM, AGAP1, APPBP2, ARF1, ARF3, ARF4, ARF6, ARHGAP35, ARHGAP5, ARL1, ARL2, ARL3, ARL8A, ARL8B, ASCC3, ASNA1, ATAD2, ATAD2B, ATL1, ATL2, ATP10A, ATP10B, ATP10D, ATP11C, ATP13A3, ATP13A4, ATP1A2, ATP1A3, ATP1A4, ATP1B2, ATP1B3, AT…
GO:0016462	pyrophosphatase activity	GO_MolecularFunction-GOA_19.05.2017_00h00	4.3e-09	1.4e-05	[5]	44.3	400	[ABCA1, ABCA10, ABCA13, ABCA2, ABCA5, ABCA9, ABCB10, ABCB11, ABCC1, ABCC10, ABCC11, ABCC12, ABCC3, ABCC4, ABCC5, ABCC6, ABCC8, ABCD1, ABCF2, ABCG1, ABCG2, ABCG5, ACTC1, ADPRM, AGAP1, APPBP2, ARF1, ARF3, ARF4, ARF6, ARHGAP35, ARHGAP5, ARL1, ARL2, ARL3, ARL8A, ARL8B, ASCC3, ASNA1, ATAD2, ATAD2B, ATL1, ATL2, ATP10A, ATP10B, ATP10D, ATP11C, ATP13A3, ATP13A4, ATP1A2, ATP1A3, ATP1A4, ATP1B2, ATP1B3, AT…
GO:0016567	protein ubiquitination	GO_BiologicalProcess-GOA_19.05.2017_00h00	3.4e-12	1.2e-08	[8, 9]	46.37	396	[ABTB1, AKT1, AMER1, AMFR, ANAPC1, ANAPC13, ANAPC15, ANAPC16, ANAPC5, ANAPC7, ANGPT1, AREL1, ARIH1, ARIH2, ARRB1, ARRDC3, ASB1, ASB13, ASB15, ASB16, ASB6, ASB9, ATG7, AURKB, AVPR2, BACH2, BAG5, BCOR, BLMH, BRAP, BRCA1, BRIP1, BTBD11, BTBD18, BTBD2, BTBD9, C18orf25, C6orf89, CACUL1, CAND1, CAV1, CBL, CBLB, CBLL1, CCNB1, CCNF, CDC14B, CDC20B, CDC23, CDC27, CDC73, CDCA3, CDK2, CDK5RAP3, CHP1, CISH, …
GO:0043549	regulation of kinase activity	GO_BiologicalProcess-GOA_19.05.2017_00h00	3.2e-10	1.1e-06	[5, 7, 8]	45.15	396	[ABI2, ACE, ACSL1, ACVR2B, ADAR, ADARB1, ADCY2, ADCY4, ADCY5, ADCY6, ADCYAP1, ADORA1, ADRA2B, AGER, AIDA, AKAP13, AKT1, ALS2, ANGPT1, APC, APP, ARHGEF5, ARRB1, ASPN, ATG14, ATP2B4, AVPI1, BAD, BAX, BLM, BMP2, BRAF, C8orf4, CAB39, CACUL1, CAMK1, CAMK2N1, CAMK2N2, CAMKK2, CARD10, CARD14, CAV1, CBL, CBLB, CCL19, CCNB1, CCND2, CCND3, CCNE1, CCNH, CCNK, CCNL1, CCNT1, CCNT2, CCNY, CCR7, CD300A, CD40, C…
GO:0016773	phosphotransferase activity, alcohol group as acceptor	GO_MolecularFunction-GOA_19.05.2017_00h00	3e-13	1e-09	[4]	47.07	394	[AAK1, ACVR1B, ACVR1C, ACVR2A, ACVR2B, ACVRL1, ADCK5, AGER, AKAP13, AKT1, AKT2, AKT3, ALPK3, ATR, AURKB, AURKC, BAZ1B, BCR, BMPR1A, BMPR2, BRAF, BTC, BTK, CAB39, CAMK1, CAMK1D, CAMK2A, CAMK2D, CAMK2G, CAMK4, CAMKK2, CAMKV, CASK, CCL15, CCNB1, CCND3, CCNH, CCNK, CCNT1, CCNT2, CDC42BPA, CDC7, CDK11A, CDK12, CDK13, CDK15, CDK17, CDK18, CDK2, CDK5R1, CDK6, CDK7, CDK8, CDKL2, CDKN1B, CIT, CLASP1, CLK2…
GO:0000165	MAPK cascade	GO_BiologicalProcess-GOA_19.05.2017_00h00	6.8e-06	0.022	[4, 5, 6, 8, 9]	41.99	393	[ACTN2, ADCYAP1, ADORA1, ADRA2B, AGER, AIDA, AKAP13, AKT1, ANGPT1, APIP, APP, AR, ARHGEF5, ARHGEF6, ARRB1, ASH1L, ATP6AP1, AVPI1, BMP2, BMP5, BMPER, BNIP2, BRAF, BRAP, BTC, C6orf89, CAMK2A, CAMK2D, CAMK2G, CAMKK2, CARD9, CASR, CAV1, CAV2, CCDC6, CCL15, CCL16, CCL19, CCL20, CCL22, CCL4, CCR5, CCR7, CD300A, CD40, CDH2, CDK12, CDK5RAP3, CDON, CFLAR, CNKSR2, CNKSR3, COPS5, CRK, CRKL, CSF1R, CSF2RA, C…
GO:0045597	positive regulation of cell differentiation	GO_BiologicalProcess-GOA_19.05.2017_00h00	1.2e-06	0.004	[3, 4, 5, 6]	42.62	393	[ACTR2, ACVR1B, ACVR2A, ACVR2B, ACVRL1, ADAMTS20, ADCYAP1, ADRA2B, AGER, AHI1, AKAP6, AKT1, ALOX12, AMIGO1, ANKRD27, AP3B1, AP3D1, AR, ARF1, ARHGAP35, ARNT, ARNTL, ASPA, ASXL2, ATOH8, ATP11C, ATP6AP1, ATP8A2, AVIL, BAD, BAMBI, BCL11A, BCL6, BCL9L, BDNF, BHLHB9, BLOC1S5, BMP2, BMP5, BMPR1A, BMPR2, BNIP2, BRAF, BRINP1, BRINP2, BRINP3, BTC, BTG1, BTK, C21orf33, CALR, CAMK1, CAMK1D, CAPRIN1, CAPRIN2,…
GO:0051960	regulation of nervous system development	GO_BiologicalProcess-GOA_19.05.2017_00h00	2e-13	7.1e-10	[4, 5, 6]	47.18	393	[ABCC8, ACTR2, ADCY6, ADCYAP1, ADGRB1, ADGRB2, ADGRB3, ADGRG1, ADGRL3, ADRA2B, AFDN, AKT1, AMIGO1, ANKRD27, APP, ARF1, ARF6, ARHGAP35, ARHGEF15, ARHGEF2, ARNTL, ASAP1, ASPA, ATP8A2, AVIL, B2M, BAG5, BCL11A, BCL11B, BCL6, BDNF, BHLHB9, BMP2, BMP5, BMPR1A, BMPR2, BNIP2, BRAF, BRINP1, BRINP2, BRINP3, C16orf45, C21orf33, CALR, CAMK1, CAMK1D, CAPRIN1, CAPRIN2, CARM1, CBLN1, CDH2, CDK5R1, CDK5RAP2, CDK…
GO:0008092	cytoskeletal protein binding	GO_MolecularFunction-GOA_19.05.2017_00h00	2.8e-07	0.00097	[3]	43.08	392	[ABI2, ABLIM3, ACE, ACTC1, ACTN2, ACTR2, ACTR3, ADD2, AFAP1, AGBL1, AGBL4, AGTPBP1, AIF1L, ALDOB, ALMS1, ANK1, ANK2, ANK3, ANXA2, AP1G1, APC, ARFGEF1, ARHGEF2, ARL3, ARL8A, ARL8B, ARPC4, ARPC5L, ATP1A3, ATP1A4, AVIL, B4GALT1, B9D2, BCL2L11, BICD1, BICD2, BICDL1, BRCA1, BRCA2, C9orf24, CACNA1C, CACNB2, CAMK2D, CAMSAP2, CAPZA2, CAPZB, CCDC88C, CCR5, CCSAP, CDC42EP3, CDH1, CDK5RAP2, CEP350, CEP57, C…
GO:0000309	Signalling by NGF	REACTOME_Pathways_19.05.2017	1.6e-09	5.5e-06	[-1]	27.76	392	[ABR, ACTN2, ADCY2, ADCY4, ADCY5, ADCY6, ADCYAP1, ADCYAP1R1, ADGRE3, ADORA1, ADRA2B, AGO1, AGO2, AGO3, AGO4, AGTR2, AHCYL1, AKAP13, AKT1, AKT2, AKT3, ANGPT1, AP2A1, AP2A2, AP2B1, APH1A, APLN, APLNR, APP, ARHGEF12, ARHGEF15, ARHGEF18, ARHGEF2, ARHGEF26, ARHGEF3, ARHGEF33, ARHGEF35, ARHGEF4, ARHGEF40, ARHGEF5, ARHGEF6, ARRB1, AVPR2, BAD, BCL2L11, BDKRB2, BRAF, BRAP, BTC, CALCR, CAMK2A, CAMK2D, CAMK…
GO:0000507	NRAGE signals death through JNK	REACTOME_Pathways_19.05.2017	1.6e-09	5.5e-06	[-1]	27.76	392	[ABR, ACTN2, ADCY2, ADCY4, ADCY5, ADCY6, ADCYAP1, ADCYAP1R1, ADGRE3, ADORA1, ADRA2B, AGO1, AGO2, AGO3, AGO4, AGTR2, AHCYL1, AKAP13, AKT1, AKT2, AKT3, ANGPT1, AP2A1, AP2A2, AP2B1, APH1A, APLN, APLNR, APP, ARHGEF12, ARHGEF15, ARHGEF18, ARHGEF2, ARHGEF26, ARHGEF3, ARHGEF33, ARHGEF35, ARHGEF4, ARHGEF40, ARHGEF5, ARHGEF6, ARRB1, AVPR2, BAD, BCL2L11, BDKRB2, BRAF, BRAP, BTC, CALCR, CAMK2A, CAMK2D, CAMK…
GO:0000512	p75 NTR receptor-mediated signalling	REACTOME_Pathways_19.05.2017	1.6e-09	5.5e-06	[-1]	27.76	392	[ABR, ACTN2, ADCY2, ADCY4, ADCY5, ADCY6, ADCYAP1, ADCYAP1R1, ADGRE3, ADORA1, ADRA2B, AGO1, AGO2, AGO3, AGO4, AGTR2, AHCYL1, AKAP13, AKT1, AKT2, AKT3, ANGPT1, AP2A1, AP2A2, AP2B1, APH1A, APLN, APLNR, APP, ARHGEF12, ARHGEF15, ARHGEF18, ARHGEF2, ARHGEF26, ARHGEF3, ARHGEF33, ARHGEF35, ARHGEF4, ARHGEF40, ARHGEF5, ARHGEF6, ARRB1, AVPR2, BAD, BCL2L11, BDKRB2, BRAF, BRAP, BTC, CALCR, CAMK2A, CAMK2D, CAMK…
GO:0000610	Cell death signalling via NRAGE, NRIF and NADE	REACTOME_Pathways_19.05.2017	1.6e-09	5.5e-06	[-1]	27.76	392	[ABR, ACTN2, ADCY2, ADCY4, ADCY5, ADCY6, ADCYAP1, ADCYAP1R1, ADGRE3, ADORA1, ADRA2B, AGO1, AGO2, AGO3, AGO4, AGTR2, AHCYL1, AKAP13, AKT1, AKT2, AKT3, ANGPT1, AP2A1, AP2A2, AP2B1, APH1A, APLN, APLNR, APP, ARHGEF12, ARHGEF15, ARHGEF18, ARHGEF2, ARHGEF26, ARHGEF3, ARHGEF33, ARHGEF35, ARHGEF4, ARHGEF40, ARHGEF5, ARHGEF6, ARRB1, AVPR2, BAD, BCL2L11, BDKRB2, BRAF, BRAP, BTC, CALCR, CAMK2A, CAMK2D, CAMK…
GO:0000866	Signaling by GPCR	REACTOME_Pathways_19.05.2017	1.6e-09	5.5e-06	[-1]	27.76	392	[ABR, ACTN2, ADCY2, ADCY4, ADCY5, ADCY6, ADCYAP1, ADCYAP1R1, ADGRE3, ADORA1, ADRA2B, AGO1, AGO2, AGO3, AGO4, AGTR2, AHCYL1, AKAP13, AKT1, AKT2, AKT3, ANGPT1, AP2A1, AP2A2, AP2B1, APH1A, APLN, APLNR, APP, ARHGEF12, ARHGEF15, ARHGEF18, ARHGEF2, ARHGEF26, ARHGEF3, ARHGEF33, ARHGEF35, ARHGEF4, ARHGEF40, ARHGEF5, ARHGEF6, ARRB1, AVPR2, BAD, BCL2L11, BDKRB2, BRAF, BRAP, BTC, CALCR, CAMK2A, CAMK2D, CAMK…
GO:0000921	GPCR downstream signaling	REACTOME_Pathways_19.05.2017	1.6e-09	5.5e-06	[-1]	27.76	392	[ABR, ACTN2, ADCY2, ADCY4, ADCY5, ADCY6, ADCYAP1, ADCYAP1R1, ADGRE3, ADORA1, ADRA2B, AGO1, AGO2, AGO3, AGO4, AGTR2, AHCYL1, AKAP13, AKT1, AKT2, AKT3, ANGPT1, AP2A1, AP2A2, AP2B1, APH1A, APLN, APLNR, APP, ARHGEF12, ARHGEF15, ARHGEF18, ARHGEF2, ARHGEF26, ARHGEF3, ARHGEF33, ARHGEF35, ARHGEF4, ARHGEF40, ARHGEF5, ARHGEF6, ARRB1, AVPR2, BAD, BCL2L11, BDKRB2, BRAF, BRAP, BTC, CALCR, CAMK2A, CAMK2D, CAMK…
GO:0000988	G alpha (12/13) signalling events	REACTOME_Pathways_19.05.2017	1.6e-09	5.5e-06	[-1]	27.76	392	[ABR, ACTN2, ADCY2, ADCY4, ADCY5, ADCY6, ADCYAP1, ADCYAP1R1, ADGRE3, ADORA1, ADRA2B, AGO1, AGO2, AGO3, AGO4, AGTR2, AHCYL1, AKAP13, AKT1, AKT2, AKT3, ANGPT1, AP2A1, AP2A2, AP2B1, APH1A, APLN, APLNR, APP, ARHGEF12, ARHGEF15, ARHGEF18, ARHGEF2, ARHGEF26, ARHGEF3, ARHGEF33, ARHGEF35, ARHGEF4, ARHGEF40, ARHGEF5, ARHGEF6, ARRB1, AVPR2, BAD, BCL2L11, BDKRB2, BRAF, BRAP, BTC, CALCR, CAMK2A, CAMK2D, CAMK…
GO:0060284	regulation of cell development	GO_BiologicalProcess-GOA_19.05.2017_00h00	7.5e-10	2.6e-06	[4, 5, 6]	45.01	388	[ABCC8, ACTR2, ADCY6, ADCYAP1, ADGRA2, ADGRB3, ADGRG1, ADRA2B, AFDN, AKAP13, AKAP6, AKT1, AMIGO1, ANKRD27, APP, ARF1, ARF6, ARHGAP35, ARHGEF2, ARNTL, ASAP1, ASPA, ATP6AP1, ATP8A2, AVIL, B2M, BAD, BAG5, BCL11A, BCL11B, BCL6, BDNF, BHLHB9, BMP2, BMP5, BMPR1A, BMPR2, BNIP2, BRAF, BRINP1, BRINP2, BRINP3, C16orf45, C21orf33, CALR, CAMK1, CAMK1D, CAPRIN1, CAPRIN2, CARM1, CDH2, CDK5R1, CDK5RAP2, CDK5RAP…
GO:0038023	signaling receptor activity	GO_MolecularFunction-GOA_19.05.2017_00h00	2.6e-15	9.4e-12	[2, 3]	25.8	381	[ABCA1, ABCC8, ABHD2, ACVR1B, ACVR1C, ACVR2A, ACVR2B, ACVRL1, ADCYAP1R1, ADGRA2, ADGRB1, ADGRB2, ADGRB3, ADGRE3, ADGRF1, ADGRF2, ADGRF3, ADGRF5, ADGRG1, ADGRG2, ADGRG3, ADGRG5, ADGRL2, ADGRL3, ADGRV1, ADIPOR2, ADORA1, ADRA2B, AGER, AGTR2, AGTRAP, AHR, APLNR, AR, ARNT, AVPR2, B9D1, BCAM, BDKRB2, BMPR1A, BMPR2, BRD8, CALCR, CASR, CCDC6, CCR4, CCR5, CCR6, CCR7, CCR8, CD300A, CD3E, CD40, CD47, CD69, …
GO:0017111	nucleoside-triphosphatase activity	GO_MolecularFunction-GOA_19.05.2017_00h00	1.6e-08	5.7e-05	[6]	44.19	380	[ABCA1, ABCA10, ABCA13, ABCA2, ABCA5, ABCA9, ABCB10, ABCB11, ABCC1, ABCC10, ABCC11, ABCC12, ABCC3, ABCC4, ABCC5, ABCC6, ABCC8, ABCD1, ABCF2, ABCG1, ABCG2, ABCG5, ACTC1, AGAP1, APPBP2, ARF1, ARF3, ARF4, ARF6, ARHGAP35, ARHGAP5, ARL1, ARL2, ARL3, ARL8A, ARL8B, ASCC3, ASNA1, ATAD2, ATAD2B, ATL1, ATL2, ATP10A, ATP10B, ATP10D, ATP11C, ATP13A3, ATP13A4, ATP1A2, ATP1A3, ATP1A4, ATP1B2, ATP1B3, ATP2A2, A…
GO:0051270	regulation of cellular component movement	GO_BiologicalProcess-GOA_19.05.2017_00h00	1.3e-07	0.00045	[3, 4]	43.53	380	[ABCC8, ABHD2, ABI3, ABR, ACE, ACVR1B, ACVR1C, ACVRL1, ADAM10, ADARB1, ADGRA2, ADGRG1, ADGRG3, ADORA1, AGTR2, AKT1, AKT2, ALOX12, AMOT, AMOTL1, ANGPT1, ANK2, ANO6, APC, ARHGAP18, ARID2, ATOH8, ATP1A2, ATP1A3, ATP1A4, ATP2A2, ATP7A, ATP8A1, B4GALT1, BCAR1, BCL6, BCR, BMP2, BMP5, BMPER, BMPR1A, BMPR2, BRAF, BTC, C16orf45, C5orf30, CACNA1C, CALR, CAMK1D, CAMK2D, CAPN7, CATSPER1, CAV1, CBLL1, CCAR1, …
GO:0005768	endosome	GO_CellularComponent-GOA_19.05.2017_00h00	5.3e-07	0.0017	[3, 4, 5, 6, 7, 8]	43.09	377	[ABCA2, ABCA5, ABCD1, ABCG1, ACAP2, ACE, ADAM30, ADCYAP1R1, AKT2, ALS2, AMOTL2, ANKFY1, ANKRD27, ANKRD50, ANTXR2, ANXA2, AP1G1, AP2A1, AP2A2, AP2B1, AP3D1, AP4M1, AP4S1, AP5M1, APLP2, APOA2, APOC2, APP, APPL1, AQP2, ARF1, ARF6, ARHGAP1, ARHGAP32, ARL8A, ARL8B, ARRDC3, ASTN1, ASTN2, ATG9A, ATP11C, ATP1A2, ATP1A3, ATP1A4, ATP6AP1, ATP6V0A2, ATP6V0E1, ATP7A, ATP8A2, AVL9, AVPR2, B2M, BACE1, BACE2, B…
GO:0040012	regulation of locomotion	GO_BiologicalProcess-GOA_19.05.2017_00h00	5.1e-07	0.0017	[2, 3]	43.12	376	[ABCC8, ABHD2, ABI3, ABR, ACE, ACVR1B, ACVR1C, ACVRL1, ADAM10, ADARB1, ADGRA2, ADGRG1, ADGRG3, ADORA1, AGER, AGTR2, AKT1, AKT2, ALOX12, AMOT, AMOTL1, ANGPT1, ANO6, APC, ARHGAP18, ARID2, ARRDC3, ATOH8, ATP7A, ATP8A1, BCAR1, BCR, BMP2, BMP5, BMPER, BMPR1A, BMPR2, BRAF, BTC, BVES, C16orf45, C5orf30, CALR, CAMK1D, CAPN7, CASR, CATSPER1, CAV2, CBLL1, CCAR1, CCL19, CCL20, CCL4, CCR4, CCR6, CCR7, CCSAP,…
GO:0050877	neurological system process	GO_BiologicalProcess-GOA_19.05.2017_00h00	9.6e-12	3.3e-08	[3]	26.78	372	[ABCC6, ABR, ACPP, ACTR2, ADARB1, ADCY5, ADCYAP1, ADGRB3, ADGRV1, ADORA1, AFF2, AGTPBP1, AGTR2, AIPL1, ALDH7A1, ALMS1, AMFR, ANK3, APP, ARF4, ARL6, ASIC1, ATF6, ATP1A2, ATP1A3, ATP2B2, ATP2B4, ATP6V1B1, ATP8A1, ATP8A2, AZGP1, BBS1, BBS10, BBS7, BCR, BEST1, BHLHB9, BLOC1S4, BRAF, BRINP1, BTBD9, BTG2, C2orf71, CABP4, CACNA2D4, CACNB2, CACNG4, CALB1, CAMK4, CAMTA1, CCDC50, CCDC6, CCND2, CDH23, CDH3,…
GO:0045859	regulation of protein kinase activity	GO_BiologicalProcess-GOA_19.05.2017_00h00	2.5e-10	8.8e-07	[6, 7, 8, 9]	45.58	371	[ABI2, ACE, ACSL1, ACVR2B, ADAR, ADARB1, ADCY2, ADCY4, ADCY5, ADCY6, ADCYAP1, ADORA1, ADRA2B, AGER, AIDA, AKAP13, AKT1, ALS2, ANGPT1, APC, APP, ARHGEF5, ARRB1, ASPN, ATP2B4, AVPI1, BAX, BLM, BMP2, BRAF, C8orf4, CAB39, CACUL1, CAMK1, CAMK2N1, CAMK2N2, CAMKK2, CARD10, CARD14, CAV1, CBL, CBLB, CCL19, CCNB1, CCND2, CCND3, CCNE1, CCNH, CCNK, CCNL1, CCNT1, CCNT2, CCNY, CCR7, CD300A, CD40, CDC25A, CDC25…
GO:0030001	metal ion transport	GO_BiologicalProcess-GOA_19.05.2017_00h00	1.1e-05	0.035	[6]	42.11	368	[ABCB11, ABCC8, ACTN2, ADCYAP1, ADCYAP1R1, ADORA1, AHCYL1, AKAP6, AKT1, AMIGO1, ANK2, ANK3, ANO6, APLNR, APP, ARF1, ARHGAP1, ASIC1, ASPH, ATP13A3, ATP13A4, ATP1A2, ATP1A3, ATP1A4, ATP1B2, ATP1B3, ATP1B4, ATP2A2, ATP2B1, ATP2B2, ATP2B3, ATP2B4, ATP6AP1, ATP6V0A2, ATP6V0E1, ATP6V1A, ATP6V1B1, ATP6V1C1, ATP6V1C2, ATP6V1H, ATP7A, B2M, BAX, BEST1, CAB39, CACHD1, CACNA1B, CACNA1C, CACNA1E, CACNA2D1, CA…
GO:0030163	protein catabolic process	GO_BiologicalProcess-GOA_19.05.2017_00h00	1.1e-05	0.035	[4, 5]	42.11	368	[ABTB1, ACE, ADAMTS12, AKT1, ALAD, AMER1, AMFR, ANAPC1, ANAPC15, ANAPC16, ANAPC5, ANAPC7, ANKZF1, ANXA2, AP2A1, AP2A2, AP2B1, APC, APP, AREL1, ARIH1, ARIH2, ARNTL, ARRB1, ASB9, ATE1, ATG4B, ATG7, ATPIF1, AUP1, AURKB, BACE1, BACE2, BAG5, BANP, BBS7, BNIP3L, BTBD11, BTBD2, BTBD9, C18orf25, CACUL1, CASP8, CAV1, CBFA2T3, CBL, CCAR2, CCNB1, CCNF, CD2AP, CDC23, CDC27, CDK5RAP3, CDKN1B, CHMP4B, CHMP4C, …
GO:0060322	head development	GO_BiologicalProcess-GOA_19.05.2017_00h00	4.8e-11	1.7e-07	[3]	46.2	365	[ABAT, ABR, ACAT1, ADCYAP1, ADGRG1, AFDN, AFF2, AGTPBP1, AGTR2, AHI1, AK4, AKT3, ALDH1A2, ANKRD11, APAF1, APP, ARCN1, ARF4, ARHGAP35, ARID1A, ARL13B, ARL6, ARNT2, ASPH, ATAT1, ATIC, ATP1A3, ATP2B1, ATP2B4, ATP7A, ATRX, AVPR2, BAD, BAX, BBS7, BCAN, BCL11B, BCL2L11, BCR, BMP2, BMP5, BMPR1A, BMPR2, BPTF, BRAF, BRCA2, BTG2, C16orf45, C21orf33, C2CD3, CA10, CASP2, CASP5, CBLN1, CCDC14, CDH1, CDH2, CDK…
GO:0098609	cell-cell adhesion	GO_BiologicalProcess-GOA_19.05.2017_00h00	1.3e-06	0.0044	[3]	42.91	363	[ABAT, ADD2, ADGRL3, ADGRV1, AGER, AKT1, ALOX12, AMIGO1, ANK3, ANXA2, AP3B1, AP3D1, ASTN1, BAD, BCL6, BLOC1S4, BMP2, BMP5, BRAF, BVES, C21orf33, CADM1, CADM2, CADM3, CADM4, CAMK4, CAV1, CBLL1, CBLN1, CCL19, CCR7, CD164, CD209, CD244, CD276, CD2AP, CD300A, CD3E, CD46, CD47, CD59, CD6, CD83, CD84, CD93, CDC42EP1, CDH1, CDH10, CDH11, CDH13, CDH16, CDH17, CDH2, CDH23, CDH26, CDH3, CDH6, CDH8, CDHR1, …
GO:1990234	transferase complex	GO_CellularComponent-GOA_19.05.2017_00h00	1.8e-10	6.4e-07	[3]	45.83	363	[ABAT, ABTB1, ACVR1B, ACVR1C, AEBP2, ANAPC1, ANAPC13, ANAPC15, ANAPC16, ANAPC5, ANAPC7, ARIH1, ARIH2, ASB15, ASB16, ATG12, ATG13, ATG14, ATXN7L3, AUP1, BACH2, BPTF, BRAP, BRCA1, BRD8, BRIP1, BRPF3, BTBD11, BTBD18, BTBD2, BTBD9, C17orf49, C6orf89, CAB39, CACUL1, CACYBP, CAND1, CBLL1, CBX5, CCNB1, CCND2, CCND3, CCNE1, CCNF, CCNH, CCNK, CCNL1, CCNT1, CCNT2, CCNY, CDC23, CDC27, CDC73, CDK12, CDK13, C…
GO:0098791	Golgi subcompartment	GO_CellularComponent-GOA_19.05.2017_00h00	3.5e-08	0.00011	[4, 5, 6, 7, 8, 9]	44.2	362	[A4GNT, ABCA5, ABCG1, ACER2, ADAM10, AGTRAP, AP1G1, AP1M1, AP1S3, AP2B1, AP3D1, AP4M1, AP4S1, APH1A, APOO, APP, ARCN1, ARF1, ARF3, ARFGAP2, ARFGEF1, ARFIP1, ARHGAP32, ARL1, ARL3, ARRB1, ATF6, ATG9A, ATL1, ATP7A, ATP8A1, ATXN2, B2M, B3GALT5, B3GALT6, B3GAT1, B3GAT2, B3GAT3, B3GNT3, B3GNT7, B4GALT1, B4GALT5, B4GALT6, BACE1, BCL11B, BET1, BET1L, BICD1, BLZF1, C6orf89, CALN1, CASD1, CAV1, CAV2, CBFA2…
GO:1903047	mitotic cell cycle process	GO_BiologicalProcess-GOA_19.05.2017_00h00	6.7e-06	0.021	[3, 5]	42.37	358	[ACTR1A, ACVR1B, AKT1, ALMS1, ANAPC1, ANAPC15, ANAPC16, ANAPC5, ANAPC7, ANK3, ANKLE2, ANKRD17, ANKRD53, APC, APP, ARF1, ARHGEF2, ATRX, AURKB, AURKC, BAX, BCAT1, BCL2L1, BCL6, BLM, BRCA1, BRCA2, BRD4, BRD7, BRIP1, BTC, BTG2, CACUL1, CAMK2A, CAMK2G, CARM1, CASP2, CAV2, CCNB1, CCND2, CCNE1, CCNH, CCNY, CCSAP, CDC14B, CDC23, CDC25A, CDC25B, CDC27, CDC7, CDC73, CDK13, CDK2, CDK5RAP2, CDK5RAP3, CDK6, C…
GO:0099600	transmembrane receptor activity	GO_MolecularFunction-GOA_19.05.2017_00h00	4.1e-16	1.4e-12	[3]	25.27	354	[ABCA1, ABCC8, ACVR1B, ACVR1C, ACVR2A, ACVR2B, ACVRL1, ADCYAP1R1, ADGRA2, ADGRB1, ADGRB2, ADGRB3, ADGRE3, ADGRF1, ADGRF2, ADGRF3, ADGRF5, ADGRG1, ADGRG2, ADGRG3, ADGRG5, ADGRL2, ADGRL3, ADGRV1, ADIPOR2, ADORA1, ADRA2B, AGER, AGTR2, AGTRAP, APLNR, ASIC1, AVPR2, B9D1, BCAM, BDKRB2, BMPR1A, BMPR2, CALCR, CASR, CCDC6, CCR4, CCR5, CCR6, CCR7, CCR8, CD3E, CD40, CD69, CELSR2, CHML, CHRNA1, CHRNA10, CHRN…
GO:0036477	somatodendritic compartment	GO_CellularComponent-GOA_19.05.2017_00h00	4.4e-12	1.5e-08	[3, 4]	47.18	352	[ACSL4, ACTN2, ACVRL1, ADAM21, ADCY10, ADCY2, ADCY4, ADORA1, AGFG1, AGO2, ALS2, AMFR, AMIGO1, ANK3, APP, AQP11, ARF4, ARHGAP32, ARHGEF15, ARHGEF2, ARRB1, ASAP1, ASTN1, ASTN2, ATP1A2, ATP1A3, ATP2B1, ATP7A, ATXN10, ATXN1L, BMPR1A, BMPR2, BPTF, BRINP1, BRINP2, BRINP3, BSN, CACNA1B, CALB1, CAMK2N1, CAPRIN1, CASP5, CASR, CCR4, CD40, CDK5R1, CHL1, CHRNA10, CHRNA4, CIT, CKB, CLU, CNGA3, CNIH2, CNIH3, C…
GO:0001325	PI(4,5)P2 is phosphorylated to PI(3,4,5)P3 by PIK3C[1] at the plasma membrane	REACTOME_Reactions_19.05.2017	3.3e-07	0.0011	[-1]	43.6	351	[ABHD3, ABHD4, ACP6, ADRA2B, AGO1, AGO2, AGO3, AGO4, AGPAT1, AHCYL1, AKT1, AKT2, AKT3, ANGPT1, APH1A, ARF1, ARF3, ARF6, ARHGAP35, ARRB1, ATAD2, AWAT2, BAD, BCAR1, BRAF, BRAP, BTC, BTK, CAV1, CBL, CBLB, CCNE1, CD22, CD3E, CDIPT, CDK2, CDKN1B, CHAT, CHPT1, CLCF1, CLEC1B, CNKSR1, CNKSR2, CNTF, CNTFR, COL1A2, CPNE3, CREB1, CRK, CRKL, CRLF1, CRLS1, CSF2RA, CSF2RB, CSNK2A2, CTNNA1, CTNND1, CXCL12, DAB2…
GO:0001329	PI4P is phosphorylated to PI(3,4)P2 by PI3K3C[2] at the plasma membrane	REACTOME_Reactions_19.05.2017	3.3e-07	0.0011	[-1]	43.6	351	[ABHD3, ABHD4, ACP6, ADRA2B, AGO1, AGO2, AGO3, AGO4, AGPAT1, AHCYL1, AKT1, AKT2, AKT3, ANGPT1, APH1A, ARF1, ARF3, ARF6, ARHGAP35, ARRB1, ATAD2, AWAT2, BAD, BCAR1, BRAF, BRAP, BTC, BTK, CAV1, CBL, CBLB, CCNE1, CD22, CD3E, CDIPT, CDK2, CDKN1B, CHAT, CHPT1, CLCF1, CLEC1B, CNKSR1, CNKSR2, CNTF, CNTFR, COL1A2, CPNE3, CREB1, CRK, CRKL, CRLF1, CRLS1, CSF2RA, CSF2RB, CSNK2A2, CTNNA1, CTNND1, CXCL12, DAB2…
GO:0002264	PIP3 recruits PDK1 and AKT to the membrane	REACTOME_Reactions_19.05.2017	3.3e-07	0.0011	[-1]	43.6	351	[ABHD3, ABHD4, ACP6, ADRA2B, AGO1, AGO2, AGO3, AGO4, AGPAT1, AHCYL1, AKT1, AKT2, AKT3, ANGPT1, APH1A, ARF1, ARF3, ARF6, ARHGAP35, ARRB1, ATAD2, AWAT2, BAD, BCAR1, BRAF, BRAP, BTC, BTK, CAV1, CBL, CBLB, CCNE1, CD22, CD3E, CDIPT, CDK2, CDKN1B, CHAT, CHPT1, CLCF1, CLEC1B, CNKSR1, CNKSR2, CNTF, CNTFR, COL1A2, CPNE3, CREB1, CRK, CRKL, CRLF1, CRLS1, CSF2RA, CSF2RB, CSNK2A2, CTNNA1, CTNND1, CXCL12, DAB2…
GO:0002669	BCAP Signalosome phosphorylates PI(4,5)P2 forming PI(3,4,5)P3	REACTOME_Reactions_19.05.2017	3.3e-07	0.0011	[-1]	43.6	351	[ABHD3, ABHD4, ACP6, ADRA2B, AGO1, AGO2, AGO3, AGO4, AGPAT1, AHCYL1, AKT1, AKT2, AKT3, ANGPT1, APH1A, ARF1, ARF3, ARF6, ARHGAP35, ARRB1, ATAD2, AWAT2, BAD, BCAR1, BRAF, BRAP, BTC, BTK, CAV1, CBL, CBLB, CCNE1, CD22, CD3E, CDIPT, CDK2, CDKN1B, CHAT, CHPT1, CLCF1, CLEC1B, CNKSR1, CNKSR2, CNTF, CNTFR, COL1A2, CPNE3, CREB1, CRK, CRKL, CRLF1, CRLS1, CSF2RA, CSF2RB, CSNK2A2, CTNNA1, CTNND1, CXCL12, DAB2…
GO:0002755	CD19 Signalosome phosphorylates PI(4,5)P2 forming PI(3,4,5)P3	REACTOME_Reactions_19.05.2017	3.3e-07	0.0011	[-1]	43.6	351	[ABHD3, ABHD4, ACP6, ADRA2B, AGO1, AGO2, AGO3, AGO4, AGPAT1, AHCYL1, AKT1, AKT2, AKT3, ANGPT1, APH1A, ARF1, ARF3, ARF6, ARHGAP35, ARRB1, ATAD2, AWAT2, BAD, BCAR1, BRAF, BRAP, BTC, BTK, CAV1, CBL, CBLB, CCNE1, CD22, CD3E, CDIPT, CDK2, CDKN1B, CHAT, CHPT1, CLCF1, CLEC1B, CNKSR1, CNKSR2, CNTF, CNTFR, COL1A2, CPNE3, CREB1, CRK, CRKL, CRLF1, CRLS1, CSF2RA, CSF2RB, CSNK2A2, CTNNA1, CTNND1, CXCL12, DAB2…
GO:0003215	PI3K phosphorylates PIP2 to PIP3	REACTOME_Reactions_19.05.2017	3.3e-07	0.0011	[-1]	43.6	351	[ABHD3, ABHD4, ACP6, ADRA2B, AGO1, AGO2, AGO3, AGO4, AGPAT1, AHCYL1, AKT1, AKT2, AKT3, ANGPT1, APH1A, ARF1, ARF3, ARF6, ARHGAP35, ARRB1, ATAD2, AWAT2, BAD, BCAR1, BRAF, BRAP, BTC, BTK, CAV1, CBL, CBLB, CCNE1, CD22, CD3E, CDIPT, CDK2, CDKN1B, CHAT, CHPT1, CLCF1, CLEC1B, CNKSR1, CNKSR2, CNTF, CNTFR, COL1A2, CPNE3, CREB1, CRK, CRKL, CRLF1, CRLS1, CSF2RA, CSF2RB, CSNK2A2, CTNNA1, CTNND1, CXCL12, DAB2…
GO:0003289	PI3K inhibitors block PI3K catalytic activity	REACTOME_Reactions_19.05.2017	3.3e-07	0.0011	[-1]	43.6	351	[ABHD3, ABHD4, ACP6, ADRA2B, AGO1, AGO2, AGO3, AGO4, AGPAT1, AHCYL1, AKT1, AKT2, AKT3, ANGPT1, APH1A, ARF1, ARF3, ARF6, ARHGAP35, ARRB1, ATAD2, AWAT2, BAD, BCAR1, BRAF, BRAP, BTC, BTK, CAV1, CBL, CBLB, CCNE1, CD22, CD3E, CDIPT, CDK2, CDKN1B, CHAT, CHPT1, CLCF1, CLEC1B, CNKSR1, CNKSR2, CNTF, CNTFR, COL1A2, CPNE3, CREB1, CRK, CRKL, CRLF1, CRLS1, CSF2RA, CSF2RB, CSNK2A2, CTNNA1, CTNND1, CXCL12, DAB2…
GO:0005655	Gab2 binds the p85 subunit of Class 1A PI3 kinases	REACTOME_Reactions_19.05.2017	3.3e-07	0.0011	[-1]	43.6	351	[ABHD3, ABHD4, ACP6, ADRA2B, AGO1, AGO2, AGO3, AGO4, AGPAT1, AHCYL1, AKT1, AKT2, AKT3, ANGPT1, APH1A, ARF1, ARF3, ARF6, ARHGAP35, ARRB1, ATAD2, AWAT2, BAD, BCAR1, BRAF, BRAP, BTC, BTK, CAV1, CBL, CBLB, CCNE1, CD22, CD3E, CDIPT, CDK2, CDKN1B, CHAT, CHPT1, CLCF1, CLEC1B, CNKSR1, CNKSR2, CNTF, CNTFR, COL1A2, CPNE3, CREB1, CRK, CRKL, CRLF1, CRLS1, CSF2RA, CSF2RB, CSNK2A2, CTNNA1, CTNND1, CXCL12, DAB2…
GO:0008668	CBL, GRB2, FYN and PI3K p85 subunit are constitutively associated	REACTOME_Reactions_19.05.2017	3.3e-07	0.0011	[-1]	43.6	351	[ABHD3, ABHD4, ACP6, ADRA2B, AGO1, AGO2, AGO3, AGO4, AGPAT1, AHCYL1, AKT1, AKT2, AKT3, ANGPT1, APH1A, ARF1, ARF3, ARF6, ARHGAP35, ARRB1, ATAD2, AWAT2, BAD, BCAR1, BRAF, BRAP, BTC, BTK, CAV1, CBL, CBLB, CCNE1, CD22, CD3E, CDIPT, CDK2, CDKN1B, CHAT, CHPT1, CLCF1, CLEC1B, CNKSR1, CNKSR2, CNTF, CNTFR, COL1A2, CPNE3, CREB1, CRK, CRKL, CRLF1, CRLS1, CSF2RA, CSF2RB, CSNK2A2, CTNNA1, CTNND1, CXCL12, DAB2…
GO:0008928	p-5Y-GAB in the RET-GRB2-GAB complexes binds p85-PI3K	REACTOME_Reactions_19.05.2017	3.3e-07	0.0011	[-1]	43.6	351	[ABHD3, ABHD4, ACP6, ADRA2B, AGO1, AGO2, AGO3, AGO4, AGPAT1, AHCYL1, AKT1, AKT2, AKT3, ANGPT1, APH1A, ARF1, ARF3, ARF6, ARHGAP35, ARRB1, ATAD2, AWAT2, BAD, BCAR1, BRAF, BRAP, BTC, BTK, CAV1, CBL, CBLB, CCNE1, CD22, CD3E, CDIPT, CDK2, CDKN1B, CHAT, CHPT1, CLCF1, CLEC1B, CNKSR1, CNKSR2, CNTF, CNTFR, COL1A2, CPNE3, CREB1, CRK, CRKL, CRLF1, CRLS1, CSF2RA, CSF2RB, CSNK2A2, CTNNA1, CTNND1, CXCL12, DAB2…
GO:0009696	CBL ubiquitinates PI3K	REACTOME_Reactions_19.05.2017	3.3e-07	0.0011	[-1]	43.6	351	[ABHD3, ABHD4, ACP6, ADRA2B, AGO1, AGO2, AGO3, AGO4, AGPAT1, AHCYL1, AKT1, AKT2, AKT3, ANGPT1, APH1A, ARF1, ARF3, ARF6, ARHGAP35, ARRB1, ATAD2, AWAT2, BAD, BCAR1, BRAF, BRAP, BTC, BTK, CAV1, CBL, CBLB, CCNE1, CD22, CD3E, CDIPT, CDK2, CDKN1B, CHAT, CHPT1, CLCF1, CLEC1B, CNKSR1, CNKSR2, CNTF, CNTFR, COL1A2, CPNE3, CREB1, CRK, CRKL, CRLF1, CRLS1, CSF2RA, CSF2RB, CSNK2A2, CTNNA1, CTNND1, CXCL12, DAB2…
GO:0009697	CBL is tyrosine phosphorylated	REACTOME_Reactions_19.05.2017	3.3e-07	0.0011	[-1]	43.6	351	[ABHD3, ABHD4, ACP6, ADRA2B, AGO1, AGO2, AGO3, AGO4, AGPAT1, AHCYL1, AKT1, AKT2, AKT3, ANGPT1, APH1A, ARF1, ARF3, ARF6, ARHGAP35, ARRB1, ATAD2, AWAT2, BAD, BCAR1, BRAF, BRAP, BTC, BTK, CAV1, CBL, CBLB, CCNE1, CD22, CD3E, CDIPT, CDK2, CDKN1B, CHAT, CHPT1, CLCF1, CLEC1B, CNKSR1, CNKSR2, CNTF, CNTFR, COL1A2, CPNE3, CREB1, CRK, CRKL, CRLF1, CRLS1, CSF2RA, CSF2RB, CSNK2A2, CTNNA1, CTNND1, CXCL12, DAB2…
GO:0009726	14-3-3 zeta binding allows recruitment of PI3K	REACTOME_Reactions_19.05.2017	3.3e-07	0.0011	[-1]	43.6	351	[ABHD3, ABHD4, ACP6, ADRA2B, AGO1, AGO2, AGO3, AGO4, AGPAT1, AHCYL1, AKT1, AKT2, AKT3, ANGPT1, APH1A, ARF1, ARF3, ARF6, ARHGAP35, ARRB1, ATAD2, AWAT2, BAD, BCAR1, BRAF, BRAP, BTC, BTK, CAV1, CBL, CBLB, CCNE1, CD22, CD3E, CDIPT, CDK2, CDKN1B, CHAT, CHPT1, CLCF1, CLEC1B, CNKSR1, CNKSR2, CNTF, CNTFR, COL1A2, CPNE3, CREB1, CRK, CRKL, CRLF1, CRLS1, CSF2RA, CSF2RB, CSNK2A2, CTNNA1, CTNND1, CXCL12, DAB2…
GO:0009968	Signalosomes assemble at the activated BCR	REACTOME_Reactions_19.05.2017	3.3e-07	0.0011	[-1]	43.6	351	[ABHD3, ABHD4, ACP6, ADRA2B, AGO1, AGO2, AGO3, AGO4, AGPAT1, AHCYL1, AKT1, AKT2, AKT3, ANGPT1, APH1A, ARF1, ARF3, ARF6, ARHGAP35, ARRB1, ATAD2, AWAT2, BAD, BCAR1, BRAF, BRAP, BTC, BTK, CAV1, CBL, CBLB, CCNE1, CD22, CD3E, CDIPT, CDK2, CDKN1B, CHAT, CHPT1, CLCF1, CLEC1B, CNKSR1, CNKSR2, CNTF, CNTFR, COL1A2, CPNE3, CREB1, CRK, CRKL, CRLF1, CRLS1, CSF2RA, CSF2RB, CSNK2A2, CTNNA1, CTNND1, CXCL12, DAB2…
GO:0000122	negative regulation of transcription from RNA polymerase II promoter	GO_BiologicalProcess-GOA_19.05.2017_00h00	3.3e-06	0.01	[6, 7, 8, 9, 10, 11, 12]	42.79	350	[ACVR2B, AEBP1, AEBP2, AKIRIN2, ANKRD52, APP, AR, ARHGAP35, ARID1A, ARID5B, ASXL1, ATF7, ATN1, ATRX, ATXN1L, AURKB, BACH2, BATF3, BCL11A, BCL6, BCL6B, BCOR, BMP2, BPTF, BRIP1, BTG2, C21orf33, CALR, CAV1, CBX6, CC2D1A, CC2D1B, CCND3, CCNE1, CDC73, CDK2, CDK6, CDKN1C, CDX2, CDX4, CGGBP1, CHCHD3, CHD4, CHD8, CIITA, CITED2, CNBP, CNOT7, COPS2, CPEB3, CREBBP, CREBRF, CREM, CRY2, CTCF, CTNNBIP1, CUL3, …
GO:0044802	single-organism membrane organization	GO_BiologicalProcess-GOA_19.05.2017_00h00	3.2e-07	0.001	[3, 4]	43.59	350	[ABCA1, ABCD1, ACTN2, AKT1, AKT2, ANK1, ANK2, ANK3, ANKFY1, ANKLE2, ANKRD27, ANO3, ANO6, ANO7, ANXA2, AP3D1, APOO, APPL1, AR, ARF1, ARF6, ARL6, ASAP1, ASNA1, ATP10A, ATP10B, ATP10D, ATP11C, ATP1B3, ATP2A2, ATP5E, ATP5L, ATP8A1, ATP8A2, ATP8B2, ATP8B3, ATP8B4, ATPIF1, BAD, BAX, BBS1, BCL2L1, BCL2L11, BET1, BLZF1, BMF, BNIP1, BNIP3L, C22orf29, C2CD5, CACNB2, CACNB3, CALCR, CALM1, CALR, CAMK2A, CASP…
GO:0007420	brain development	GO_BiologicalProcess-GOA_19.05.2017_00h00	8.3e-11	2.9e-07	[3, 4, 5, 6, 7]	46.35	349	[ABAT, ABR, ACAT1, ADCYAP1, ADGRG1, AFDN, AFF2, AGTPBP1, AGTR2, AHI1, AK4, AKT3, ALDH1A2, APAF1, APP, ARCN1, ARF4, ARHGAP35, ARID1A, ARL13B, ARL6, ARNT2, ATAT1, ATIC, ATP1A3, ATP2B1, ATP2B4, ATP7A, ATRX, AVPR2, BAD, BAX, BBS7, BCAN, BCL11B, BCL2L11, BCR, BMP2, BMP5, BMPR1A, BMPR2, BPTF, BRCA2, BTG2, C16orf45, C21orf33, C2CD3, CA10, CASP2, CASP5, CBLN1, CCDC14, CDH1, CDH2, CDK5R1, CDK5R2, CDK5RAP2…
GO:0050767	regulation of neurogenesis	GO_BiologicalProcess-GOA_19.05.2017_00h00	6.7e-12	2.3e-08	[5, 6, 7, 8]	47.1	349	[ABCC8, ACTR2, ADCY6, ADCYAP1, ADGRB3, ADGRG1, ADRA2B, AFDN, AKT1, AMIGO1, ANKRD27, APP, ARF1, ARF6, ARHGAP35, ARHGEF2, ARNTL, ASAP1, ASPA, ATP8A2, AVIL, B2M, BAG5, BCL11A, BCL11B, BCL6, BDNF, BHLHB9, BMP2, BMP5, BMPR1A, BMPR2, BNIP2, BRAF, BRINP1, BRINP2, BRINP3, C16orf45, C21orf33, CALR, CAMK1, CAMK1D, CAPRIN1, CAPRIN2, CARM1, CDH2, CDK5R1, CDK5RAP2, CDK5RAP3, CDON, CFLAR, CHODL, CHRNB2, CLASP2…
GO:0000904	cell morphogenesis involved in differentiation	GO_BiologicalProcess-GOA_19.05.2017_00h00	3.3e-13	1.1e-09	[4, 5, 6]	48.11	343	[ACTR2, ADARB1, ADGRB1, ADGRB3, ALS2, AMIGO1, ANK3, ANKRD27, APBB2, APP, AR, ARHGAP35, ARHGEF26, ARL13B, ART4, ATL1, ATP8A2, BCL11A, BCL11B, BDNF, BHLHB9, BMPR2, BRAF, BVES, C21orf33, CABP4, CALR, CAMK2A, CAPRIN1, CAPRIN2, CDH11, CDK5R1, CELSR2, CHL1, CHRNB2, CLASP2, CLEC1B, CLIC5, CLRN1, CLSTN1, CNP, CNTN4, COBL, CORO1C, CREB1, CRK, CRKL, CSF1R, CTNND2, CUL3, CUX1, CUX2, CXCL12, CYFIP1, DAB1, DA…
GO:0043087	regulation of GTPase activity	GO_BiologicalProcess-GOA_19.05.2017_00h00	7.8e-10	2.7e-06	[5]	45.73	343	[ABR, ACAP2, ACTN2, ADAP1, ADAP2, ADCYAP1, ADGRB3, AFDN, AGAP1, AGFG1, AKAP13, AKT2, ALDH1A1, ALS2, ALS2CL, AMOT, ANGPT1, ANKRD27, ARF4, ARFGAP2, ARFGEF1, ARFGEF3, ARHGAP1, ARHGAP12, ARHGAP17, ARHGAP18, ARHGAP20, ARHGAP24, ARHGAP26, ARHGAP30, ARHGAP31, ARHGAP32, ARHGAP33, ARHGAP35, ARHGAP36, ARHGAP39, ARHGAP42, ARHGAP45, ARHGAP5, ARHGAP6, ARHGAP9, ARHGEF12, ARHGEF15, ARHGEF18, ARHGEF2, ARHGEF26, …
GO:2000145	regulation of cell motility	GO_BiologicalProcess-GOA_19.05.2017_00h00	5.2e-06	0.017	[3, 4, 5]	42.73	341	[ABCC8, ABHD2, ABI3, ABR, ACE, ACVR1B, ACVR1C, ACVRL1, ADAM10, ADARB1, ADGRA2, ADGRG1, ADGRG3, ADORA1, AGTR2, AKT1, AKT2, ALOX12, AMOT, AMOTL1, ANGPT1, ANO6, APC, ARHGAP18, ARID2, ATOH8, ATP7A, ATP8A1, BCAR1, BCR, BMP2, BMP5, BMPER, BMPR1A, BMPR2, BRAF, BTC, C16orf45, C5orf30, CALR, CAMK1D, CAPN7, CATSPER1, CBLL1, CCAR1, CCL19, CCL20, CCL4, CCR6, CCR7, CCSAP, CD300A, CDH13, CDK6, CEMIP, CHRD, CIT…
GO:0032990	cell part morphogenesis	GO_BiologicalProcess-GOA_19.05.2017_00h00	2.1e-18	7.6e-15	[4, 5]	51.44	340	[ACTR2, ADARB1, ADGRB1, ADGRB3, ALS2, AMIGO1, ANK3, ANKRD27, APBB2, APP, ARHGAP35, ART4, ATL1, ATP7A, ATP8A2, BAX, BCL11A, BCL11B, BCL2L1, BDNF, BHLHB9, BMPR2, BRAF, CAMK2A, CAPRIN1, CAPRIN2, CDH11, CDK5R1, CELSR2, CHL1, CHRNB2, CLASP2, CLSTN1, CNP, CNTN4, CNTNAP1, COBL, COL4A3BP, CORO1C, CREB1, CSF1R, CTNND2, CUX1, CUX2, CXCL12, CYFIP1, CYFIP2, DAB1, DAB2IP, DAG1, DBNL, DCC, DCLK1, DCX, DDR1, DD…
GO:0004888	transmembrane signaling receptor activity	GO_MolecularFunction-GOA_19.05.2017_00h00	1e-16	3.8e-13	[3, 4]	24.91	337	[ABCA1, ABCC8, ACVR1B, ACVR1C, ACVR2A, ACVR2B, ACVRL1, ADCYAP1R1, ADGRA2, ADGRB1, ADGRB2, ADGRB3, ADGRE3, ADGRF1, ADGRF2, ADGRF3, ADGRF5, ADGRG1, ADGRG2, ADGRG3, ADGRG5, ADGRL2, ADGRL3, ADGRV1, ADIPOR2, ADORA1, ADRA2B, AGER, AGTR2, AGTRAP, APLNR, AVPR2, B9D1, BCAM, BDKRB2, BMPR1A, BMPR2, CALCR, CASR, CCDC6, CCR4, CCR5, CCR6, CCR7, CCR8, CD3E, CD40, CD69, CELSR2, CHML, CHRNA1, CHRNA10, CHRNA2, CHR…
GO:0004672	protein kinase activity	GO_MolecularFunction-GOA_19.05.2017_00h00	4e-13	1.4e-09	[5]	48.27	335	[AAK1, ACVR1B, ACVR1C, ACVR2A, ACVR2B, ACVRL1, ADCK5, AGER, AKAP13, AKT1, AKT2, AKT3, ALPK3, ATR, AURKB, AURKC, BAZ1B, BCR, BMPR1A, BMPR2, BRAF, BTC, BTK, CAB39, CAMK1, CAMK1D, CAMK2A, CAMK2D, CAMK2G, CAMK4, CAMKK2, CAMKV, CASK, CCL15, CCNB1, CCND3, CCNH, CCNK, CCNT1, CCNT2, CDC42BPA, CDC7, CDK11A, CDK12, CDK13, CDK15, CDK17, CDK18, CDK2, CDK5R1, CDK6, CDK7, CDK8, CDKL2, CDKN1B, CIT, CLASP1, CLK2…
GO:0007169	transmembrane receptor protein tyrosine kinase signaling pathway	GO_BiologicalProcess-GOA_19.05.2017_00h00	5.1e-09	1.7e-05	[5, 6, 7]	45.39	330	[ACTR2, ACTR3, ADAM10, ADAMTS12, ADGRA2, ADORA1, ADRA2B, AGTR2, AHI1, AKT1, AKT2, ANGPT1, ANKS1A, AP2A1, AP2A2, AP2B1, APC, APH1A, APP, APPL1, AR, ARF4, ARHGEF28, ARNT, ARPC4, ART4, ATP6AP1, ATP6V0A2, ATP6V0E1, ATP6V1A, ATP6V1B1, ATP6V1C1, ATP6V1C2, ATP6V1H, BCAR1, BCR, BDKRB2, BDNF, BMP2, BMP5, BMPR2, BTC, BTK, C2CD5, CAV2, CBL, CBLB, CCND3, CD3E, CD63, CD8B, CDH13, CDH3, CDK5R1, CEP57, CISH, CL…
GO:0048858	cell projection morphogenesis	GO_BiologicalProcess-GOA_19.05.2017_00h00	6.2e-18	2.2e-14	[4, 5, 6]	51.48	330	[ACTR2, ADARB1, ADGRB1, ADGRB3, ALS2, AMIGO1, ANK3, ANKRD27, APBB2, APP, ARHGAP35, ART4, ATL1, ATP7A, ATP8A2, BCL11A, BCL11B, BDNF, BHLHB9, BMPR2, BRAF, CAMK2A, CAPRIN1, CAPRIN2, CDH11, CDK5R1, CELSR2, CHL1, CHRNB2, CLASP2, CLSTN1, CNP, CNTN4, CNTNAP1, COBL, CORO1C, CREB1, CSF1R, CTNND2, CUX1, CUX2, CXCL12, CYFIP1, CYFIP2, DAB1, DAB2IP, DAG1, DBNL, DCC, DCLK1, DCX, DDR1, DDX11, DICER1, DISC1, DNA…
GO:0006325	chromatin organization	GO_BiologicalProcess-GOA_19.05.2017_00h00	1.5e-05	0.048	[3, 5]	42.45	326	[ACTR8, AEBP2, AICDA, ARID1A, ARID1B, ARID2, ARID4A, ARID4B, ARID5B, ARRB1, ASF1A, ASF1B, ASH1L, ASXL1, ATAD2, ATAD2B, ATRX, ATXN7L3, AURKB, AURKC, AUTS2, BANP, BAZ1B, BAZ2A, BCL6, BCOR, BPTF, BRCA1, BRCA2, BRD2, BRD4, BRD7, BRD8, BRD9, BRPF3, C17orf49, C6orf89, CAMK2D, CARM1, CBX6, CCNB1, CDAN1, CDC73, CDK2, CECR2, CENPN, CENPP, CENPT, CENPU, CHAF1A, CHD2, CHD3, CHD4, CHD6, CHD8, CHTOP, CLOCK, C…
GO:0019904	protein domain specific binding	GO_MolecularFunction-GOA_19.05.2017_00h00	6.9e-09	2.3e-05	[3]	45.34	326	[ABI2, ACOX1, ACTN2, ACVR2A, ADAM10, ADAM12, ADAM19, AIDA, ALX4, ANGEL1, AP2A2, APP, AR, ARF1, ARFIP1, ARHGAP1, ARHGAP17, ARHGAP31, ARHGAP5, ARHGAP6, ARHGEF4, ARL1, ATN1, ATP1A3, ATP1A4, ATP2B1, ATP2B2, ATP2B3, ATP2B4, ATRX, BAX, BCAR1, BCL2L1, BCL2L2, BPY2, CACYBP, CADM1, CAPN7, CARD14, CARD19, CARD9, CASP10, CASP2, CASP8, CBL, CBLB, CCDC6, CCDC88C, CD2AP, CD3E, CD40, CDK2, CEP68, CHAF1A, CHD8, …
GO:0048812	neuron projection morphogenesis	GO_BiologicalProcess-GOA_19.05.2017_00h00	4e-17	1.4e-13	[6, 7, 8, 10, 11]	51.2	321	[ACTR2, ADARB1, ADGRB1, ADGRB3, ALS2, AMIGO1, ANK3, ANKRD27, APBB2, APP, ARHGAP35, ART4, ATL1, ATP7A, ATP8A2, BCL11A, BCL11B, BDNF, BHLHB9, BMPR2, BRAF, CAMK2A, CAPRIN1, CAPRIN2, CDH11, CDK5R1, CELSR2, CHL1, CHRNB2, CLASP2, CLSTN1, CNP, CNTN4, CNTNAP1, COBL, CREB1, CSF1R, CTNND2, CUX1, CUX2, CXCL12, CYFIP1, CYFIP2, DAB1, DAB2IP, DAG1, DBNL, DCC, DCLK1, DCX, DDR1, DDX11, DICER1, DISC1, DNAAF3, DNM…
GO:0051347	positive regulation of transferase activity	GO_BiologicalProcess-GOA_19.05.2017_00h00	9.1e-08	0.00031	[5]	44.52	321	[ABI2, ACE, ACSL1, ACVR2B, ADCY2, ADCY4, ADCY5, ADCY6, ADCYAP1, ADORA1, ADRA2B, AGER, AKAP13, AKT1, ALS2, ANAPC1, ANAPC15, ANAPC16, ANAPC5, ANAPC7, ANGPT1, APP, ARHGEF5, ARRB1, ARRDC3, ATG14, ATP2B4, AURKB, AVPI1, BAD, BAX, BMP2, BRAF, C8orf4, CAB39, CACUL1, CAMK1, CAMKK2, CARD10, CARD14, CCL19, CCNB1, CCND2, CCND3, CCNH, CCNK, CCNL1, CCNT1, CCNT2, CCNY, CCR7, CD300A, CD40, CDC14B, CDC20B, CDC23,…
GO:0000139	Golgi membrane	GO_CellularComponent-GOA_19.05.2017_00h00	5.8e-07	0.0019	[4, 5, 6, 7, 8, 9, 10]	43.9	320	[A4GNT, ABCA5, ABCG1, ACER2, ADAM10, AGTRAP, AP1G1, AP1M1, AP1S3, AP3D1, AP4M1, AP4S1, APH1A, APOO, APP, ARCN1, ARF1, ARF3, ARFGAP2, ARFGEF1, ARFIP1, ARHGAP32, ARL1, ARL3, ARRB1, ATF6, ATL1, ATP8A1, B2M, B3GALT5, B3GALT6, B3GAT1, B3GAT2, B3GAT3, B3GNT3, B3GNT7, B4GALT1, B4GALT5, B4GALT6, BCL11B, BET1, BET1L, BLZF1, C6orf89, CALN1, CASD1, CAV1, CAV2, CBFA2T3, CD1E, CD59, CDIPT, CERS1, CHP1, CHPT1,…
GO:0030029	actin filament-based process	GO_BiologicalProcess-GOA_19.05.2017_00h00	4.5e-07	0.0015	[3]	43.94	319	[ABI2, ABLIM3, ABR, ACTC1, ACTN2, ACTR2, ACTR3, ADD2, AKAP13, ALMS1, AMOT, ANK2, ARF1, ARF6, ARFGEF1, ARFIP1, ARHGAP18, ARHGAP26, ARHGAP35, ARHGAP6, ARHGEF15, ARHGEF18, ARHGEF2, ARHGEF5, ARPC4, ARPC5L, ARRB1, ASAP3, ATP1A2, ATP1A3, ATP1A4, ATP2A2, AVIL, BCAR1, BCL6, BCR, BRAF, CACNA1C, CACNA2D1, CACNB2, CALR, CAMK2D, CAPZA2, CAPZB, CAV1, CCDC155, CCR7, CD2AP, CDC42BPA, CDC42EP1, CDC42EP3, CDK5R1,…
GO:0000981	RNA polymerase II transcription factor activity, sequence-specific DNA binding	GO_MolecularFunction-GOA_19.05.2017_00h00	9e-06	0.029	[3]	42.8	318	[AEBP1, AEBP2, AHR, ALX4, AR, ARHGAP35, ARID3B, ARID5B, ARNT, ARNT2, ARNTL, ARNTL2, ATF6, ATF7, BACH2, BATF3, BCL11A, BCL11B, BCL6, BCL6B, BHLHE22, BMPR1A, BORCS8-MEF2B, BRD8, BRIP1, BTG2, C21orf33, CAMTA1, CAMTA2, CARF, CC2D1A, CC2D1B, CDKN2AIP, CDX2, CDX4, CGGBP1, CHCHD3, CLOCK, CNBP, CREB1, CREB3L2, CREBBP, CREM, CSRNP2, CSRNP3, CTCF, CUX2, DACH1, DACH2, DLX2, DLX3, DLX4, DMBX1, DMTF1, E2F7, E…
GO:0030334	regulation of cell migration	GO_BiologicalProcess-GOA_19.05.2017_00h00	1.5e-05	0.049	[4, 5, 6]	42.59	316	[ABCC8, ABHD2, ABI3, ABR, ACE, ACVR1B, ACVR1C, ACVRL1, ADAM10, ADARB1, ADGRA2, ADGRG1, ADGRG3, ADORA1, AGTR2, AKT1, AKT2, ALOX12, AMOT, AMOTL1, ANGPT1, ANO6, APC, ARID2, ATOH8, ATP7A, ATP8A1, BCAR1, BCR, BMP2, BMP5, BMPER, BMPR1A, BMPR2, BRAF, C16orf45, C5orf30, CALR, CAMK1D, CAPN7, CBLL1, CCAR1, CCL19, CCL20, CCL4, CCR6, CCR7, CD300A, CDH13, CEMIP, CHRD, CITED2, CLASP1, CLASP2, CLSTN1, CORO1C, C…
GO:0043547	positive regulation of GTPase activity	GO_BiologicalProcess-GOA_19.05.2017_00h00	1.5e-08	5.3e-05	[6]	45.31	314	[ABR, ACAP2, ACTN2, ADAP1, ADAP2, ADCYAP1, ADGRB3, AFDN, AGAP1, AGFG1, AKAP13, AKT2, ALDH1A1, ALS2, ALS2CL, ANGPT1, ANKRD27, ARF4, ARFGAP2, ARFGEF1, ARFGEF3, ARHGAP1, ARHGAP12, ARHGAP17, ARHGAP18, ARHGAP20, ARHGAP24, ARHGAP26, ARHGAP30, ARHGAP31, ARHGAP32, ARHGAP33, ARHGAP35, ARHGAP36, ARHGAP39, ARHGAP42, ARHGAP45, ARHGAP5, ARHGAP6, ARHGAP9, ARHGEF12, ARHGEF15, ARHGEF18, ARHGEF2, ARHGEF26, ARHGEF…
GO:0044257	cellular protein catabolic process	GO_BiologicalProcess-GOA_19.05.2017_00h00	4.2e-07	0.0014	[5, 6]	44.1	314	[ABTB1, ADAMTS12, AKT1, ALAD, AMER1, AMFR, ANAPC1, ANAPC15, ANAPC16, ANAPC5, ANAPC7, ANKZF1, ANXA2, AP2A1, AP2A2, AP2B1, APC, APP, AREL1, ARIH1, ARIH2, ARNTL, ARRB1, ATE1, ATPIF1, AUP1, AURKB, BAG5, BBS7, BNIP3L, BTBD11, BTBD2, BTBD9, C18orf25, CACUL1, CASP8, CAV1, CBFA2T3, CBL, CCAR2, CCNB1, CCNF, CD2AP, CDC23, CDC27, CDK5RAP3, CHMP4B, CHMP4C, CLEC16A, CLOCK, CLPX, CLTA, CLTC, CLU, COPS3, CTSC, …
GO:0048471	perinuclear region of cytoplasm	GO_CellularComponent-GOA_19.05.2017_00h00	3.1e-07	0.001	[4, 5, 6, 7]	44.32	308	[ABCA1, ABCD1, ADAM10, ADCY10, AGTR2, AKAP13, AKAP6, ALDH1A2, AMFR, ANGEL1, ANKRD13C, ANXA2, APBA1, APC, APLN, APP, ARF1, ARF3, ARFGEF1, ARHGAP1, ART4, ATL1, ATN1, ATP2A2, ATP7A, ATXN10, ATXN2, BAG5, BDNF, BICD1, BNIP2, BPTF, BTK, C9orf24, CABP2, CALN1, CALR, CASC3, CAV1, CAV2, CBL, CCAR1, CCNT2, CD2AP, CDH1, CDH13, CDK2AP1, CDK5R1, CDK5RAP2, CDK7, CHODL, CIDEB, CLINT1, CLN5, CLU, CNP, COBL, COL4…
GO:0070848	response to growth factor	GO_BiologicalProcess-GOA_19.05.2017_00h00	2.4e-06	0.0081	[4]	43.48	307	[ACAP2, ACVR2A, ACVR2B, ACVRL1, ADAMTS12, ADGRA2, AGTR2, AKT1, APAF1, APP, ARHGEF18, ARNT, ASPN, ATP7A, BAMBI, BCAR1, BCL9L, BMP2, BMP5, BMPER, BMPR1A, BMPR2, BPTF, BRAF, C21orf33, CAPN5, CASK, CASR, CAT, CAV1, CAV2, CBL, CD109, CD63, CDKN1C, CDKN2B, CEP57, CER1, CFLAR, CGN, CHRD, CHRDL1, CITED2, CLN5, COL1A2, COL2A1, CPNE3, CPS1, CRAT, CREB1, CRK, CTDSPL2, CTGF, CX3CR1, CYFIP1, CYFIP2, DAB2, DAB…
GO:0000682	Binding and Uptake of Ligands by Scavenger Receptors	REACTOME_Pathways_19.05.2017	3.7e-09	1.2e-05	[-1]	46.02	306	[AAK1, ACTR2, ACTR3, AGFG1, AKT1, AKT2, AKT3, ALB, ALS2, ALS2CL, AMPH, ANK1, ANK2, ANK3, ANKRD27, AP1G1, AP1M1, AP1S3, AP2A1, AP2A2, AP2B1, AP3B1, AP4M1, AP4S1, APP, ARCN1, ARF1, ARF3, ARF4, ARF6, ARFGAP2, ARL1, ARPC4, ARRB1, AVPR2, BET1, BET1L, BICD1, BICD2, BLOC1S1, BLOC1S3, BLOC1S4, BNIP1, C2CD5, CALR, CBL, CD163, CD59, CHML, CHMP4B, CHMP4C, CHMP7, CLINT1, CLTA, CLTC, CLTCL1, CLVS1, CLVS2, CNI…
GO:0000777	Scavenging by Class B Receptors	REACTOME_Pathways_19.05.2017	3.7e-09	1.2e-05	[-1]	46.02	306	[AAK1, ACTR2, ACTR3, AGFG1, AKT1, AKT2, AKT3, ALB, ALS2, ALS2CL, AMPH, ANK1, ANK2, ANK3, ANKRD27, AP1G1, AP1M1, AP1S3, AP2A1, AP2A2, AP2B1, AP3B1, AP4M1, AP4S1, APP, ARCN1, ARF1, ARF3, ARF4, ARF6, ARFGAP2, ARL1, ARPC4, ARRB1, AVPR2, BET1, BET1L, BICD1, BICD2, BLOC1S1, BLOC1S3, BLOC1S4, BNIP1, C2CD5, CALR, CBL, CD163, CD59, CHML, CHMP4B, CHMP4C, CHMP7, CLINT1, CLTA, CLTC, CLTCL1, CLVS1, CLVS2, CNI…
GO:0001325	Vesicle-mediated transport	REACTOME_Pathways_19.05.2017	3.7e-09	1.2e-05	[-1]	46.02	306	[AAK1, ACTR2, ACTR3, AGFG1, AKT1, AKT2, AKT3, ALB, ALS2, ALS2CL, AMPH, ANK1, ANK2, ANK3, ANKRD27, AP1G1, AP1M1, AP1S3, AP2A1, AP2A2, AP2B1, AP3B1, AP4M1, AP4S1, APP, ARCN1, ARF1, ARF3, ARF4, ARF6, ARFGAP2, ARL1, ARPC4, ARRB1, AVPR2, BET1, BET1L, BICD1, BICD2, BLOC1S1, BLOC1S3, BLOC1S4, BNIP1, C2CD5, CALR, CBL, CD163, CD59, CHML, CHMP4B, CHMP4C, CHMP7, CLINT1, CLTA, CLTC, CLTCL1, CLVS1, CLVS2, CNI…
GO:0009306	SSC5D binds ligands	REACTOME_Reactions_19.05.2017	3.7e-09	1.2e-05	[-1]	46.02	306	[AAK1, ACTR2, ACTR3, AGFG1, AKT1, AKT2, AKT3, ALB, ALS2, ALS2CL, AMPH, ANK1, ANK2, ANK3, ANKRD27, AP1G1, AP1M1, AP1S3, AP2A1, AP2A2, AP2B1, AP3B1, AP4M1, AP4S1, APP, ARCN1, ARF1, ARF3, ARF4, ARF6, ARFGAP2, ARL1, ARPC4, ARRB1, AVPR2, BET1, BET1L, BICD1, BICD2, BLOC1S1, BLOC1S3, BLOC1S4, BNIP1, C2CD5, CALR, CBL, CD163, CD59, CHML, CHMP4B, CHMP4C, CHMP7, CLINT1, CLTA, CLTC, CLTCL1, CLVS1, CLVS2, CNI…
GO:0051129	negative regulation of cellular component organization	GO_BiologicalProcess-GOA_19.05.2017_00h00	1.2e-06	0.0041	[3, 4, 5]	43.95	298	[ACE, ACVRL1, ADCY6, ADD2, AICDA, AKT1, ALPK3, ANAPC15, ANKRD27, APC, APOA2, APOC2, APP, AR, ARF6, ARFGEF1, ARHGAP6, ARHGEF15, ARHGEF2, ASAP1, ASF1A, ATAD2, ATAD2B, ATG7, ATRX, ATXN2, AVIL, B2M, BAG5, BCL11A, BCL2L1, BCOR, BRCA1, C16orf45, CAPZA2, CAPZB, CARM1, CAV1, CCNB1, CCNF, CD300A, CDK5R1, CDK5RAP2, CFLAR, CHMP4B, CLASP1, CLASP2, CLEC16A, CLIP3, CLTC, CLU, CORO1C, CSNK2A2, CTC1, CTNNBIP1, D…
GO:0071363	cellular response to growth factor stimulus	GO_BiologicalProcess-GOA_19.05.2017_00h00	9.5e-07	0.0031	[5]	44.07	297	[ACAP2, ACVR2A, ACVR2B, ACVRL1, ADAMTS12, ADGRA2, AGTR2, AKT1, APAF1, APP, ARHGEF18, ARNT, ASPN, ATP7A, BAMBI, BCAR1, BCL9L, BMP2, BMP5, BMPER, BMPR1A, BMPR2, BPTF, BRAF, C21orf33, CAPN5, CASK, CASR, CAT, CAV1, CAV2, CBL, CD109, CD63, CDKN1C, CDKN2B, CEP57, CER1, CFLAR, CGN, CHRD, CHRDL1, CITED2, CLN5, COL1A2, COL2A1, CPNE3, CPS1, CRAT, CREB1, CRK, CTDSPL2, CTGF, CX3CR1, CYFIP1, CYFIP2, DAB2, DAB…
GO:0051603	proteolysis involved in cellular protein catabolic process	GO_BiologicalProcess-GOA_19.05.2017_00h00	3.5e-07	0.0011	[5, 6, 7]	44.44	296	[ABTB1, ADAMTS12, AKT1, ALAD, AMER1, AMFR, ANAPC1, ANAPC15, ANAPC16, ANAPC5, ANAPC7, ANKZF1, APC, APP, AREL1, ARIH1, ARIH2, ARNTL, ARRB1, ATE1, ATPIF1, AUP1, AURKB, BAG5, BBS7, BTBD11, BTBD2, BTBD9, C18orf25, CACUL1, CASP8, CAV1, CBFA2T3, CBL, CCAR2, CCNB1, CCNF, CD2AP, CDC23, CDC27, CHMP4B, CHMP4C, CLEC16A, CLOCK, CLPX, CLU, COPS3, CTSC, CTSH, CTSS, CUL2, CUL3, CUL4A, CUL4B, CUL9, CYLD, DAB2, DA…
GO:0000564	Membrane Trafficking	REACTOME_Pathways_19.05.2017	2.4e-10	8.5e-07	[-1]	47.21	296	[AAK1, ACTR2, ACTR3, AGFG1, AKT1, AKT2, AKT3, ALS2, ALS2CL, AMPH, ANK1, ANK2, ANK3, ANKRD27, AP1G1, AP1M1, AP1S3, AP2A1, AP2A2, AP2B1, AP3B1, AP4M1, AP4S1, APP, ARCN1, ARF1, ARF3, ARF4, ARF6, ARFGAP2, ARL1, ARPC4, ARRB1, AVPR2, BET1, BET1L, BICD1, BICD2, BLOC1S1, BLOC1S3, BLOC1S4, BNIP1, C2CD5, CBL, CD59, CHML, CHMP4B, CHMP4C, CHMP7, CLINT1, CLTA, CLTC, CLTCL1, CLVS1, CLVS2, CNIH2, CNIH3, COG1, C…
GO:0001514	COPI-dependent Golgi-to-ER retrograde traffic	REACTOME_Pathways_19.05.2017	2.4e-10	8.5e-07	[-1]	47.21	296	[AAK1, ACTR2, ACTR3, AGFG1, AKT1, AKT2, AKT3, ALS2, ALS2CL, AMPH, ANK1, ANK2, ANK3, ANKRD27, AP1G1, AP1M1, AP1S3, AP2A1, AP2A2, AP2B1, AP3B1, AP4M1, AP4S1, APP, ARCN1, ARF1, ARF3, ARF4, ARF6, ARFGAP2, ARL1, ARPC4, ARRB1, AVPR2, BET1, BET1L, BICD1, BICD2, BLOC1S1, BLOC1S3, BLOC1S4, BNIP1, C2CD5, CBL, CD59, CHML, CHMP4B, CHMP4C, CHMP7, CLINT1, CLTA, CLTC, CLTCL1, CLVS1, CLVS2, CNIH2, CNIH3, COG1, C…
GO:0001518	Intra-Golgi and retrograde Golgi-to-ER traffic	REACTOME_Pathways_19.05.2017	2.4e-10	8.5e-07	[-1]	47.21	296	[AAK1, ACTR2, ACTR3, AGFG1, AKT1, AKT2, AKT3, ALS2, ALS2CL, AMPH, ANK1, ANK2, ANK3, ANKRD27, AP1G1, AP1M1, AP1S3, AP2A1, AP2A2, AP2B1, AP3B1, AP4M1, AP4S1, APP, ARCN1, ARF1, ARF3, ARF4, ARF6, ARFGAP2, ARL1, ARPC4, ARRB1, AVPR2, BET1, BET1L, BICD1, BICD2, BLOC1S1, BLOC1S3, BLOC1S4, BNIP1, C2CD5, CBL, CD59, CHML, CHMP4B, CHMP4C, CHMP7, CLINT1, CLTA, CLTC, CLTCL1, CLVS1, CLVS2, CNIH2, CNIH3, COG1, C…
GO:0001757	Golgi-to-ER retrograde transport	REACTOME_Pathways_19.05.2017	2.4e-10	8.5e-07	[-1]	47.21	296	[AAK1, ACTR2, ACTR3, AGFG1, AKT1, AKT2, AKT3, ALS2, ALS2CL, AMPH, ANK1, ANK2, ANK3, ANKRD27, AP1G1, AP1M1, AP1S3, AP2A1, AP2A2, AP2B1, AP3B1, AP4M1, AP4S1, APP, ARCN1, ARF1, ARF3, ARF4, ARF6, ARFGAP2, ARL1, ARPC4, ARRB1, AVPR2, BET1, BET1L, BICD1, BICD2, BLOC1S1, BLOC1S3, BLOC1S4, BNIP1, C2CD5, CBL, CD59, CHML, CHMP4B, CHMP4C, CHMP7, CLINT1, CLTA, CLTC, CLTCL1, CLVS1, CLVS2, CNIH2, CNIH3, COG1, C…
GO:0019900	kinase binding	GO_MolecularFunction-GOA_19.05.2017_00h00	4.1e-06	0.013	[4]	43.49	294	[ABI2, ACE, ACVRL1, ADAM10, ADCY6, ADD2, AKAP13, AKT1, ANGPT1, ANK2, AP2A1, AP2A2, APC, APPL1, ARRB1, ATF7, ATG13, ATP1A3, ATP1A4, ATP2B4, BAD, BAG5, BCAR1, BCL11A, BCL2L1, BRAF, BTG1, CAB39, CACNB3, CACUL1, CAMK2N1, CAMK2N2, CASR, CAV1, CAV2, CBL, CBLB, CCNB1, CCND2, CCND3, CCNE1, CCNK, CCNL1, CCNT1, CCNT2, CCNY, CD3E, CDC25A, CDC25B, CDH2, CDK12, CDK13, CDK5R1, CDK5RAP2, CDK5RAP3, CDKN1B, CDKN2…
GO:0031344	regulation of cell projection organization	GO_BiologicalProcess-GOA_19.05.2017_00h00	3e-11	1e-07	[4, 5]	48.03	292	[ACTR2, ADCY6, ADCYAP1, ADGRB3, AKT1, ALPK3, AMIGO1, ANKRD27, APC, APP, ARF1, ARF6, ARHGAP35, ASAP1, ATMIN, ATP7A, ATP8A2, AVIL, B2M, BAG5, BCL11A, BDNF, BHLHB9, BMP5, BMPR2, BRAF, CAMK1, CAMK1D, CAPRIN1, CAPRIN2, CAPZB, CARM1, CAV1, CCDC151, CCL19, CCR7, CDC42EP1, CDC42EP3, CDHR5, CDK5R1, CFLAR, CHODL, CHRNB2, CLASP2, CLRN1, CLU, CNR1, CNTF, COBL, CORO1C, CPEB3, CSMD3, CUX1, CUX2, CXCL12, CYFIP1…
GO:0072358	cardiovascular system development	GO_BiologicalProcess-GOA_19.05.2017_00h00	2.9e-06	0.0096	[4, 5, 6]	43.71	292	[ACVR2B, ACVRL1, ADAMTS6, ADGRA2, ADGRB1, ADGRB2, ADGRB3, ADGRG1, ADIPOR2, AHR, AKT1, ALDH1A2, ALOX12, AMOT, ANGPT1, ANKRD17, ANXA2, AP2B1, APLNR, ARHGAP24, ARHGEF15, ARID1A, ARID2, ATP7A, ATPIF1, B4GALT1, B9D1, BAX, BMPER, BMPR1A, BMPR2, BRCA1, BTG1, C21orf33, C6, CAV1, CDH13, CDH2, CDX2, CDX4, CFLAR, CLN5, COL1A2, COL4A1, COL5A1, CRKL, CTGF, CTSH, CX3CL1, CX3CR1, CYBB, CYP1B1, CYSLTR2, DAB2IP, …
GO:0010256	endomembrane system organization	GO_BiologicalProcess-GOA_19.05.2017_00h00	2.6e-11	9.4e-08	[3]	48.1	291	[ABCA1, ABCD1, ACTN2, AGFG1, AKT1, AKT2, ALS2, ALS2CL, ANK1, ANK2, ANK3, ANKLE2, ANO3, ANO6, ANO7, ANXA2, AP3D1, APPL1, AQP11, AR, ARF6, ARFGEF1, ARL1, ARL6, ASAP1, ASNA1, ATL1, ATL2, ATP1B3, ATP2A2, ATP8B2, ATP8B3, ATP8B4, BAG5, BBS1, BCL11B, BCL2L1, BLOC1S1, BLOC1S3, BLZF1, BNIP1, C2CD5, CACNB2, CACNB3, CALCR, CAV1, CAV2, CCNB1, CDH1, CDH2, CHMP4B, CHMP4C, CHMP7, CIT, CLASP1, CLASP2, CLCN3, CLI…
GO:0043269	regulation of ion transport	GO_BiologicalProcess-GOA_19.05.2017_00h00	1.3e-05	0.042	[4, 5]	43.05	291	[ABAT, ABCC8, ACSL4, ACTN2, ADCYAP1, ADCYAP1R1, ADORA1, AGTR2, AHCYL1, AKAP6, AKT1, AKT2, AMIGO1, ANK2, ANK3, ANO6, APLNR, APP, ARF1, ASPH, ATP1A2, ATP1A3, ATP1A4, ATP1B2, ATP1B3, ATP2B4, ATP7A, ATP8A1, ATP8A2, B2M, BAX, BEST1, BSND, CA7, CAB39, CACNA1B, CACNA1C, CACNA1E, CACNA2D1, CACNA2D2, CACNA2D4, CACNB1, CACNB2, CACNB3, CACNB4, CACNG1, CACNG4, CAMK2A, CAMK2D, CAMK2G, CASK, CASR, CATSPER1, CA…
GO:0048667	cell morphogenesis involved in neuron differentiation	GO_BiologicalProcess-GOA_19.05.2017_00h00	2e-14	7.1e-11	[5, 6, 7, 9, 10]	50.43	290	[ACTR2, ADARB1, ADGRB1, ADGRB3, ALS2, AMIGO1, ANK3, ANKRD27, APBB2, APP, ARHGAP35, ART4, ATL1, ATP8A2, BCL11A, BCL11B, BDNF, BHLHB9, BMPR2, BRAF, C21orf33, CABP4, CAMK2A, CAPRIN1, CAPRIN2, CDH11, CDK5R1, CELSR2, CHL1, CHRNB2, CLASP2, CLIC5, CLRN1, CLSTN1, CNP, CNTN4, COBL, CREB1, CSF1R, CTNND2, CUX1, CUX2, CXCL12, CYFIP1, DAB1, DAG1, DCC, DCLK1, DCX, DDX11, DISC1, DNAAF3, DNM1L, DNM3, DOK4, DOK5,…
GO:0001944	vasculature development	GO_BiologicalProcess-GOA_19.05.2017_00h00	3e-06	0.01	[4, 5, 6, 7]	43.77	288	[ACVR2B, ACVRL1, ADAMTS6, ADGRA2, ADGRB1, ADGRB2, ADGRB3, ADGRG1, ADIPOR2, AHR, AKT1, ALDH1A2, ALOX12, AMOT, ANGPT1, ANKRD17, ANXA2, AP2B1, APLNR, ARHGAP24, ARHGEF15, ARID1A, ARID2, ATP7A, ATPIF1, B4GALT1, B9D1, BAX, BMPER, BMPR1A, BMPR2, BRCA1, BTG1, C21orf33, C6, CAV1, CDH13, CDH2, CDX2, CDX4, CFLAR, CLN5, COL1A2, COL4A1, COL5A1, CRKL, CTGF, CTSH, CX3CL1, CX3CR1, CYBB, CYP1B1, CYSLTR2, DAB2IP, …
GO:0010638	positive regulation of organelle organization	GO_BiologicalProcess-GOA_19.05.2017_00h00	9.3e-06	0.03	[4, 5, 6]	43.24	288	[ABI2, ABLIM3, ACTN2, ACTR2, ACTR3, AKT2, AMOT, ANK1, ANKRD53, ANXA2, ARF1, ARF6, ARFIP1, ARHGAP35, ARHGEF15, ARHGEF5, ARIH2, ARL2, ARPC4, ARPC5L, ARRB1, ASAP1, ATG13, ATMIN, ATPIF1, ATR, ATRX, AURKB, AUTS2, BAD, BAX, BCL2L11, BCL6, BMF, BRAF, BRCA1, BRD7, BTC, C21orf33, C2CD5, C6orf89, CAMKK2, CASP8, CCNB1, CCR7, CCT3, CDC42EP1, CDC42EP3, CDKL2, CDKN1B, CFL2, CHTOP, CIDEB, CLASP1, CLEC16A, CLIP1…
GO:0048589	developmental growth	GO_BiologicalProcess-GOA_19.05.2017_00h00	1.3e-08	4.5e-05	[2, 3]	45.93	288	[ACVR2B, ADARB1, AGTR2, AKAP6, AKT1, ALKBH1, ALMS1, ANKRD11, APBA1, APP, AR, ARID2, ARIH2, ATP8A2, ATRX, BCL11A, BCL2L11, BCL9, BDNF, BMPR1A, BMPR2, BNC2, BRCA2, CACNA2D2, CARM1, CCNB1, CDK5R1, CDKN1C, CELF1, CER1, CFLAR, CHRNA1, CHRND, CLASP2, COBL, COL27A1, CPQ, CREB1, CSF1, CTC1, CXCL12, CYFIP1, CYFIP2, CYP19A1, DAG1, DCC, DCLK1, DCX, DDR1, DDR2, DHCR7, DISC1, DLL1, DMBX1, DRAXIN, DSCAM, EFNA5…
GO:0045664	regulation of neuron differentiation	GO_BiologicalProcess-GOA_19.05.2017_00h00	7.9e-11	2.7e-07	[6, 7, 8, 9]	47.75	287	[ACTR2, ADCY6, ADCYAP1, ADGRB3, ADRA2B, AKT1, AMIGO1, ANKRD27, APP, ARF1, ARF6, ARHGAP35, ASAP1, ATP8A2, AVIL, B2M, BAG5, BCL11A, BCL11B, BCL6, BDNF, BHLHB9, BMP2, BMP5, BMPR2, BNIP2, BRAF, BRINP1, BRINP2, BRINP3, C21orf33, CALR, CAMK1, CAMK1D, CAPRIN1, CAPRIN2, CARM1, CDK5R1, CDK5RAP2, CDK5RAP3, CDON, CFLAR, CHODL, CHRNB2, CLASP2, CNR1, CNTF, CNTN4, COBL, CPEB3, CSMD3, CTDSP1, CUX1, CUX2, CXCL12…
GO:0099537	trans-synaptic signaling	GO_BiologicalProcess-GOA_19.05.2017_00h00	1.1e-06	0.0038	[5]	44.15	287	[ABAT, ADARB1, ADCYAP1, ADORA1, AKAP5, AKT1, ALS2, AMPH, APBA1, APP, ARF1, ARID1B, ASIC1, ATP1A2, ATP2A2, BACE1, BRAF, BSN, BTBD9, CA7, CACNA1B, CACNA1E, CACNA2D2, CACNB1, CACNB2, CACNB3, CACNB4, CADPS2, CALB1, CALM1, CAMK2A, CASK, CBLN1, CDH8, CELF4, CHAT, CHRNA1, CHRNA10, CHRNA2, CHRNA4, CHRNA5, CHRNB2, CHRND, CHRNE, CLSTN1, CLSTN2, CNIH2, CNIH3, CNP, CNR1, CNR2, CNTN4, CPEB3, CPLX2, CREB1, CSP…
GO:0120035	regulation of plasma membrane bounded cell projection organization	GO_BiologicalProcess-GOA_19.05.2017_00h00	5.3e-11	1.8e-07	[5, 6]	47.91	287	[ACTR2, ADCY6, ADCYAP1, ADGRB3, AKT1, ALPK3, AMIGO1, ANKRD27, APC, APP, ARF1, ARF6, ARHGAP35, ASAP1, ATMIN, ATP7A, ATP8A2, AVIL, B2M, BAG5, BCL11A, BDNF, BHLHB9, BMP5, BMPR2, BRAF, CAMK1, CAMK1D, CAPRIN1, CAPRIN2, CAPZB, CARM1, CAV1, CCDC151, CCL19, CCR7, CDC42EP1, CDC42EP3, CDHR5, CDK5R1, CFLAR, CHODL, CHRNB2, CLASP2, CLRN1, CLU, CNR1, CNTF, COBL, CORO1C, CPEB3, CSMD3, CUX1, CUX2, CXCL12, CYFIP1…
GO:0007268	chemical synaptic transmission	GO_BiologicalProcess-GOA_19.05.2017_00h00	1.6e-06	0.0055	[7]	44.05	285	[ABAT, ADARB1, ADCYAP1, ADORA1, AKAP5, AKT1, ALS2, AMPH, APBA1, APP, ARF1, ARID1B, ASIC1, ATP1A2, ATP2A2, BACE1, BRAF, BSN, BTBD9, CA7, CACNA1B, CACNA1E, CACNA2D2, CACNB1, CACNB2, CACNB3, CACNB4, CADPS2, CALB1, CALM1, CAMK2A, CASK, CBLN1, CDH8, CELF4, CHAT, CHRNA1, CHRNA10, CHRNA2, CHRNA4, CHRNA5, CHRNB2, CHRND, CHRNE, CLSTN1, CLSTN2, CNIH2, CNIH3, CNP, CNR1, CNR2, CNTN4, CPEB3, CPLX2, CREB1, CSP…
GO:0031400	negative regulation of protein modification process	GO_BiologicalProcess-GOA_19.05.2017_00h00	3.3e-08	0.00011	[5, 6, 7, 8]	45.67	285	[ACER2, ADAR, ADARB1, AIDA, AKT1, ANAPC1, ANAPC15, ANAPC16, ANAPC5, ANAPC7, ANGPT1, APC, ARRB1, ASH1L, ASPN, ATG14, ATP2B4, BAG5, BAX, BCOR, BDKRB2, BRCA1, CACTIN, CAMK2N1, CAMK2N2, CAV1, CBL, CBLB, CCNB1, CD109, CD300A, CDC23, CDC27, CDK2, CDK5RAP3, CDKN1B, CDKN1C, CDKN2B, CDKN2D, CHP1, CISH, CNKSR3, CORO1C, CRY2, CTDSP1, CTDSP2, CTDSPL, DAB2IP, DAG1, DCN, DEPTOR, DGKQ, DKK1, DMTN, DNAJA3, DNAJB…
GO:0007186	G-protein coupled receptor signaling pathway	GO_BiologicalProcess-GOA_19.05.2017_00h00	4.8e-31	1.7e-27	[3, 4, 5]	20.97	280	[ABCA1, ACPP, ACTN2, ADCY2, ADCY4, ADCY5, ADCY6, ADCYAP1, ADCYAP1R1, ADGRA2, ADGRB1, ADGRB2, ADGRB3, ADGRE3, ADGRF1, ADGRF2, ADGRF3, ADGRF5, ADGRG1, ADGRG2, ADGRG3, ADGRG5, ADGRL2, ADGRL3, ADGRV1, ADIPOR2, ADORA1, ADRA2B, AGTR2, AGTRAP, AHCYL1, AKAP12, AKAP13, AKR1C2, AKT1, APLN, APLNR, APLP2, ARHGEF12, ARRB1, ARRDC3, ATP2B4, AVPR2, BCAR1, BDKRB2, BICD1, CALCR, CAMK2A, CASR, CAV1, CAV2, CCDC6, CC…
GO:0061061	muscle structure development	GO_BiologicalProcess-GOA_19.05.2017_00h00	3.4e-07	0.0011	[3]	44.86	279	[ACTC1, ACTN2, ADAM12, ADARB1, ADGRB3, AEBP1, AGTR2, AKAP13, AKAP6, AKT1, ALX4, ANK2, ANKRD17, ANKRD52, ARID1A, ARNTL, ASF1A, ATP2A2, BCL9, BDNF, BMP2, BMPR1A, BNIP2, BORCS8-MEF2B, BTG1, BTG2, BVES, C21orf33, CACNA2D2, CACYBP, CALR, CAMK1, CAPZB, CAV1, CAV2, CCNB1, CCNT2, CD164, CD53, CDH2, CDON, CFH, CFL2, CFLAR, CHD2, CHODL, CHRNA1, CHRND, CNTF, CNTFR, COL19A1, COL6A3, COPRS, COPS2, CREB1, CTNN…
GO:0001568	blood vessel development	GO_BiologicalProcess-GOA_19.05.2017_00h00	2.3e-06	0.0077	[3, 5, 6, 7, 8]	44.06	278	[ACVR2B, ACVRL1, ADAMTS6, ADGRA2, ADGRB1, ADGRB2, ADGRB3, ADGRG1, ADIPOR2, AHR, AKT1, ALDH1A2, ALOX12, AMOT, ANGPT1, ANKRD17, ANXA2, AP2B1, APLNR, ARHGAP24, ARID1A, ARID2, ATP7A, ATPIF1, B4GALT1, BAX, BMPER, BMPR1A, BMPR2, BRCA1, BTG1, C21orf33, C6, CAV1, CDH13, CDH2, CDX2, CDX4, CFLAR, CLN5, COL1A2, COL4A1, COL5A1, CRKL, CTGF, CTSH, CX3CL1, CX3CR1, CYBB, CYP1B1, CYSLTR2, DAB2IP, DCN, DCTN5, DHCR…
GO:0004160	Shootin-1 links L1 and retrograde actin flow	REACTOME_Reactions_19.05.2017	1.7e-13	6.2e-10	[-1]	50.09	278	[ABLIM3, ACTN2, ACTR2, ACTR3, ADAM10, ANGPT1, ANK1, ANK2, ANK3, AP2A1, AP2A2, AP2B1, APH1A, ARHGAP35, ARHGAP39, ARHGEF12, ARHGEF28, ARPC4, ARRB1, BRAF, BRAP, BTC, CACNA1C, CACNB1, CACNB2, CACNB3, CACNB4, CAMK2A, CAMK2D, CAMK2G, CDK5R1, CHL1, CLASP1, CLASP2, CLTA, CLTC, CLTCL1, CNKSR1, CNKSR2, CNTN6, CNTNAP1, COL2A1, COL4A1, COL5A1, COL6A3, COL6A6, COL9A3, CREB1, CSF2RA, CSF2RB, CSNK2A2, CUL3, DAB…
GO:0000873	L1CAM interactions	REACTOME_Pathways_19.05.2017	1.7e-13	6.2e-10	[-1]	50.09	278	[ABLIM3, ACTN2, ACTR2, ACTR3, ADAM10, ANGPT1, ANK1, ANK2, ANK3, AP2A1, AP2A2, AP2B1, APH1A, ARHGAP35, ARHGAP39, ARHGEF12, ARHGEF28, ARPC4, ARRB1, BRAF, BRAP, BTC, CACNA1C, CACNB1, CACNB2, CACNB3, CACNB4, CAMK2A, CAMK2D, CAMK2G, CDK5R1, CHL1, CLASP1, CLASP2, CLTA, CLTC, CLTCL1, CNKSR1, CNKSR2, CNTN6, CNTNAP1, COL2A1, COL4A1, COL5A1, COL6A3, COL6A6, COL9A3, CREB1, CSF2RA, CSF2RB, CSNK2A2, CUL3, DAB…
GO:0001022	Axon guidance	REACTOME_Pathways_19.05.2017	1.7e-13	6.2e-10	[-1]	50.09	278	[ABLIM3, ACTN2, ACTR2, ACTR3, ADAM10, ANGPT1, ANK1, ANK2, ANK3, AP2A1, AP2A2, AP2B1, APH1A, ARHGAP35, ARHGAP39, ARHGEF12, ARHGEF28, ARPC4, ARRB1, BRAF, BRAP, BTC, CACNA1C, CACNB1, CACNB2, CACNB3, CACNB4, CAMK2A, CAMK2D, CAMK2G, CDK5R1, CHL1, CLASP1, CLASP2, CLTA, CLTC, CLTCL1, CNKSR1, CNKSR2, CNTN6, CNTNAP1, COL2A1, COL4A1, COL5A1, COL6A3, COL6A6, COL9A3, CREB1, CSF2RA, CSF2RB, CSNK2A2, CUL3, DAB…
GO:0001071	Recycling pathway of L1	REACTOME_Pathways_19.05.2017	1.7e-13	6.2e-10	[-1]	50.09	278	[ABLIM3, ACTN2, ACTR2, ACTR3, ADAM10, ANGPT1, ANK1, ANK2, ANK3, AP2A1, AP2A2, AP2B1, APH1A, ARHGAP35, ARHGAP39, ARHGEF12, ARHGEF28, ARPC4, ARRB1, BRAF, BRAP, BTC, CACNA1C, CACNB1, CACNB2, CACNB3, CACNB4, CAMK2A, CAMK2D, CAMK2G, CDK5R1, CHL1, CLASP1, CLASP2, CLTA, CLTC, CLTCL1, CNKSR1, CNKSR2, CNTN6, CNTNAP1, COL2A1, COL4A1, COL5A1, COL6A3, COL6A6, COL9A3, CREB1, CSF2RA, CSF2RB, CSNK2A2, CUL3, DAB…
GO:0007264	small GTPase mediated signal transduction	GO_BiologicalProcess-GOA_19.05.2017_00h00	1.1e-12	4e-09	[4, 5, 6]	49.55	277	[ABCA1, ABI2, ABR, ADCYAP1R1, ADGRG1, AKAP13, ALS2, ALS2CL, AMOT, ARF1, ARF3, ARF4, ARF6, ARFGEF1, ARFGEF3, ARHGAP1, ARHGAP12, ARHGAP17, ARHGAP18, ARHGAP20, ARHGAP24, ARHGAP26, ARHGAP30, ARHGAP31, ARHGAP32, ARHGAP33, ARHGAP35, ARHGAP36, ARHGAP39, ARHGAP42, ARHGAP45, ARHGAP5, ARHGAP6, ARHGAP9, ARHGEF12, ARHGEF15, ARHGEF18, ARHGEF2, ARHGEF26, ARHGEF28, ARHGEF3, ARHGEF33, ARHGEF4, ARHGEF40, ARHGEF5,…
GO:1905114	cell surface receptor signaling pathway involved in cell-cell signaling	GO_BiologicalProcess-GOA_19.05.2017_00h00	3.1e-07	0.001	[4, 5, 6]	44.89	277	[ABAT, ADORA1, AGO1, AGO2, AGO3, AGO4, AKT1, AMER1, AMER3, AMOTL1, AMOTL2, AP2A1, AP2A2, AP2B1, APC, APP, ARL6, ARNTL, ATP6V1C2, BAMBI, BCL9, BCL9L, BMP2, BRD7, CAMK2A, CAPRIN2, CAV1, CCAR2, CCDC88C, CCNE1, CCNY, CDC73, CDH2, CDH3, CELF4, CELSR2, CHD8, CHRNA1, CHRNA10, CHRNA2, CHRNA4, CHRNA5, CHRNB2, CHRND, CHRNE, CLTC, CPZ, CSNK1G1, CSNK1G3, CSNK2A2, CTDNEP1, CTNNBIP1, CTNND1, CTNND2, CUL3, CUX2…
GO:0016569	covalent chromatin modification	GO_BiologicalProcess-GOA_19.05.2017_00h00	6.9e-10	2.4e-06	[4, 5, 6]	47.33	275	[AEBP2, AICDA, ARID1A, ARID1B, ARID2, ARID4A, ARID4B, ARID5B, ARRB1, ASF1A, ASF1B, ASH1L, ASXL1, ATRX, ATXN7L3, AURKB, AURKC, AUTS2, BANP, BAZ1B, BAZ2A, BCL6, BCOR, BPTF, BRCA1, BRCA2, BRD2, BRD4, BRD7, BRD8, BRD9, BRPF3, C17orf49, C6orf89, CAMK2D, CARM1, CBX6, CCNB1, CDC73, CDK2, CECR2, CHD2, CHD3, CHD4, CHD6, CHD8, CHTOP, CLOCK, COPRS, CREBBP, CTCF, CUL4B, DEPDC1B, DNMT1, DOT1L, DPEP3, DPF3, DP…
GO:0030036	actin cytoskeleton organization	GO_BiologicalProcess-GOA_19.05.2017_00h00	3.2e-06	0.01	[4, 5]	43.93	275	[ABI2, ABLIM3, ABR, ACTC1, ACTN2, ACTR2, ACTR3, ADD2, AKAP13, ALMS1, AMOT, ARF1, ARF6, ARFGEF1, ARFIP1, ARHGAP18, ARHGAP26, ARHGAP35, ARHGAP6, ARHGEF15, ARHGEF18, ARHGEF2, ARHGEF5, ARPC4, ARPC5L, ARRB1, ASAP3, AVIL, BCAR1, BCL6, BCR, BRAF, CALR, CAPZA2, CAPZB, CCDC155, CCR7, CD2AP, CDC42BPA, CDC42EP1, CDC42EP3, CDK5R1, CFL2, CFLAR, CIT, CLASP1, CLASP2, CLRN1, CLU, CNN1, COBL, COBLL1, CORO1C, CORO…
GO:0043632	modification-dependent macromolecule catabolic process	GO_BiologicalProcess-GOA_19.05.2017_00h00	1.4e-06	0.0047	[5, 6]	44.46	269	[ABTB1, AKT1, AMER1, AMFR, ANAPC1, ANAPC15, ANAPC16, ANAPC5, ANAPC7, ANKZF1, APC, APP, AREL1, ARIH1, ARIH2, ARNTL, ARRB1, ATE1, AUP1, AURKB, BAG5, BBS7, BTBD11, BTBD2, BTBD9, C18orf25, CACUL1, CAV1, CBFA2T3, CBL, CCAR2, CCNB1, CCNF, CD2AP, CDC23, CDC27, CLEC16A, CLOCK, CLU, COPS3, CUL2, CUL3, CUL4A, CUL4B, CUL9, CYLD, DAB2, DDA1, DERL1, DERL2, DIS3L2, DISC1, DNAJB2, DNAJB9, DNAJC10, DZIP3, EDEM1,…
GO:0019941	modification-dependent protein catabolic process	GO_BiologicalProcess-GOA_19.05.2017_00h00	6.2e-07	0.002	[6, 7, 8]	44.8	267	[ABTB1, AKT1, AMER1, AMFR, ANAPC1, ANAPC15, ANAPC16, ANAPC5, ANAPC7, ANKZF1, APC, APP, AREL1, ARIH1, ARIH2, ARNTL, ARRB1, ATE1, AUP1, AURKB, BAG5, BBS7, BTBD11, BTBD2, BTBD9, C18orf25, CACUL1, CAV1, CBFA2T3, CBL, CCAR2, CCNB1, CCNF, CD2AP, CDC23, CDC27, CLEC16A, CLOCK, CLU, COPS3, CUL2, CUL3, CUL4A, CUL4B, CUL9, CYLD, DAB2, DDA1, DERL1, DERL2, DISC1, DNAJB2, DNAJB9, DNAJC10, DZIP3, EDEM1, ERCC8, …
GO:0051301	cell division	GO_BiologicalProcess-GOA_19.05.2017_00h00	1.2e-05	0.04	[3]	43.51	265	[ACTR2, ACTR3, ACTR8, AHCTF1, ANAPC1, ANAPC13, ANAPC15, ANAPC16, ANAPC5, ANAPC7, ANK3, ANKLE2, ANKRD53, ANXA11, APC, ARF1, ARF6, ARHGEF2, ARL3, ARL8A, ARL8B, AURKB, AURKC, BCAR1, BCL2L1, BLM, BOD1L2, BRCA2, BRIP1, BTC, CAT, CCNB1, CCND2, CCND3, CCNE1, CCNF, CCNK, CCNO, CCNT1, CCNT2, CCNY, CCSAP, CD2AP, CDC23, CDC25A, CDC25B, CDC27, CDC40, CDC7, CDC73, CDCA3, CDCA4, CDCA7, CDK11A, CDK13, CDK2, CDK…
GO:0002443	leukocyte mediated immunity	GO_BiologicalProcess-GOA_19.05.2017_00h00	5.7e-06	0.018	[3]	28.21	264	[ABCA13, ABR, ACE, ACPP, ACTR2, ADAM10, ADGRE3, ADGRG3, AGER, AICDA, ALAD, ANO6, ANXA2, AP1G1, AP1M1, AP2A2, APAF1, APEH, ARHGAP45, ARHGAP9, ARL8A, ATG7, ATP8A1, ATP8B4, B2M, B4GALT1, BCL6, BCR, BTK, C16orf62, C1QB, C2, C6, C6orf120, C8B, CAB39, CADM1, CAND1, CAPN1, CAT, CBL, CCR6, CD300A, CD40, CD46, CD47, CD53, CD59, CD63, CD84, CD93, CDK13, CLCF1, CLEC4G, CLSTN1, CLU, COPB1, CPLX2, CPNE3, CPPE…
GO:0006511	ubiquitin-dependent protein catabolic process	GO_BiologicalProcess-GOA_19.05.2017_00h00	8.5e-07	0.0028	[7, 8, 9]	44.75	264	[ABTB1, AKT1, AMER1, AMFR, ANAPC1, ANAPC15, ANAPC16, ANAPC5, ANAPC7, ANKZF1, APC, APP, AREL1, ARIH1, ARIH2, ARNTL, ARRB1, ATE1, AUP1, AURKB, BAG5, BBS7, BTBD11, BTBD2, BTBD9, C18orf25, CACUL1, CAV1, CBFA2T3, CBL, CCAR2, CCNB1, CCNF, CD2AP, CDC23, CDC27, CLEC16A, CLOCK, CLU, COPS3, CUL2, CUL3, CUL4A, CUL4B, CUL9, CYLD, DAB2, DDA1, DERL1, DERL2, DISC1, DNAJB2, DNAJB9, DNAJC10, DZIP3, EDEM1, ERCC8, …
GO:0033674	positive regulation of kinase activity	GO_BiologicalProcess-GOA_19.05.2017_00h00	1.2e-07	0.00043	[6, 7, 8, 9]	45.6	264	[ABI2, ACE, ACSL1, ACVR2B, ADCY2, ADCY4, ADCY5, ADCY6, ADCYAP1, ADORA1, ADRA2B, AGER, AKAP13, AKT1, ALS2, ANGPT1, APP, ARHGEF5, ARRB1, ATG14, ATP2B4, AVPI1, BAD, BAX, BMP2, BRAF, C8orf4, CAB39, CACUL1, CAMK1, CAMKK2, CARD10, CARD14, CCL19, CCNB1, CCND2, CCND3, CCNH, CCNK, CCNL1, CCNT1, CCNT2, CCNY, CCR7, CD300A, CD40, CDC25B, CDK5R1, CDK5R2, CDKN1B, CEMIP, CLU, CRK, CRKL, CSF1, CSF1R, DAB1, DAB2I…
GO:0009107	SNX9 recruits components of the actin polymerizing machinery	REACTOME_Reactions_19.05.2017	9e-10	3.1e-06	[-1]	47.57	264	[AAK1, ABLIM3, ACTN2, ACTR2, ACTR3, ADAM10, ADRA2B, AGFG1, AKT1, ALB, AMOTL1, AMOTL2, AMPH, AP2A1, AP2A2, AP2B1, APH1A, APOF, ARF1, ARF6, ARHGEF28, ARPC4, ARRB1, ATAD2, ATP6V1H, AVPR2, CALR, CASK, CAV1, CBL, CBLL1, CCR5, CD2AP, CD3E, CD8B, CDH1, CLTA, CLTC, CLTCL1, COL11A2, COL1A2, COL27A1, COL2A1, COL5A1, COPS2, COPS3, COPS5, COPS7A, COPS7B, CRK, CRKL, CTNND1, CYGB, DAB2, DCC, DHFR, DHX36, DNAJC…
GO:0009108	BAR domain proteins recruit dynamin	REACTOME_Reactions_19.05.2017	9e-10	3.1e-06	[-1]	47.57	264	[AAK1, ABLIM3, ACTN2, ACTR2, ACTR3, ADAM10, ADRA2B, AGFG1, AKT1, ALB, AMOTL1, AMOTL2, AMPH, AP2A1, AP2A2, AP2B1, APH1A, APOF, ARF1, ARF6, ARHGEF28, ARPC4, ARRB1, ATAD2, ATP6V1H, AVPR2, CALR, CASK, CAV1, CBL, CBLL1, CCR5, CD2AP, CD3E, CD8B, CDH1, CLTA, CLTC, CLTCL1, COL11A2, COL1A2, COL27A1, COL2A1, COL5A1, COPS2, COPS3, COPS5, COPS7A, COPS7B, CRK, CRKL, CTNND1, CYGB, DAB2, DCC, DHFR, DHX36, DNAJC…
GO:0009115	SYNJ hydrolyze PI(4,5)P2 to PI(4)P	REACTOME_Reactions_19.05.2017	9e-10	3.1e-06	[-1]	47.57	264	[AAK1, ABLIM3, ACTN2, ACTR2, ACTR3, ADAM10, ADRA2B, AGFG1, AKT1, ALB, AMOTL1, AMOTL2, AMPH, AP2A1, AP2A2, AP2B1, APH1A, APOF, ARF1, ARF6, ARHGEF28, ARPC4, ARRB1, ATAD2, ATP6V1H, AVPR2, CALR, CASK, CAV1, CBL, CBLL1, CCR5, CD2AP, CD3E, CD8B, CDH1, CLTA, CLTC, CLTCL1, COL11A2, COL1A2, COL27A1, COL2A1, COL5A1, COPS2, COPS3, COPS5, COPS7A, COPS7B, CRK, CRKL, CTNND1, CYGB, DAB2, DCC, DHFR, DHX36, DNAJC…
GO:0009116	Endophilins recruit synaptojanins to the clathrin-coated pit	REACTOME_Reactions_19.05.2017	9e-10	3.1e-06	[-1]	47.57	264	[AAK1, ABLIM3, ACTN2, ACTR2, ACTR3, ADAM10, ADRA2B, AGFG1, AKT1, ALB, AMOTL1, AMOTL2, AMPH, AP2A1, AP2A2, AP2B1, APH1A, APOF, ARF1, ARF6, ARHGEF28, ARPC4, ARRB1, ATAD2, ATP6V1H, AVPR2, CALR, CASK, CAV1, CBL, CBLL1, CCR5, CD2AP, CD3E, CD8B, CDH1, CLTA, CLTC, CLTCL1, COL11A2, COL1A2, COL27A1, COL2A1, COL5A1, COPS2, COPS3, COPS5, COPS7A, COPS7B, CRK, CRKL, CTNND1, CYGB, DAB2, DCC, DHFR, DHX36, DNAJC…
GO:0009117	HSPA8-mediated ATP hydrolysis promotes vesicle uncoating	REACTOME_Reactions_19.05.2017	9e-10	3.1e-06	[-1]	47.57	264	[AAK1, ABLIM3, ACTN2, ACTR2, ACTR3, ADAM10, ADRA2B, AGFG1, AKT1, ALB, AMOTL1, AMOTL2, AMPH, AP2A1, AP2A2, AP2B1, APH1A, APOF, ARF1, ARF6, ARHGEF28, ARPC4, ARRB1, ATAD2, ATP6V1H, AVPR2, CALR, CASK, CAV1, CBL, CBLL1, CCR5, CD2AP, CD3E, CD8B, CDH1, CLTA, CLTC, CLTCL1, COL11A2, COL1A2, COL27A1, COL2A1, COL5A1, COPS2, COPS3, COPS5, COPS7A, COPS7B, CRK, CRKL, CTNND1, CYGB, DAB2, DCC, DHFR, DHX36, DNAJC…
GO:0009118	Clathrin recruits auxilins to the clathrin-coated vesicle	REACTOME_Reactions_19.05.2017	9e-10	3.1e-06	[-1]	47.57	264	[AAK1, ABLIM3, ACTN2, ACTR2, ACTR3, ADAM10, ADRA2B, AGFG1, AKT1, ALB, AMOTL1, AMOTL2, AMPH, AP2A1, AP2A2, AP2B1, APH1A, APOF, ARF1, ARF6, ARHGEF28, ARPC4, ARRB1, ATAD2, ATP6V1H, AVPR2, CALR, CASK, CAV1, CBL, CBLL1, CCR5, CD2AP, CD3E, CD8B, CDH1, CLTA, CLTC, CLTCL1, COL11A2, COL1A2, COL27A1, COL2A1, COL5A1, COPS2, COPS3, COPS5, COPS7A, COPS7B, CRK, CRKL, CTNND1, CYGB, DAB2, DCC, DHFR, DHX36, DNAJC…
GO:0009119	Auxilin recruits HSPA8:ATP to the clathrin-coated vesicle	REACTOME_Reactions_19.05.2017	9e-10	3.1e-06	[-1]	47.57	264	[AAK1, ABLIM3, ACTN2, ACTR2, ACTR3, ADAM10, ADRA2B, AGFG1, AKT1, ALB, AMOTL1, AMOTL2, AMPH, AP2A1, AP2A2, AP2B1, APH1A, APOF, ARF1, ARF6, ARHGEF28, ARPC4, ARRB1, ATAD2, ATP6V1H, AVPR2, CALR, CASK, CAV1, CBL, CBLL1, CCR5, CD2AP, CD3E, CD8B, CDH1, CLTA, CLTC, CLTCL1, COL11A2, COL1A2, COL27A1, COL2A1, COL5A1, COPS2, COPS3, COPS5, COPS7A, COPS7B, CRK, CRKL, CTNND1, CYGB, DAB2, DCC, DHFR, DHX36, DNAJC…
GO:0009120	Dynamin-mediated GTP hydrolysis promotes vesicle scission	REACTOME_Reactions_19.05.2017	9e-10	3.1e-06	[-1]	47.57	264	[AAK1, ABLIM3, ACTN2, ACTR2, ACTR3, ADAM10, ADRA2B, AGFG1, AKT1, ALB, AMOTL1, AMOTL2, AMPH, AP2A1, AP2A2, AP2B1, APH1A, APOF, ARF1, ARF6, ARHGEF28, ARPC4, ARRB1, ATAD2, ATP6V1H, AVPR2, CALR, CASK, CAV1, CBL, CBLL1, CCR5, CD2AP, CD3E, CD8B, CDH1, CLTA, CLTC, CLTCL1, COL11A2, COL1A2, COL27A1, COL2A1, COL5A1, COPS2, COPS3, COPS5, COPS7A, COPS7B, CRK, CRKL, CTNND1, CYGB, DAB2, DCC, DHFR, DHX36, DNAJC…
GO:0009126	Dissociation of clathrin-associated proteins	REACTOME_Reactions_19.05.2017	9e-10	3.1e-06	[-1]	47.57	264	[AAK1, ABLIM3, ACTN2, ACTR2, ACTR3, ADAM10, ADRA2B, AGFG1, AKT1, ALB, AMOTL1, AMOTL2, AMPH, AP2A1, AP2A2, AP2B1, APH1A, APOF, ARF1, ARF6, ARHGEF28, ARPC4, ARRB1, ATAD2, ATP6V1H, AVPR2, CALR, CASK, CAV1, CBL, CBLL1, CCR5, CD2AP, CD3E, CD8B, CDH1, CLTA, CLTC, CLTCL1, COL11A2, COL1A2, COL27A1, COL2A1, COL5A1, COPS2, COPS3, COPS5, COPS7A, COPS7B, CRK, CRKL, CTNND1, CYGB, DAB2, DCC, DHFR, DHX36, DNAJC…
GO:0009168	Dissociation of AAK1 and dephosphorylation of AP-2 mu2	REACTOME_Reactions_19.05.2017	9e-10	3.1e-06	[-1]	47.57	264	[AAK1, ABLIM3, ACTN2, ACTR2, ACTR3, ADAM10, ADRA2B, AGFG1, AKT1, ALB, AMOTL1, AMOTL2, AMPH, AP2A1, AP2A2, AP2B1, APH1A, APOF, ARF1, ARF6, ARHGEF28, ARPC4, ARRB1, ATAD2, ATP6V1H, AVPR2, CALR, CASK, CAV1, CBL, CBLL1, CCR5, CD2AP, CD3E, CD8B, CDH1, CLTA, CLTC, CLTCL1, COL11A2, COL1A2, COL27A1, COL2A1, COL5A1, COPS2, COPS3, COPS5, COPS7A, COPS7B, CRK, CRKL, CTNND1, CYGB, DAB2, DCC, DHFR, DHX36, DNAJC…
GO:0009169	RAB5 and GAPVD1 bind AP-2	REACTOME_Reactions_19.05.2017	9e-10	3.1e-06	[-1]	47.57	264	[AAK1, ABLIM3, ACTN2, ACTR2, ACTR3, ADAM10, ADRA2B, AGFG1, AKT1, ALB, AMOTL1, AMOTL2, AMPH, AP2A1, AP2A2, AP2B1, APH1A, APOF, ARF1, ARF6, ARHGEF28, ARPC4, ARRB1, ATAD2, ATP6V1H, AVPR2, CALR, CASK, CAV1, CBL, CBLL1, CCR5, CD2AP, CD3E, CD8B, CDH1, CLTA, CLTC, CLTCL1, COL11A2, COL1A2, COL27A1, COL2A1, COL5A1, COPS2, COPS3, COPS5, COPS7A, COPS7B, CRK, CRKL, CTNND1, CYGB, DAB2, DCC, DHFR, DHX36, DNAJC…
GO:0003712	transcription cofactor activity	GO_MolecularFunction-GOA_19.05.2017_00h00	4.3e-07	0.0014	[3]	45.08	261	[ACTN2, AEBP1, AEBP2, ALPK3, ARHGAP35, ARID1A, ARID1B, ARID5B, ARL2BP, ARNT, ASXL1, ATF6, ATN1, ATXN7L3, BATF3, BCL9, BCL9L, BCOR, BRCA1, BRD7, BTG1, CARM1, CBFA2T3, CCAR1, CCNE1, CDK7, CDX2, CIITA, CITED2, COPS2, COPS5, CREB1, CREBBP, CTCF, CYFIP1, DCAF6, DDX17, DDX5, DDX54, DNAJB1, DR1, DYRK1B, E2F6, E2F7, EDF1, EIF4E, ELF3, ELK4, ENY2, ERF, ETF1, FGF13, FGF2, FHL2, FHL5, FOXC1, FUS, GABPA, GAT…
GO:0030425	dendrite	GO_CellularComponent-GOA_19.05.2017_00h00	1.1e-11	4e-08	[4, 5, 6]	49.25	261	[ACTN2, ACVRL1, ADCY10, ADCY2, ADCY4, ADORA1, AGO2, ALS2, AMFR, AMIGO1, ANK3, APP, AQP11, ARF4, ARHGAP32, ARHGEF15, ARHGEF2, ARRB1, ASAP1, ATP1A2, ATP1A3, ATP2B1, ATXN10, ATXN1L, BMPR1A, BMPR2, BPTF, BRINP1, BRINP2, BRINP3, BSN, CACNA1B, CALB1, CAMK2N1, CAPRIN1, CDK5R1, CHL1, CHRNA4, CKB, CLU, CNGA3, CNIH2, CNIH3, CNR2, CNTNAP2, COBL, CPEB3, CPEB4, CPLX2, CPT1C, CTNND1, CTNND2, CTTNBP2, CYBB, CYF…
GO:0045936	negative regulation of phosphate metabolic process	GO_BiologicalProcess-GOA_19.05.2017_00h00	1.2e-05	0.039	[5, 6, 7]	43.62	260	[ADAR, ADARB1, AIDA, AKAP6, AKT1, ANGPT1, ANKLE2, APC, ARFGEF3, ARRB1, ASH1L, ASPN, ATG14, BAX, BDKRB2, CACTIN, CAMK2N1, CAMK2N2, CAV1, CBFA2T3, CBL, CBLB, CCNB1, CD109, CD2BP2, CD300A, CDK5RAP3, CDKN1B, CDKN1C, CDKN2B, CDKN2D, CEP192, CHP1, CISH, CNKSR3, CORO1C, COX11, CRY2, CSRNP2, CSRNP3, CTDSP1, CTDSP2, CTDSPL, DAB2IP, DAG1, DCN, DEPTOR, DGKQ, DKK1, DLG2, DLG3, DMTN, DNAJA3, DNAJC10, DTNBP1, …
GO:0061564	axon development	GO_BiologicalProcess-GOA_19.05.2017_00h00	3.3e-13	1.1e-09	[6, 7, 8, 10, 11]	50.69	257	[ADARB1, ADGRB1, ALS2, AMIGO1, ANK3, APBB2, APP, ARHGAP35, ART4, ATL1, ATP8A2, BCL11A, BCL11B, BDNF, BMPR2, BRAF, CDH11, CDK5R1, CHL1, CHRNB2, CLASP2, CLSTN1, CNP, CNR1, CNTF, CNTN4, COBL, CREB1, CSF1R, CTNNA1, CXCL12, CYFIP1, DAB1, DAG1, DCC, DCLK1, DCX, DDR1, DDX11, DHFR, DISC1, DNAAF3, DOK4, DOK5, DOK6, DRAXIN, DRGX, DSCAM, EFNA1, EFNA3, EFNA5, EFNB2, EIF4G2, ENAH, EPHA4, EPHA7, EPHA8, EPHB1, …
GO:0007423	sensory organ development	GO_BiologicalProcess-GOA_19.05.2017_00h00	3.7e-07	0.0012	[3, 4, 5, 6]	45.39	251	[ABR, ACVR2B, ACVRL1, AGTPBP1, AHI1, ALDH1A2, ALMS1, ARHGAP35, ARHGEF15, ARID1A, ARL6, ATF6, ATP2B1, ATP2B4, ATP6V1B1, ATP8A2, B9D1, BAX, BBS7, BCL11B, BCL2L11, BCR, BLOC1S3, BLOC1S5-TXNDC5, BMP2, BMPER, BMPR2, BNC2, C1QB, C1QTNF5, C21orf33, CABP4, CACNA1C, CALB1, CASP2, CDH23, CDKN1B, CDKN1C, CDON, CECR2, CELF4, CHRDL1, CHRNA10, CLCN2, CLIC5, CLRN1, CNTF, COL2A1, COL4A1, COL5A1, CRB1, CXCL14, CY…
GO:0045860	positive regulation of protein kinase activity	GO_BiologicalProcess-GOA_19.05.2017_00h00	3.3e-08	0.00011	[7, 8, 9, 10]	46.47	250	[ABI2, ACE, ACSL1, ACVR2B, ADCY2, ADCY4, ADCY5, ADCY6, ADCYAP1, ADORA1, ADRA2B, AGER, AKAP13, AKT1, ALS2, ANGPT1, APP, ARHGEF5, ARRB1, ATP2B4, AVPI1, BAX, BMP2, BRAF, C8orf4, CAB39, CACUL1, CAMK1, CAMKK2, CARD10, CARD14, CCL19, CCNB1, CCND2, CCND3, CCNH, CCNK, CCNL1, CCNT1, CCNT2, CCNY, CCR7, CD300A, CD40, CDC25B, CDK5R1, CDK5R2, CDKN1B, CEMIP, CLU, CRK, CRKL, CSF1, CSF1R, DAB1, DAB2IP, DAG1, DBF…
GO:0051640	organelle localization	GO_BiologicalProcess-GOA_19.05.2017_00h00	1.8e-07	0.00062	[3]	45.77	249	[ACTR2, ACTR3, ALB, ANKFY1, ANKRD53, AP3B1, AP3D1, AP3M1, AP3S2, ARF1, ARHGAP1, ARHGEF2, ARL6, ARL8B, ATP2A2, ATP6AP1, BBS7, BET1, BICD1, BICD2, BLOC1S1, BLOC1S3, BLOC1S4, BLOC1S5, BLOC1S5-TXNDC5, BORCS6, BRAF, BTBD9, BTK, CADPS2, CALM1, CBL, CCDC155, CCNB1, CD300A, CD59, CD84, CDC23, CDH2, CDH3, CDK5RAP2, CHMP4B, CHMP4C, CHMP7, CLASP1, CLASP2, CLSTN1, CLUH, CNIH2, CNIH3, CPLX2, CTSC, CUL3, CYFIP…
GO:0044297	cell body	GO_CellularComponent-GOA_19.05.2017_00h00	1.7e-06	0.0056	[2, 3]	44.89	246	[ACSL4, ACTC1, ACTG2, ACVRL1, ADAM21, ADCY10, ADORA1, AGFG1, ALS2, AMFR, AMIGO1, ARHGEF2, ARID4A, ASTN1, ASTN2, ATP1A3, ATP2B1, ATP7A, ATXN10, BMPR1A, BMPR2, BPTF, BRAF, BRINP1, BRINP2, BRINP3, CACNA1B, CACYBP, CALB1, CAMK2N1, CASP5, CASP8, CASR, CCR4, CCT3, CD40, CDK5R1, CHRNA10, CHRNA4, CIT, CKB, CLU, CNGA3, CNKSR2, CNOT6, CNR2, CNTNAP2, COBL, CPLX2, CTNND2, CX3CR1, CYBB, CYFIP1, CYGB, CYP11B1,…
GO:0043207	response to external biotic stimulus	GO_BiologicalProcess-GOA_19.05.2017_00h00	4.9e-11	1.7e-07	[3]	25.36	244	[ABCA1, ABCC8, ABR, ADAR, ADARB1, ADH5, AGBL4, AICDA, AIM2, AKIRIN2, AKT1, ALAD, ANKRD17, APOBEC3C, APP, ARF1, ATG7, ATL1, ATP7A, B2M, BAD, BATF3, BCL2L1, BCL2L11, BCR, BNIP3L, BPIFB2, BTK, CACTIN, CARD9, CASP8, CAV1, CCL19, CCL20, CCL22, CCL4, CCR4, CCR5, CCR7, CD40, CD47, CD6, CDC73, CDK6, CHIA, CLU, CMPK2, CNOT6, CNOT7, CNP, CNR1, CNR2, CPS1, CRCP, CREBZF, CRK, CSF2RB, CX3CR1, CXCL12, CXCL14, …
GO:0071900	regulation of protein serine/threonine kinase activity	GO_BiologicalProcess-GOA_19.05.2017_00h00	8.7e-09	3e-05	[7, 8, 9, 10]	47.27	242	[ACSL1, ADORA1, ADRA2B, AGER, AIDA, AKAP13, AKT1, ALS2, APC, APP, ARHGEF5, ARRB1, ATP2B4, AVPI1, BLM, BMP2, BRAF, C8orf4, CAB39, CAMK1, CARD10, CARD14, CAV1, CCL19, CCNB1, CCND2, CCND3, CCNH, CCNK, CCNL1, CCNT1, CCNT2, CCNY, CD300A, CD40, CDC25A, CDK12, CDK5R1, CDK5R2, CDK5RAP3, CDK7, CDKN1B, CDKN1C, CDKN2B, CDKN2D, CEMIP, CRK, CRKL, CSF1R, DAB2IP, DBNL, DKK1, DTNBP1, DUSP14, DUSP19, DUSP22, DUSP…
GO:0007409	axonogenesis	GO_BiologicalProcess-GOA_19.05.2017_00h00	3e-12	1e-08	[6, 7, 8, 9, 10, 11, 12]	50.64	237	[ADARB1, ADGRB1, ALS2, AMIGO1, ANK3, APBB2, APP, ARHGAP35, ART4, ATL1, ATP8A2, BCL11A, BCL11B, BDNF, BMPR2, BRAF, CDH11, CDK5R1, CHL1, CHRNB2, CLASP2, CLSTN1, CNP, CNTN4, COBL, CREB1, CSF1R, CXCL12, CYFIP1, DAB1, DAG1, DCC, DCLK1, DCX, DDX11, DISC1, DNAAF3, DOK4, DOK5, DOK6, DRAXIN, DRGX, DSCAM, EFNA1, EFNA3, EFNA5, EFNB2, EIF4G2, ENAH, EPHA4, EPHA7, EPHA8, EPHB1, EPHB2, EPHB3, ERBB2, ETV1, EXT1,…
GO:0004674	protein serine/threonine kinase activity	GO_MolecularFunction-GOA_19.05.2017_00h00	1.9e-11	6.9e-08	[6]	50	235	[AAK1, ACVR1B, ACVR1C, ACVR2A, ACVR2B, ACVRL1, ADCK5, AKAP13, AKT1, AKT2, AKT3, ALPK3, ATR, AURKB, AURKC, BCR, BMPR1A, BMPR2, BRAF, CAB39, CAMK1, CAMK1D, CAMK2A, CAMK2D, CAMK2G, CAMK4, CAMKK2, CAMKV, CASK, CCNB1, CCND3, CCNH, CCNK, CCNT1, CCNT2, CDC42BPA, CDC7, CDK11A, CDK12, CDK13, CDK15, CDK17, CDK18, CDK2, CDK6, CDK7, CDK8, CDKL2, CDKN1B, CIT, CLASP1, CLK2, CLK4, CNKSR2, CPNE3, CSNK1G1, CSNK1G…
GO:0051962	positive regulation of nervous system development	GO_BiologicalProcess-GOA_19.05.2017_00h00	5.3e-08	0.00018	[3, 4, 5, 6, 7]	46.8	234	[ACTR2, ADCYAP1, ADGRB1, ADGRB2, ADGRB3, ADGRL3, ADRA2B, AMIGO1, ANKRD27, ARF1, ARHGAP35, ASPA, ATP8A2, AVIL, BCL11A, BCL6, BDNF, BHLHB9, BMP2, BMP5, BMPR2, BNIP2, BRAF, BRINP1, BRINP2, BRINP3, C21orf33, CAMK1, CAMK1D, CAPRIN1, CAPRIN2, CBLN1, CDON, CFLAR, CLCF1, CLSTN1, CLSTN2, CNR1, CNTF, COBL, CPEB3, CSF1, CUX1, CUX2, CX3CR1, CXCL12, CYFIP1, DAB1, DAB2IP, DAG1, DICER1, DISC1, DKK1, DLG5, DLX2,…
GO:0044089	positive regulation of cellular component biogenesis	GO_BiologicalProcess-GOA_19.05.2017_00h00	1e-05	0.034	[2, 3, 4]	44.29	229	[ABI2, ACTR2, ACTR3, ADGRB1, ADGRB2, ADGRB3, ADGRL3, AIM2, AMIGO1, AMOT, ANKRD53, APC, ARF1, ARF6, ARFIP1, ARHGAP35, ARHGEF15, ARHGEF5, ARL2, ARPC4, ARPC5L, ASAP1, ATAT1, ATMIN, ATP7A, ATR, BAX, BCL2L11, BCLAF1, BDNF, BHLHB9, BMF, BRAF, CAND1, CAV1, CBLN1, CCL19, CCR7, CDC42EP1, CDC42EP3, CDH17, CDKN1B, CLASP1, CLASP2, CLIP1, CLRN1, CLSTN1, CLSTN2, CLU, CNOT6, CNOT6L, COBL, CREB1, CTGF, CUL4A, CU…
GO:0010720	positive regulation of cell development	GO_BiologicalProcess-GOA_19.05.2017_00h00	4.3e-06	0.014	[4, 5, 6, 7]	44.86	227	[ACTR2, ADCYAP1, ADRA2B, AKAP6, AMIGO1, ANKRD27, ARF1, ARHGAP35, ASPA, ATP6AP1, ATP8A2, AVIL, BAD, BCL11A, BCL6, BDNF, BHLHB9, BMP2, BMP5, BMPR2, BNIP2, BRAF, BRINP1, BRINP2, BRINP3, C21orf33, CALR, CAMK1, CAMK1D, CAPRIN1, CAPRIN2, CDON, CFLAR, CLCF1, CNR1, CNTF, COBL, CPEB3, CRK, CRKL, CSF1, CUX1, CUX2, CX3CR1, CXCL12, CYFIP1, DAB1, DAB2IP, DAG1, DICER1, DISC1, DKK1, DLG5, DLX2, DMTN, DNAAF3, DN…
GO:0098794	postsynapse	GO_CellularComponent-GOA_19.05.2017_00h00	9.7e-11	3.4e-07	[2, 3]	49.78	226	[ACTN2, ACTR2, ADAM10, ADD2, ADGRB1, ADGRB3, ADORA1, AGER, AKT1, ALS2, ANK1, ANK2, ANK3, APP, ARF1, ARF4, ARHGAP32, ARHGEF2, ARRB1, ASAP1, ATP1A2, ATP1A3, ATP1A4, ATP2B1, BCL11A, BCR, BMPR2, BSN, CACNA1C, CADPS2, CALB1, CALM1, CAMK2A, CAMK2G, CAMK2N1, CBLN1, CDH2, CDK5R1, CHRNA1, CHRNA10, CHRNA2, CHRNA4, CHRNA5, CHRNB2, CHRND, CHRNE, CLSTN1, CLSTN2, CNIH2, CNIH3, CNKSR2, CPEB3, CPEB4, CTNND1, CTT…
GO:0016055	Wnt signaling pathway	GO_BiologicalProcess-GOA_19.05.2017_00h00	1.1e-05	0.035	[5, 6, 7]	44.38	225	[AGO1, AGO2, AGO3, AGO4, AMER1, AMER3, AMOTL1, AMOTL2, AP2A1, AP2A2, AP2B1, APC, APP, ARL6, ARNTL, ATP6V1C2, BAMBI, BCL9, BCL9L, BMP2, BRD7, CAMK2A, CAPRIN2, CAV1, CCAR2, CCDC88C, CCNE1, CCNY, CDC73, CDH2, CDH3, CELSR2, CHD8, CLTC, CPZ, CSNK1G1, CSNK1G3, CSNK2A2, CTDNEP1, CTNNBIP1, CTNND1, CTNND2, CUL3, CXXC4, CYLD, DAAM1, DAB2, DAB2IP, DACT2, DACT3, DDX3X, DEPDC1B, DISC1, DKK1, DKK3, DRAXIN, DST…
GO:0019787	ubiquitin-like protein transferase activity	GO_MolecularFunction-GOA_19.05.2017_00h00	1.8e-08	6.2e-05	[3]	47.47	225	[AMFR, AREL1, ARIH1, ARIH2, ASB15, ASB16, BACH2, BCOR, BRAP, BRCA1, BRIP1, BTBD18, C18orf25, C6orf89, CACUL1, CBL, CBLB, CBLL1, CCNF, CDC23, CUL2, CUL3, CUL4A, CUL4B, DTX4, DZIP3, ENC1, ERCC8, FANCL, FBXL12, FBXL13, FBXL16, FBXL3, FBXL4, FBXL5, FBXL7, FBXO10, FBXO11, FBXO15, FBXO21, FBXO27, FBXO3, FBXO32, FBXO41, FBXO44, FBXO7, FBXO9, FBXW10, FBXW11, FBXW2, FBXW7, FBXW8, FEM1A, FEM1B, FEM1C, G2E3…
GO:0030424	axon	GO_CellularComponent-GOA_19.05.2017_00h00	9.8e-12	3.4e-08	[4, 5, 6]	50.68	224	[AAK1, ADAM21, ADAM22, ADCY10, ADCYAP1, ADGRL3, ADORA1, ALS2, AMIGO1, ANK1, ANK3, AP3B1, AP3D1, AP3M1, AP3S2, APP, ATAT1, ATG7, ATL1, ATP1A3, AVIL, BACE1, BCL11B, BLOC1S1, BLOC1S3, BLOC1S4, BLOC1S5, BLOC1S5-TXNDC5, BSN, CABP4, CADM2, CALB1, CASR, CBL, CCSAP, CD40, CDK5R1, CHRNA10, CLASP2, CNR1, CNTF, CNTN4, CNTNAP1, CNTNAP2, COBL, CPEB4, CPLX2, CPT1C, CREB1, CYFIP1, CYP17A1, DAB2IP, DAG1, DAGLA, …
GO:0006954	inflammatory response	GO_BiologicalProcess-GOA_19.05.2017_00h00	1.9e-07	0.00065	[4]	26.77	223	[ABR, ADAMTS12, ADCYAP1, ADORA1, AGER, AGTR2, AIM2, AKT1, ANO6, APOA2, ASH1L, B4GALT1, BCL6, BCL6B, BCR, BDKRB2, BMP2, BRD4, BTK, C1QB, C1QTNF3, C2, C5orf30, C6, C8B, CAMK1D, CAMK4, CASP5, CCDC6, CCL15, CCL16, CCL19, CCL20, CCL22, CCL4, CCR4, CCR5, CCR6, CCR7, CD163, CD40, CD46, CD47, CD59, CD6, CFH, CHIA, CIITA, CLOCK, CLSTN1, CLU, CNOT6, CNR1, CNR2, CPN2, CR2, CSF1, CSF1R, CTNNBIP1, CX3CL1, CX3…
GO:0016570	histone modification	GO_BiologicalProcess-GOA_19.05.2017_00h00	2.7e-08	9.2e-05	[5, 6, 7]	47.45	223	[ARID4A, ARID4B, ARID5B, ARRB1, ASH1L, ASXL1, ATRX, ATXN7L3, AURKB, AURKC, AUTS2, BAZ1B, BAZ2A, BCL6, BCOR, BRCA1, BRCA2, BRD7, BRD8, BRPF3, C6orf89, CAMK2D, CARM1, CCNB1, CDC73, CDK2, CHD3, CHD4, CHD6, CHTOP, CLOCK, COPRS, CREBBP, CTCF, CUL4B, DEPDC1B, DNMT1, DOT1L, DPEP3, DPPA2, DR1, DYDC1, DYDC2, EHMT1, EHMT2, EIF4E, ELK4, ELP4, ENY2, EPC1, EPOP, EYA1, EYA2, EYA3, EYA4, EZH1, EZH2, FBL, FKBP10…
GO:0004215	Interaction of NCAM1:GFRalpha-1 with GDNF	REACTOME_Reactions_19.05.2017	6.8e-09	2.3e-05	[-1]	48.06	223	[ACTN2, AKT1, AKT2, AKT3, ANGPT1, ANK1, ANK2, ANK3, APH1A, ARF6, ARHGAP35, ARRB1, ATAD2, BCAR1, BRAF, BRAP, BRD2, BTC, CAMK2A, CAMK2D, CAMK2G, CAMK4, CBL, CCNE1, CDK2, CDKN1B, CLCF1, CNKSR1, CNKSR2, CNTF, CNTFR, CREB1, CRK, CRKL, CRLF1, CSF2RA, CSF2RB, CXCL12, DAB2IP, DLG3, DOK4, DOK5, DOK6, DUSP4, DUSP8, EGFR, ELMO1, ELMO2, ERBB2, ESR1, FGF1, FGF10, FGF18, FGF2, FGF23, FGF7, FGF9, FGFBP1, FGFR1,…
GO:0004217	Interaction of NCAM1 with GFRalpha-1	REACTOME_Reactions_19.05.2017	6.8e-09	2.3e-05	[-1]	48.06	223	[ACTN2, AKT1, AKT2, AKT3, ANGPT1, ANK1, ANK2, ANK3, APH1A, ARF6, ARHGAP35, ARRB1, ATAD2, BCAR1, BRAF, BRAP, BRD2, BTC, CAMK2A, CAMK2D, CAMK2G, CAMK4, CBL, CCNE1, CDK2, CDKN1B, CLCF1, CNKSR1, CNKSR2, CNTF, CNTFR, CREB1, CRK, CRKL, CRLF1, CSF2RA, CSF2RB, CXCL12, DAB2IP, DLG3, DOK4, DOK5, DOK6, DUSP4, DUSP8, EGFR, ELMO1, ELMO2, ERBB2, ESR1, FGF1, FGF10, FGF18, FGF2, FGF23, FGF7, FGF9, FGFBP1, FGFR1,…
GO:0006854	RAS GEFs promote RAS nucleotide exchange	REACTOME_Reactions_19.05.2017	6.8e-09	2.3e-05	[-1]	48.06	223	[ACTN2, AKT1, AKT2, AKT3, ANGPT1, ANK1, ANK2, ANK3, APH1A, ARF6, ARHGAP35, ARRB1, ATAD2, BCAR1, BRAF, BRAP, BRD2, BTC, CAMK2A, CAMK2D, CAMK2G, CAMK4, CBL, CCNE1, CDK2, CDKN1B, CLCF1, CNKSR1, CNKSR2, CNTF, CNTFR, CREB1, CRK, CRKL, CRLF1, CSF2RA, CSF2RB, CXCL12, DAB2IP, DLG3, DOK4, DOK5, DOK6, DUSP4, DUSP8, EGFR, ELMO1, ELMO2, ERBB2, ESR1, FGF1, FGF10, FGF18, FGF2, FGF23, FGF7, FGF9, FGFBP1, FGFR1,…
GO:0008889	2x p-5Y-RET:GDNF:GFRA complexes:p-Y349,Y350,Y427-SHC1 binds GRB2-1:SOS1	REACTOME_Reactions_19.05.2017	6.8e-09	2.3e-05	[-1]	48.06	223	[ACTN2, AKT1, AKT2, AKT3, ANGPT1, ANK1, ANK2, ANK3, APH1A, ARF6, ARHGAP35, ARRB1, ATAD2, BCAR1, BRAF, BRAP, BRD2, BTC, CAMK2A, CAMK2D, CAMK2G, CAMK4, CBL, CCNE1, CDK2, CDKN1B, CLCF1, CNKSR1, CNKSR2, CNTF, CNTFR, CREB1, CRK, CRKL, CRLF1, CSF2RA, CSF2RB, CXCL12, DAB2IP, DLG3, DOK4, DOK5, DOK6, DUSP4, DUSP8, EGFR, ELMO1, ELMO2, ERBB2, ESR1, FGF1, FGF10, FGF18, FGF2, FGF23, FGF7, FGF9, FGFBP1, FGFR1,…
GO:0008890	2x p-5Y-RET:GDNF:GFRA complexes bind SHC1	REACTOME_Reactions_19.05.2017	6.8e-09	2.3e-05	[-1]	48.06	223	[ACTN2, AKT1, AKT2, AKT3, ANGPT1, ANK1, ANK2, ANK3, APH1A, ARF6, ARHGAP35, ARRB1, ATAD2, BCAR1, BRAF, BRAP, BRD2, BTC, CAMK2A, CAMK2D, CAMK2G, CAMK4, CBL, CCNE1, CDK2, CDKN1B, CLCF1, CNKSR1, CNKSR2, CNTF, CNTFR, CREB1, CRK, CRKL, CRLF1, CSF2RA, CSF2RB, CXCL12, DAB2IP, DLG3, DOK4, DOK5, DOK6, DUSP4, DUSP8, EGFR, ELMO1, ELMO2, ERBB2, ESR1, FGF1, FGF10, FGF18, FGF2, FGF23, FGF7, FGF9, FGFBP1, FGFR1,…
GO:0008892	2x p-5Y-RET:GDNF:GFRA complexes bind GRB7,10	REACTOME_Reactions_19.05.2017	6.8e-09	2.3e-05	[-1]	48.06	223	[ACTN2, AKT1, AKT2, AKT3, ANGPT1, ANK1, ANK2, ANK3, APH1A, ARF6, ARHGAP35, ARRB1, ATAD2, BCAR1, BRAF, BRAP, BRD2, BTC, CAMK2A, CAMK2D, CAMK2G, CAMK4, CBL, CCNE1, CDK2, CDKN1B, CLCF1, CNKSR1, CNKSR2, CNTF, CNTFR, CREB1, CRK, CRKL, CRLF1, CSF2RA, CSF2RB, CXCL12, DAB2IP, DLG3, DOK4, DOK5, DOK6, DUSP4, DUSP8, EGFR, ELMO1, ELMO2, ERBB2, ESR1, FGF1, FGF10, FGF18, FGF2, FGF23, FGF7, FGF9, FGFBP1, FGFR1,…
GO:0008893	2x p-5Y-RET:GDNF:GFRA complexes bind PLCgamma1	REACTOME_Reactions_19.05.2017	6.8e-09	2.3e-05	[-1]	48.06	223	[ACTN2, AKT1, AKT2, AKT3, ANGPT1, ANK1, ANK2, ANK3, APH1A, ARF6, ARHGAP35, ARRB1, ATAD2, BCAR1, BRAF, BRAP, BRD2, BTC, CAMK2A, CAMK2D, CAMK2G, CAMK4, CBL, CCNE1, CDK2, CDKN1B, CLCF1, CNKSR1, CNKSR2, CNTF, CNTFR, CREB1, CRK, CRKL, CRLF1, CSF2RA, CSF2RB, CXCL12, DAB2IP, DLG3, DOK4, DOK5, DOK6, DUSP4, DUSP8, EGFR, ELMO1, ELMO2, ERBB2, ESR1, FGF1, FGF10, FGF18, FGF2, FGF23, FGF7, FGF9, FGFBP1, FGFR1,…
GO:0008894	RET dimerizes	REACTOME_Reactions_19.05.2017	6.8e-09	2.3e-05	[-1]	48.06	223	[ACTN2, AKT1, AKT2, AKT3, ANGPT1, ANK1, ANK2, ANK3, APH1A, ARF6, ARHGAP35, ARRB1, ATAD2, BCAR1, BRAF, BRAP, BRD2, BTC, CAMK2A, CAMK2D, CAMK2G, CAMK4, CBL, CCNE1, CDK2, CDKN1B, CLCF1, CNKSR1, CNKSR2, CNTF, CNTFR, CREB1, CRK, CRKL, CRLF1, CSF2RA, CSF2RB, CXCL12, DAB2IP, DLG3, DOK4, DOK5, DOK6, DUSP4, DUSP8, EGFR, ELMO1, ELMO2, ERBB2, ESR1, FGF1, FGF10, FGF18, FGF2, FGF23, FGF7, FGF9, FGFBP1, FGFR1,…
GO:0008895	GAB in p-5Y-RET:GDNF:GFRA complexes is phosphorylated	REACTOME_Reactions_19.05.2017	6.8e-09	2.3e-05	[-1]	48.06	223	[ACTN2, AKT1, AKT2, AKT3, ANGPT1, ANK1, ANK2, ANK3, APH1A, ARF6, ARHGAP35, ARRB1, ATAD2, BCAR1, BRAF, BRAP, BRD2, BTC, CAMK2A, CAMK2D, CAMK2G, CAMK4, CBL, CCNE1, CDK2, CDKN1B, CLCF1, CNKSR1, CNKSR2, CNTF, CNTFR, CREB1, CRK, CRKL, CRLF1, CSF2RA, CSF2RB, CXCL12, DAB2IP, DLG3, DOK4, DOK5, DOK6, DUSP4, DUSP8, EGFR, ELMO1, ELMO2, ERBB2, ESR1, FGF1, FGF10, FGF18, FGF2, FGF23, FGF7, FGF9, FGFBP1, FGFR1,…
GO:0008896	GDNF,NRTN bind RET:GFRA1,GFRA2	REACTOME_Reactions_19.05.2017	6.8e-09	2.3e-05	[-1]	48.06	223	[ACTN2, AKT1, AKT2, AKT3, ANGPT1, ANK1, ANK2, ANK3, APH1A, ARF6, ARHGAP35, ARRB1, ATAD2, BCAR1, BRAF, BRAP, BRD2, BTC, CAMK2A, CAMK2D, CAMK2G, CAMK4, CBL, CCNE1, CDK2, CDKN1B, CLCF1, CNKSR1, CNKSR2, CNTF, CNTFR, CREB1, CRK, CRKL, CRLF1, CSF2RA, CSF2RB, CXCL12, DAB2IP, DLG3, DOK4, DOK5, DOK6, DUSP4, DUSP8, EGFR, ELMO1, ELMO2, ERBB2, ESR1, FGF1, FGF10, FGF18, FGF2, FGF23, FGF7, FGF9, FGFBP1, FGFR1,…
GO:0008897	RET tyrosine phosphorylation	REACTOME_Reactions_19.05.2017	6.8e-09	2.3e-05	[-1]	48.06	223	[ACTN2, AKT1, AKT2, AKT3, ANGPT1, ANK1, ANK2, ANK3, APH1A, ARF6, ARHGAP35, ARRB1, ATAD2, BCAR1, BRAF, BRAP, BRD2, BTC, CAMK2A, CAMK2D, CAMK2G, CAMK4, CBL, CCNE1, CDK2, CDKN1B, CLCF1, CNKSR1, CNKSR2, CNTF, CNTFR, CREB1, CRK, CRKL, CRLF1, CSF2RA, CSF2RB, CXCL12, DAB2IP, DLG3, DOK4, DOK5, DOK6, DUSP4, DUSP8, EGFR, ELMO1, ELMO2, ERBB2, ESR1, FGF1, FGF10, FGF18, FGF2, FGF23, FGF7, FGF9, FGFBP1, FGFR1,…
GO:0008898	p-5Y-RET complexes bind GRB2	REACTOME_Reactions_19.05.2017	6.8e-09	2.3e-05	[-1]	48.06	223	[ACTN2, AKT1, AKT2, AKT3, ANGPT1, ANK1, ANK2, ANK3, APH1A, ARF6, ARHGAP35, ARRB1, ATAD2, BCAR1, BRAF, BRAP, BRD2, BTC, CAMK2A, CAMK2D, CAMK2G, CAMK4, CBL, CCNE1, CDK2, CDKN1B, CLCF1, CNKSR1, CNKSR2, CNTF, CNTFR, CREB1, CRK, CRKL, CRLF1, CSF2RA, CSF2RB, CXCL12, DAB2IP, DLG3, DOK4, DOK5, DOK6, DUSP4, DUSP8, EGFR, ELMO1, ELMO2, ERBB2, ESR1, FGF1, FGF10, FGF18, FGF2, FGF23, FGF7, FGF9, FGFBP1, FGFR1,…
GO:0008926	p-5Y-RET-GRB2-containing complexes bind GAB1,GAB2	REACTOME_Reactions_19.05.2017	6.8e-09	2.3e-05	[-1]	48.06	223	[ACTN2, AKT1, AKT2, AKT3, ANGPT1, ANK1, ANK2, ANK3, APH1A, ARF6, ARHGAP35, ARRB1, ATAD2, BCAR1, BRAF, BRAP, BRD2, BTC, CAMK2A, CAMK2D, CAMK2G, CAMK4, CBL, CCNE1, CDK2, CDKN1B, CLCF1, CNKSR1, CNKSR2, CNTF, CNTFR, CREB1, CRK, CRKL, CRLF1, CSF2RA, CSF2RB, CXCL12, DAB2IP, DLG3, DOK4, DOK5, DOK6, DUSP4, DUSP8, EGFR, ELMO1, ELMO2, ERBB2, ESR1, FGF1, FGF10, FGF18, FGF2, FGF23, FGF7, FGF9, FGFBP1, FGFR1,…
GO:0008927	2x p-5Y-RET:GDNF:GFRA complexes bind GRB2-1:SOS1	REACTOME_Reactions_19.05.2017	6.8e-09	2.3e-05	[-1]	48.06	223	[ACTN2, AKT1, AKT2, AKT3, ANGPT1, ANK1, ANK2, ANK3, APH1A, ARF6, ARHGAP35, ARRB1, ATAD2, BCAR1, BRAF, BRAP, BRD2, BTC, CAMK2A, CAMK2D, CAMK2G, CAMK4, CBL, CCNE1, CDK2, CDKN1B, CLCF1, CNKSR1, CNKSR2, CNTF, CNTFR, CREB1, CRK, CRKL, CRLF1, CSF2RA, CSF2RB, CXCL12, DAB2IP, DLG3, DOK4, DOK5, DOK6, DUSP4, DUSP8, EGFR, ELMO1, ELMO2, ERBB2, ESR1, FGF1, FGF10, FGF18, FGF2, FGF23, FGF7, FGF9, FGFBP1, FGFR1,…
GO:0008929	PKA phosphorylates RET:GDNF:GFRA dimer	REACTOME_Reactions_19.05.2017	6.8e-09	2.3e-05	[-1]	48.06	223	[ACTN2, AKT1, AKT2, AKT3, ANGPT1, ANK1, ANK2, ANK3, APH1A, ARF6, ARHGAP35, ARRB1, ATAD2, BCAR1, BRAF, BRAP, BRD2, BTC, CAMK2A, CAMK2D, CAMK2G, CAMK4, CBL, CCNE1, CDK2, CDKN1B, CLCF1, CNKSR1, CNKSR2, CNTF, CNTFR, CREB1, CRK, CRKL, CRLF1, CSF2RA, CSF2RB, CXCL12, DAB2IP, DLG3, DOK4, DOK5, DOK6, DUSP4, DUSP8, EGFR, ELMO1, ELMO2, ERBB2, ESR1, FGF1, FGF10, FGF18, FGF2, FGF23, FGF7, FGF9, FGFBP1, FGFR1,…
GO:0008930	SHC1 in the RET complex is phosphorylated	REACTOME_Reactions_19.05.2017	6.8e-09	2.3e-05	[-1]	48.06	223	[ACTN2, AKT1, AKT2, AKT3, ANGPT1, ANK1, ANK2, ANK3, APH1A, ARF6, ARHGAP35, ARRB1, ATAD2, BCAR1, BRAF, BRAP, BRD2, BTC, CAMK2A, CAMK2D, CAMK2G, CAMK4, CBL, CCNE1, CDK2, CDKN1B, CLCF1, CNKSR1, CNKSR2, CNTF, CNTFR, CREB1, CRK, CRKL, CRLF1, CSF2RA, CSF2RB, CXCL12, DAB2IP, DLG3, DOK4, DOK5, DOK6, DUSP4, DUSP8, EGFR, ELMO1, ELMO2, ERBB2, ESR1, FGF1, FGF10, FGF18, FGF2, FGF23, FGF7, FGF9, FGFBP1, FGFR1,…
GO:0008940	p-5Y-GAB in RET-GRB2-GAB complexes binds PTPN11	REACTOME_Reactions_19.05.2017	6.8e-09	2.3e-05	[-1]	48.06	223	[ACTN2, AKT1, AKT2, AKT3, ANGPT1, ANK1, ANK2, ANK3, APH1A, ARF6, ARHGAP35, ARRB1, ATAD2, BCAR1, BRAF, BRAP, BRD2, BTC, CAMK2A, CAMK2D, CAMK2G, CAMK4, CBL, CCNE1, CDK2, CDKN1B, CLCF1, CNKSR1, CNKSR2, CNTF, CNTFR, CREB1, CRK, CRKL, CRLF1, CSF2RA, CSF2RB, CXCL12, DAB2IP, DLG3, DOK4, DOK5, DOK6, DUSP4, DUSP8, EGFR, ELMO1, ELMO2, ERBB2, ESR1, FGF1, FGF10, FGF18, FGF2, FGF23, FGF7, FGF9, FGFBP1, FGFR1,…
GO:0008941	2x p-5Y-RET:GDNF:GFRA complexes bind FRS2	REACTOME_Reactions_19.05.2017	6.8e-09	2.3e-05	[-1]	48.06	223	[ACTN2, AKT1, AKT2, AKT3, ANGPT1, ANK1, ANK2, ANK3, APH1A, ARF6, ARHGAP35, ARRB1, ATAD2, BCAR1, BRAF, BRAP, BRD2, BTC, CAMK2A, CAMK2D, CAMK2G, CAMK4, CBL, CCNE1, CDK2, CDKN1B, CLCF1, CNKSR1, CNKSR2, CNTF, CNTFR, CREB1, CRK, CRKL, CRLF1, CSF2RA, CSF2RB, CXCL12, DAB2IP, DLG3, DOK4, DOK5, DOK6, DUSP4, DUSP8, EGFR, ELMO1, ELMO2, ERBB2, ESR1, FGF1, FGF10, FGF18, FGF2, FGF23, FGF7, FGF9, FGFBP1, FGFR1,…
GO:0008942	2x p-5Y-RET:GDNF:GFRA complexes binds DOK1,DOK2,DOK4,DOK5,DOK6	REACTOME_Reactions_19.05.2017	6.8e-09	2.3e-05	[-1]	48.06	223	[ACTN2, AKT1, AKT2, AKT3, ANGPT1, ANK1, ANK2, ANK3, APH1A, ARF6, ARHGAP35, ARRB1, ATAD2, BCAR1, BRAF, BRAP, BRD2, BTC, CAMK2A, CAMK2D, CAMK2G, CAMK4, CBL, CCNE1, CDK2, CDKN1B, CLCF1, CNKSR1, CNKSR2, CNTF, CNTFR, CREB1, CRK, CRKL, CRLF1, CSF2RA, CSF2RB, CXCL12, DAB2IP, DLG3, DOK4, DOK5, DOK6, DUSP4, DUSP8, EGFR, ELMO1, ELMO2, ERBB2, ESR1, FGF1, FGF10, FGF18, FGF2, FGF23, FGF7, FGF9, FGFBP1, FGFR1,…
GO:0008945	2x p-5Y-RET:GDNF:GFRA complexes bind SRC1, RAP1GAP	REACTOME_Reactions_19.05.2017	6.8e-09	2.3e-05	[-1]	48.06	223	[ACTN2, AKT1, AKT2, AKT3, ANGPT1, ANK1, ANK2, ANK3, APH1A, ARF6, ARHGAP35, ARRB1, ATAD2, BCAR1, BRAF, BRAP, BRD2, BTC, CAMK2A, CAMK2D, CAMK2G, CAMK4, CBL, CCNE1, CDK2, CDKN1B, CLCF1, CNKSR1, CNKSR2, CNTF, CNTFR, CREB1, CRK, CRKL, CRLF1, CSF2RA, CSF2RB, CXCL12, DAB2IP, DLG3, DOK4, DOK5, DOK6, DUSP4, DUSP8, EGFR, ELMO1, ELMO2, ERBB2, ESR1, FGF1, FGF10, FGF18, FGF2, FGF23, FGF7, FGF9, FGFBP1, FGFR1,…
GO:0008947	2x p-5Y-RET:GDNF:GFRA complexes bind RET interactors	REACTOME_Reactions_19.05.2017	6.8e-09	2.3e-05	[-1]	48.06	223	[ACTN2, AKT1, AKT2, AKT3, ANGPT1, ANK1, ANK2, ANK3, APH1A, ARF6, ARHGAP35, ARRB1, ATAD2, BCAR1, BRAF, BRAP, BRD2, BTC, CAMK2A, CAMK2D, CAMK2G, CAMK4, CBL, CCNE1, CDK2, CDKN1B, CLCF1, CNKSR1, CNKSR2, CNTF, CNTFR, CREB1, CRK, CRKL, CRLF1, CSF2RA, CSF2RB, CXCL12, DAB2IP, DLG3, DOK4, DOK5, DOK6, DUSP4, DUSP8, EGFR, ELMO1, ELMO2, ERBB2, ESR1, FGF1, FGF10, FGF18, FGF2, FGF23, FGF7, FGF9, FGFBP1, FGFR1,…
GO:0009171	RET binds GFRA1,GFRA2	REACTOME_Reactions_19.05.2017	6.8e-09	2.3e-05	[-1]	48.06	223	[ACTN2, AKT1, AKT2, AKT3, ANGPT1, ANK1, ANK2, ANK3, APH1A, ARF6, ARHGAP35, ARRB1, ATAD2, BCAR1, BRAF, BRAP, BRD2, BTC, CAMK2A, CAMK2D, CAMK2G, CAMK4, CBL, CCNE1, CDK2, CDKN1B, CLCF1, CNKSR1, CNKSR2, CNTF, CNTFR, CREB1, CRK, CRKL, CRLF1, CSF2RA, CSF2RB, CXCL12, DAB2IP, DLG3, DOK4, DOK5, DOK6, DUSP4, DUSP8, EGFR, ELMO1, ELMO2, ERBB2, ESR1, FGF1, FGF10, FGF18, FGF2, FGF23, FGF7, FGF9, FGFBP1, FGFR1,…
GO:0043025	neuronal cell body	GO_CellularComponent-GOA_19.05.2017_00h00	7.2e-07	0.0024	[3, 4, 5]	45.95	221	[ACSL4, ACVRL1, ADAM21, ADCY10, ADORA1, AGFG1, ALS2, AMFR, AMIGO1, ARHGEF2, ASTN1, ASTN2, ATP1A3, ATP2B1, ATP7A, ATXN10, BMPR1A, BMPR2, BRINP1, BRINP2, BRINP3, CACNA1B, CALB1, CAMK2N1, CASP5, CASR, CCR4, CD40, CDK5R1, CHRNA10, CHRNA4, CIT, CKB, CLU, CNGA3, CNKSR2, CNOT6, CNR2, CNTNAP2, COBL, CPLX2, CTNND2, CX3CR1, CYBB, CYFIP1, CYGB, CYP11B1, CYP17A1, DAB1, DAB2IP, DENND1A, DFFB, DGKI, DHDDS, DLG…
GO:0004842	ubiquitin-protein transferase activity	GO_MolecularFunction-GOA_19.05.2017_00h00	7.3e-09	2.5e-05	[4]	48.22	217	[AMFR, AREL1, ARIH1, ARIH2, ASB15, ASB16, BACH2, BCOR, BRAP, BRCA1, BRIP1, BTBD18, C18orf25, C6orf89, CACUL1, CBL, CBLB, CBLL1, CCNF, CDC23, CUL2, CUL3, CUL4A, CUL4B, DTX4, DZIP3, ENC1, ERCC8, FANCL, FBXL12, FBXL13, FBXL16, FBXL3, FBXL4, FBXL5, FBXL7, FBXO10, FBXO11, FBXO15, FBXO21, FBXO27, FBXO3, FBXO32, FBXO41, FBXO44, FBXO7, FBXO9, FBXW10, FBXW11, FBXW2, FBXW7, FBXW8, FEM1A, FEM1B, FEM1C, G2E3…
GO:0044440	endosomal part	GO_CellularComponent-GOA_19.05.2017_00h00	1.1e-05	0.036	[4, 5, 6, 7, 8, 9]	44.56	217	[ABCA2, ABCA5, ABCD1, ACAP2, ADAM30, ANKFY1, ANKRD27, ANTXR2, ANXA2, AP2A1, AP2A2, AP2B1, AP3D1, AP4M1, AP4S1, AP5M1, APLP2, APP, APPL1, ARF6, ARHGAP1, ARHGAP32, ARL8A, ARL8B, ATG9A, ATP6AP1, ATP6V0A2, ATP6V0E1, B2M, BACE1, CAV1, CD164, CD1E, CD300LG, CD320, CD63, CD8B, CHMP4B, CHMP4C, CHMP7, CLCN3, CLCN4, CLCN5, CLCN6, CLEC16A, CLIP3, CLTA, CLTC, CLVS1, CLVS2, CTSH, CTSS, CYB561A3, DCSTAMP, DKK1…
GO:0010975	regulation of neuron projection development	GO_BiologicalProcess-GOA_19.05.2017_00h00	4.6e-09	1.6e-05	[6, 7, 8, 9, 10, 11]	48.43	216	[ACTR2, ADCY6, ADCYAP1, ADGRB3, AKT1, AMIGO1, ANKRD27, ARF1, ARF6, ARHGAP35, ASAP1, ATP8A2, AVIL, B2M, BAG5, BCL11A, BDNF, BHLHB9, BMP5, BMPR2, BRAF, CAMK1, CAMK1D, CAPRIN1, CAPRIN2, CARM1, CDK5R1, CFLAR, CHODL, CHRNB2, CLASP2, CNR1, CNTF, COBL, CPEB3, CSMD3, CUX1, CUX2, CXCL12, CYFIP1, DAB1, DAB2IP, DCC, DISC1, DLG5, DNAAF3, DNM1L, DNM3, DPYSL3, DRAXIN, DSCAM, EFNA1, EFNA5, EIF4G2, ENC1, EPHA4, …
GO:0022604	regulation of cell morphogenesis	GO_BiologicalProcess-GOA_19.05.2017_00h00	3.1e-07	0.001	[4, 5, 6]	46.52	214	[ACTR2, ADGRB3, AGO4, AMIGO1, ANKRD27, ARHGAP18, ARHGAP35, ARHGEF18, ATP10A, BAMBI, BCL11A, BCL9L, BDNF, BHLHB9, BMPR2, BRAF, BRWD3, BVES, CALR, CAPRIN1, CAPRIN2, CAPZB, CDC42EP1, CDC42EP3, CDC7, CDK5R1, CHRNB2, CLASP2, CORO1C, CRK, CRKL, CSF1R, CSNK1G1, CSNK1G3, CUX1, CUX2, CXCL12, CYFIP1, DAB1, DAG1, DCC, DISC1, DMTN, DNAAF3, DNM1L, DNM3, DOCK5, DRAXIN, DSCAM, EFNA1, EFNA5, EIF4G2, ENAM, ENPP2,…
GO:0046873	metal ion transmembrane transporter activity	GO_MolecularFunction-GOA_19.05.2017_00h00	7.9e-08	0.00027	[7]	47.23	213	[ABCB11, ABCC8, ASIC1, ATP13A3, ATP13A4, ATP1A2, ATP1A3, ATP1A4, ATP1B2, ATP1B3, ATP2A2, ATP2B1, ATP2B2, ATP2B3, ATP2B4, ATP7A, CACNA1B, CACNA1C, CACNA1E, CACNA2D1, CACNA2D2, CACNA2D4, CACNB1, CACNB2, CACNB3, CACNB4, CACNG1, CACNG4, CADPS2, CATSPER1, CHRNA10, CLDN16, CLU, CNGA2, CNGA3, CNNM2, FAM155B, FKBP1B, GPM6A, GRIK3, GRIK5, GRIN2A, GRIN3A, HCN1, HCN3, HCN4, IL1RAPL1, ITPR1, JPH2, KCNA1, KCN…
GO:0007600	sensory perception	GO_BiologicalProcess-GOA_19.05.2017_00h00	6.9e-25	2.5e-21	[4]	20.66	212	[ABCC6, ACPP, ADCYAP1, ADGRV1, ADORA1, AIPL1, ALDH7A1, ALMS1, ARL6, ASIC1, ATF6, ATP2B2, ATP2B4, ATP6V1B1, ATP8A2, AZGP1, BBS1, BBS10, BBS7, BEST1, BTBD9, C2orf71, CABP4, CACNA2D4, CACNB2, CCDC50, CCDC6, CDH23, CDH3, CDKN1B, CDKN2D, CEMIP, CHRNA10, CHRNA4, CHRNB2, CLIC5, CLRN1, CNGA2, CNGA3, CNR1, CNR2, CNTN5, COL11A2, COL2A1, CRYBB3, CRYZ, CYP1B1, DLG2, DRAM2, DRGX, EML2, EPHB1, EYA1, EYA3, EYA4…
GO:0016311	dephosphorylation	GO_BiologicalProcess-GOA_19.05.2017_00h00	1e-07	0.00035	[5]	47.11	212	[ACP1, ACP6, ACPP, ADORA1, AGTR2, AKAP6, ANKLE2, ARFGEF3, ATP1A3, ATP1A4, BMP2, CA3, CAMK2G, CD2BP2, CD300A, CDC14B, CDC25A, CDC25B, CDK5RAP3, CEP192, CHP1, CPPED1, CRY2, CSRNP2, CSRNP3, CTDNEP1, CTDSP1, CTDSP2, CTDSPL, CTDSPL2, DAPP1, DLG2, DLG3, DNAJC6, DUSP13, DUSP14, DUSP19, DUSP22, DUSP28, DUSP4, DUSP8, ELL, ENSA, EYA1, EYA2, EYA3, EYA4, FBXW11, FKBP15, FKBP1A, FKBP1B, G6PC3, GPATCH2, HTT, I…
GO:0016887	ATPase activity	GO_MolecularFunction-GOA_19.05.2017_00h00	8.8e-07	0.0029	[7]	46.09	212	[ABCA1, ABCA10, ABCA13, ABCA2, ABCA5, ABCA9, ABCB10, ABCB11, ABCC1, ABCC10, ABCC11, ABCC12, ABCC3, ABCC4, ABCC5, ABCC6, ABCC8, ABCD1, ABCF2, ABCG1, ABCG2, ABCG5, ACTC1, ASCC3, ASNA1, ATAD2, ATAD2B, ATP10A, ATP10B, ATP10D, ATP11C, ATP13A3, ATP13A4, ATP1A2, ATP1A3, ATP1A4, ATP1B2, ATP1B3, ATP2A2, ATP2B1, ATP2B2, ATP2B3, ATP2B4, ATP5E, ATP5L, ATP6AP1, ATP6AP1L, ATP6V0A2, ATP6V0E1, ATP6V1A, ATP6V1C1,…
GO:0051656	establishment of organelle localization	GO_BiologicalProcess-GOA_19.05.2017_00h00	2.8e-06	0.0091	[3, 4]	45.49	212	[ACTR2, ACTR3, ANKRD53, AP3B1, AP3D1, AP3M1, AP3S2, ARF1, ARHGEF2, ARL6, ATP2A2, ATP6AP1, BBS7, BET1, BICD1, BICD2, BLOC1S1, BLOC1S3, BLOC1S4, BLOC1S5, BLOC1S5-TXNDC5, BRAF, BTBD9, BTK, CADPS2, CALM1, CBL, CCDC155, CCNB1, CD300A, CD59, CD84, CDC23, CDH3, CDK5RAP2, CHMP4B, CHMP4C, CHMP7, CLASP1, CLASP2, CLSTN1, CNIH2, CNIH3, CPLX2, CTSC, CUL3, CYFIP1, DCTN1, DCTN2, DCTN4, DENND1A, DNAJC6, DNM1L, D…
GO:0042326	negative regulation of phosphorylation	GO_BiologicalProcess-GOA_19.05.2017_00h00	1.2e-05	0.038	[6, 7, 8]	44.86	205	[ADAR, ADARB1, AIDA, AKT1, ANGPT1, ANKLE2, APC, ARRB1, ASH1L, ASPN, ATG14, BAX, BDKRB2, CACTIN, CAMK2N1, CAMK2N2, CAV1, CBFA2T3, CBL, CBLB, CCNB1, CD109, CD300A, CDK5RAP3, CDKN1B, CDKN1C, CDKN2B, CDKN2D, CHP1, CISH, CNKSR3, CORO1C, COX11, CTDSP1, CTDSP2, CTDSPL, DAB2IP, DAG1, DCN, DEPTOR, DGKQ, DKK1, DMTN, DNAJA3, DNAJC10, DTNBP1, DUS2, DUSP14, DUSP19, DUSP22, DUSP28, DUSP4, DUSP8, EIF3A, EIF4G1,…
GO:0050769	positive regulation of neurogenesis	GO_BiologicalProcess-GOA_19.05.2017_00h00	4.5e-07	0.0015	[4, 5, 6, 7, 8, 9]	46.68	204	[ACTR2, ADCYAP1, ADRA2B, AMIGO1, ANKRD27, ARF1, ARHGAP35, ASPA, ATP8A2, AVIL, BCL11A, BCL6, BDNF, BHLHB9, BMP2, BMP5, BMPR2, BNIP2, BRAF, BRINP1, BRINP2, BRINP3, C21orf33, CAMK1, CAMK1D, CAPRIN1, CAPRIN2, CDON, CFLAR, CLCF1, CNR1, CNTF, COBL, CPEB3, CSF1, CUX1, CUX2, CX3CR1, CXCL12, CYFIP1, DAB1, DAB2IP, DAG1, DICER1, DISC1, DKK1, DLG5, DLX2, DNAAF3, DNM1L, DPYSL3, DSCAM, DUOXA1, EFNA5, EIF4G1, E…
GO:0001313	PI4P is phosphorylated to PI(3,4)P2 by PIK3C2A/G at the Golgi membrane	REACTOME_Reactions_19.05.2017	2.5e-07	0.00086	[-1]	47.07	201	[AAK1, ADRA2B, AGFG1, AKT1, ALB, AMOTL1, AMOTL2, AMPH, AP2A1, AP2A2, AP2B1, APOF, ARF1, ARF3, ARF6, ARRB1, ATAD2, ATP6V1H, AVPR2, CALR, CBL, CBLL1, CCR5, CD3E, CD8B, CDH1, CLTA, CLTC, CLTCL1, COL11A2, COL1A2, COL27A1, COL2A1, COL5A1, COPS2, COPS3, COPS5, COPS7A, COPS7B, CRK, CRKL, CTNND1, DAB2, DHX36, DNM3, DTX4, EGFR, EPN1, ERBB2, ESR1, FGR, FN1, FNBP1L, FZD4, GCK, GGA3, GOPC, GPS1, GRIA1, GRIA2…
GO:0001314	PI is phosphorylated to PI3P by PIK3C2A/3 at the early endosome membrane	REACTOME_Reactions_19.05.2017	2.5e-07	0.00086	[-1]	47.07	201	[AAK1, ADRA2B, AGFG1, AKT1, ALB, AMOTL1, AMOTL2, AMPH, AP2A1, AP2A2, AP2B1, APOF, ARF1, ARF3, ARF6, ARRB1, ATAD2, ATP6V1H, AVPR2, CALR, CBL, CBLL1, CCR5, CD3E, CD8B, CDH1, CLTA, CLTC, CLTCL1, COL11A2, COL1A2, COL27A1, COL2A1, COL5A1, COPS2, COPS3, COPS5, COPS7A, COPS7B, CRK, CRKL, CTNND1, DAB2, DHX36, DNM3, DTX4, EGFR, EPN1, ERBB2, ESR1, FGR, FN1, FNBP1L, FZD4, GCK, GGA3, GOPC, GPS1, GRIA1, GRIA2…
GO:0001316	PI is phosphorylated to PI3P by PIK3C2A/3 at the Golgi membrane	REACTOME_Reactions_19.05.2017	2.5e-07	0.00086	[-1]	47.07	201	[AAK1, ADRA2B, AGFG1, AKT1, ALB, AMOTL1, AMOTL2, AMPH, AP2A1, AP2A2, AP2B1, APOF, ARF1, ARF3, ARF6, ARRB1, ATAD2, ATP6V1H, AVPR2, CALR, CBL, CBLL1, CCR5, CD3E, CD8B, CDH1, CLTA, CLTC, CLTCL1, COL11A2, COL1A2, COL27A1, COL2A1, COL5A1, COPS2, COPS3, COPS5, COPS7A, COPS7B, CRK, CRKL, CTNND1, DAB2, DHX36, DNM3, DTX4, EGFR, EPN1, ERBB2, ESR1, FGR, FN1, FNBP1L, FZD4, GCK, GGA3, GOPC, GPS1, GRIA1, GRIA2…
GO:0001324	PI is phosphorylated to PI3P by PIK3C2A/3 at the late endosome membrane	REACTOME_Reactions_19.05.2017	2.5e-07	0.00086	[-1]	47.07	201	[AAK1, ADRA2B, AGFG1, AKT1, ALB, AMOTL1, AMOTL2, AMPH, AP2A1, AP2A2, AP2B1, APOF, ARF1, ARF3, ARF6, ARRB1, ATAD2, ATP6V1H, AVPR2, CALR, CBL, CBLL1, CCR5, CD3E, CD8B, CDH1, CLTA, CLTC, CLTCL1, COL11A2, COL1A2, COL27A1, COL2A1, COL5A1, COPS2, COPS3, COPS5, COPS7A, COPS7B, CRK, CRKL, CTNND1, DAB2, DHX36, DNM3, DTX4, EGFR, EPN1, ERBB2, ESR1, FGR, FN1, FNBP1L, FZD4, GCK, GGA3, GOPC, GPS1, GRIA1, GRIA2…
GO:0001346	PI4P is phosphorylated to PI(3,4)P2 by PIK3C2A at the early endosome membrane	REACTOME_Reactions_19.05.2017	2.5e-07	0.00086	[-1]	47.07	201	[AAK1, ADRA2B, AGFG1, AKT1, ALB, AMOTL1, AMOTL2, AMPH, AP2A1, AP2A2, AP2B1, APOF, ARF1, ARF3, ARF6, ARRB1, ATAD2, ATP6V1H, AVPR2, CALR, CBL, CBLL1, CCR5, CD3E, CD8B, CDH1, CLTA, CLTC, CLTCL1, COL11A2, COL1A2, COL27A1, COL2A1, COL5A1, COPS2, COPS3, COPS5, COPS7A, COPS7B, CRK, CRKL, CTNND1, DAB2, DHX36, DNM3, DTX4, EGFR, EPN1, ERBB2, ESR1, FGR, FN1, FNBP1L, FZD4, GCK, GGA3, GOPC, GPS1, GRIA1, GRIA2…
GO:0009100	F- and N- BAR domain proteins bind the clathrin-coated pit	REACTOME_Reactions_19.05.2017	2.5e-07	0.00086	[-1]	47.07	201	[AAK1, ADRA2B, AGFG1, AKT1, ALB, AMOTL1, AMOTL2, AMPH, AP2A1, AP2A2, AP2B1, APOF, ARF1, ARF3, ARF6, ARRB1, ATAD2, ATP6V1H, AVPR2, CALR, CBL, CBLL1, CCR5, CD3E, CD8B, CDH1, CLTA, CLTC, CLTCL1, COL11A2, COL1A2, COL27A1, COL2A1, COL5A1, COPS2, COPS3, COPS5, COPS7A, COPS7B, CRK, CRKL, CTNND1, DAB2, DHX36, DNM3, DTX4, EGFR, EPN1, ERBB2, ESR1, FGR, FN1, FNBP1L, FZD4, GCK, GGA3, GOPC, GPS1, GRIA1, GRIA2…
GO:0009104	Clathrin recruits PIK3C2A	REACTOME_Reactions_19.05.2017	2.5e-07	0.00086	[-1]	47.07	201	[AAK1, ADRA2B, AGFG1, AKT1, ALB, AMOTL1, AMOTL2, AMPH, AP2A1, AP2A2, AP2B1, APOF, ARF1, ARF3, ARF6, ARRB1, ATAD2, ATP6V1H, AVPR2, CALR, CBL, CBLL1, CCR5, CD3E, CD8B, CDH1, CLTA, CLTC, CLTCL1, COL11A2, COL1A2, COL27A1, COL2A1, COL5A1, COPS2, COPS3, COPS5, COPS7A, COPS7B, CRK, CRKL, CTNND1, DAB2, DHX36, DNM3, DTX4, EGFR, EPN1, ERBB2, ESR1, FGR, FN1, FNBP1L, FZD4, GCK, GGA3, GOPC, GPS1, GRIA1, GRIA2…
GO:0009105	Clathrin-associated PIK3C2A phosphorylates PI(4)P to PI(3,4)P2	REACTOME_Reactions_19.05.2017	2.5e-07	0.00086	[-1]	47.07	201	[AAK1, ADRA2B, AGFG1, AKT1, ALB, AMOTL1, AMOTL2, AMPH, AP2A1, AP2A2, AP2B1, APOF, ARF1, ARF3, ARF6, ARRB1, ATAD2, ATP6V1H, AVPR2, CALR, CBL, CBLL1, CCR5, CD3E, CD8B, CDH1, CLTA, CLTC, CLTCL1, COL11A2, COL1A2, COL27A1, COL2A1, COL5A1, COPS2, COPS3, COPS5, COPS7A, COPS7B, CRK, CRKL, CTNND1, DAB2, DHX36, DNM3, DTX4, EGFR, EPN1, ERBB2, ESR1, FGR, FN1, FNBP1L, FZD4, GCK, GGA3, GOPC, GPS1, GRIA1, GRIA2…
GO:0043254	regulation of protein complex assembly	GO_BiologicalProcess-GOA_19.05.2017_00h00	3.4e-06	0.011	[3, 4, 5, 6]	45.88	195	[ABI2, ACTR2, ACTR3, ADD2, AIM2, ANKRD27, ANKRD53, ARF1, ARF6, ARFGEF1, ARFIP1, ARHGAP18, ARHGEF2, ARHGEF5, ARL2, ARPC4, ARPC5L, ASAP1, ATAT1, AVIL, BAX, BBS10, BCL11A, BCL2L11, BCLAF1, BMF, CAND1, CAPZA2, CAPZB, CCR7, CDC42EP1, CDC42EP3, CDH17, CDKN1B, CLASP1, CLASP2, CLIP1, CLIP3, CLU, CREB1, CTNNBIP1, CUL4A, CUL4B, CYFIP1, DAB2IP, DCTN1, DDX3X, DKK1, DMTN, DNM1L, EIF2AK2, EIF4G1, ELN, EML2, EP…
GO:0000069	GPVI-mediated activation cascade	REACTOME_Pathways_19.05.2017	6.9e-08	0.00023	[-1]	48.03	195	[ABHD3, ABHD4, ACP6, AGO1, AGO2, AGO3, AGO4, AGPAT1, AHCYL1, AKT1, AKT2, AKT3, ARF1, ARF3, AWAT2, BAD, BTC, BTK, CBL, CBLB, CD22, CDIPT, CDKN1B, CHAT, CHPT1, CLEC1B, COL1A2, CPNE3, CREB1, CRK, CRKL, CRLS1, CSF2RA, CSF2RB, CSNK2A2, DAPP1, DDHD1, DDHD2, DGAT1, DGAT2, DGAT2L6, EGFR, ERBB2, ETNK1, ETNPPL, FGF1, FGF10, FGF18, FGF2, FGF23, FGF7, FGF9, FOXO1, FRS2, FYN, GAB2, GDE1, GDPD5, GNB1, GNG12, G…
GO:0000106	PIP3 activates AKT signaling	REACTOME_Pathways_19.05.2017	6.9e-08	0.00023	[-1]	48.03	195	[ABHD3, ABHD4, ACP6, AGO1, AGO2, AGO3, AGO4, AGPAT1, AHCYL1, AKT1, AKT2, AKT3, ARF1, ARF3, AWAT2, BAD, BTC, BTK, CBL, CBLB, CD22, CDIPT, CDKN1B, CHAT, CHPT1, CLEC1B, COL1A2, CPNE3, CREB1, CRK, CRKL, CRLS1, CSF2RA, CSF2RB, CSNK2A2, DAPP1, DDHD1, DDHD2, DGAT1, DGAT2, DGAT2L6, EGFR, ERBB2, ETNK1, ETNPPL, FGF1, FGF10, FGF18, FGF2, FGF23, FGF7, FGF9, FOXO1, FRS2, FYN, GAB2, GDE1, GDPD5, GNB1, GNG12, G…
GO:0000199	PI Metabolism	REACTOME_Pathways_19.05.2017	6.9e-08	0.00023	[-1]	48.03	195	[ABHD3, ABHD4, ACP6, AGO1, AGO2, AGO3, AGO4, AGPAT1, AHCYL1, AKT1, AKT2, AKT3, ARF1, ARF3, AWAT2, BAD, BTC, BTK, CBL, CBLB, CD22, CDIPT, CDKN1B, CHAT, CHPT1, CLEC1B, COL1A2, CPNE3, CREB1, CRK, CRKL, CRLS1, CSF2RA, CSF2RB, CSNK2A2, DAPP1, DDHD1, DDHD2, DGAT1, DGAT2, DGAT2L6, EGFR, ERBB2, ETNK1, ETNPPL, FGF1, FGF10, FGF18, FGF2, FGF23, FGF7, FGF9, FOXO1, FRS2, FYN, GAB2, GDE1, GDPD5, GNB1, GNG12, G…
GO:0000200	Phospholipid metabolism	REACTOME_Pathways_19.05.2017	6.9e-08	0.00023	[-1]	48.03	195	[ABHD3, ABHD4, ACP6, AGO1, AGO2, AGO3, AGO4, AGPAT1, AHCYL1, AKT1, AKT2, AKT3, ARF1, ARF3, AWAT2, BAD, BTC, BTK, CBL, CBLB, CD22, CDIPT, CDKN1B, CHAT, CHPT1, CLEC1B, COL1A2, CPNE3, CREB1, CRK, CRKL, CRLS1, CSF2RA, CSF2RB, CSNK2A2, DAPP1, DDHD1, DDHD2, DGAT1, DGAT2, DGAT2L6, EGFR, ERBB2, ETNK1, ETNPPL, FGF1, FGF10, FGF18, FGF2, FGF23, FGF7, FGF9, FOXO1, FRS2, FYN, GAB2, GDE1, GDPD5, GNB1, GNG12, G…
GO:0000297	Synthesis of PIPs at the plasma membrane	REACTOME_Pathways_19.05.2017	6.9e-08	0.00023	[-1]	48.03	195	[ABHD3, ABHD4, ACP6, AGO1, AGO2, AGO3, AGO4, AGPAT1, AHCYL1, AKT1, AKT2, AKT3, ARF1, ARF3, AWAT2, BAD, BTC, BTK, CBL, CBLB, CD22, CDIPT, CDKN1B, CHAT, CHPT1, CLEC1B, COL1A2, CPNE3, CREB1, CRK, CRKL, CRLS1, CSF2RA, CSF2RB, CSNK2A2, DAPP1, DDHD1, DDHD2, DGAT1, DGAT2, DGAT2L6, EGFR, ERBB2, ETNK1, ETNPPL, FGF1, FGF10, FGF18, FGF2, FGF23, FGF7, FGF9, FOXO1, FRS2, FYN, GAB2, GDE1, GDPD5, GNB1, GNG12, G…
GO:0000426	GAB1 signalosome	REACTOME_Pathways_19.05.2017	6.9e-08	0.00023	[-1]	48.03	195	[ABHD3, ABHD4, ACP6, AGO1, AGO2, AGO3, AGO4, AGPAT1, AHCYL1, AKT1, AKT2, AKT3, ARF1, ARF3, AWAT2, BAD, BTC, BTK, CBL, CBLB, CD22, CDIPT, CDKN1B, CHAT, CHPT1, CLEC1B, COL1A2, CPNE3, CREB1, CRK, CRKL, CRLS1, CSF2RA, CSF2RB, CSNK2A2, DAPP1, DDHD1, DDHD2, DGAT1, DGAT2, DGAT2L6, EGFR, ERBB2, ETNK1, ETNPPL, FGF1, FGF10, FGF18, FGF2, FGF23, FGF7, FGF9, FOXO1, FRS2, FYN, GAB2, GDE1, GDPD5, GNB1, GNG12, G…
GO:0000551	PI3K/AKT activation	REACTOME_Pathways_19.05.2017	6.9e-08	0.00023	[-1]	48.03	195	[ABHD3, ABHD4, ACP6, AGO1, AGO2, AGO3, AGO4, AGPAT1, AHCYL1, AKT1, AKT2, AKT3, ARF1, ARF3, AWAT2, BAD, BTC, BTK, CBL, CBLB, CD22, CDIPT, CDKN1B, CHAT, CHPT1, CLEC1B, COL1A2, CPNE3, CREB1, CRK, CRKL, CRLS1, CSF2RA, CSF2RB, CSNK2A2, DAPP1, DDHD1, DDHD2, DGAT1, DGAT2, DGAT2L6, EGFR, ERBB2, ETNK1, ETNPPL, FGF1, FGF10, FGF18, FGF2, FGF23, FGF7, FGF9, FOXO1, FRS2, FYN, GAB2, GDE1, GDPD5, GNB1, GNG12, G…
GO:0000561	Negative regulation of the PI3K/AKT network	REACTOME_Pathways_19.05.2017	6.9e-08	0.00023	[-1]	48.03	195	[ABHD3, ABHD4, ACP6, AGO1, AGO2, AGO3, AGO4, AGPAT1, AHCYL1, AKT1, AKT2, AKT3, ARF1, ARF3, AWAT2, BAD, BTC, BTK, CBL, CBLB, CD22, CDIPT, CDKN1B, CHAT, CHPT1, CLEC1B, COL1A2, CPNE3, CREB1, CRK, CRKL, CRLS1, CSF2RA, CSF2RB, CSNK2A2, DAPP1, DDHD1, DDHD2, DGAT1, DGAT2, DGAT2L6, EGFR, ERBB2, ETNK1, ETNPPL, FGF1, FGF10, FGF18, FGF2, FGF23, FGF7, FGF9, FOXO1, FRS2, FYN, GAB2, GDE1, GDPD5, GNB1, GNG12, G…
GO:0000694	PI3K/AKT Signaling in Cancer	REACTOME_Pathways_19.05.2017	6.9e-08	0.00023	[-1]	48.03	195	[ABHD3, ABHD4, ACP6, AGO1, AGO2, AGO3, AGO4, AGPAT1, AHCYL1, AKT1, AKT2, AKT3, ARF1, ARF3, AWAT2, BAD, BTC, BTK, CBL, CBLB, CD22, CDIPT, CDKN1B, CHAT, CHPT1, CLEC1B, COL1A2, CPNE3, CREB1, CRK, CRKL, CRLS1, CSF2RA, CSF2RB, CSNK2A2, DAPP1, DDHD1, DDHD2, DGAT1, DGAT2, DGAT2L6, EGFR, ERBB2, ETNK1, ETNPPL, FGF1, FGF10, FGF18, FGF2, FGF23, FGF7, FGF9, FOXO1, FRS2, FYN, GAB2, GDE1, GDPD5, GNB1, GNG12, G…
GO:0000695	Constitutive Signaling by Aberrant PI3K in Cancer	REACTOME_Pathways_19.05.2017	6.9e-08	0.00023	[-1]	48.03	195	[ABHD3, ABHD4, ACP6, AGO1, AGO2, AGO3, AGO4, AGPAT1, AHCYL1, AKT1, AKT2, AKT3, ARF1, ARF3, AWAT2, BAD, BTC, BTK, CBL, CBLB, CD22, CDIPT, CDKN1B, CHAT, CHPT1, CLEC1B, COL1A2, CPNE3, CREB1, CRK, CRKL, CRLS1, CSF2RA, CSF2RB, CSNK2A2, DAPP1, DDHD1, DDHD2, DGAT1, DGAT2, DGAT2L6, EGFR, ERBB2, ETNK1, ETNPPL, FGF1, FGF10, FGF18, FGF2, FGF23, FGF7, FGF9, FOXO1, FRS2, FYN, GAB2, GDE1, GDPD5, GNB1, GNG12, G…
GO:0000755	Role of LAT2/NTAL/LAB on calcium mobilization	REACTOME_Pathways_19.05.2017	6.9e-08	0.00023	[-1]	48.03	195	[ABHD3, ABHD4, ACP6, AGO1, AGO2, AGO3, AGO4, AGPAT1, AHCYL1, AKT1, AKT2, AKT3, ARF1, ARF3, AWAT2, BAD, BTC, BTK, CBL, CBLB, CD22, CDIPT, CDKN1B, CHAT, CHPT1, CLEC1B, COL1A2, CPNE3, CREB1, CRK, CRKL, CRLS1, CSF2RA, CSF2RB, CSNK2A2, DAPP1, DDHD1, DDHD2, DGAT1, DGAT2, DGAT2L6, EGFR, ERBB2, ETNK1, ETNPPL, FGF1, FGF10, FGF18, FGF2, FGF23, FGF7, FGF9, FOXO1, FRS2, FYN, GAB2, GDE1, GDPD5, GNB1, GNG12, G…
GO:0000959	G beta:gamma signalling through PI3Kgamma	REACTOME_Pathways_19.05.2017	6.9e-08	0.00023	[-1]	48.03	195	[ABHD3, ABHD4, ACP6, AGO1, AGO2, AGO3, AGO4, AGPAT1, AHCYL1, AKT1, AKT2, AKT3, ARF1, ARF3, AWAT2, BAD, BTC, BTK, CBL, CBLB, CD22, CDIPT, CDKN1B, CHAT, CHPT1, CLEC1B, COL1A2, CPNE3, CREB1, CRK, CRKL, CRLS1, CSF2RA, CSF2RB, CSNK2A2, DAPP1, DDHD1, DDHD2, DGAT1, DGAT2, DGAT2L6, EGFR, ERBB2, ETNK1, ETNPPL, FGF1, FGF10, FGF18, FGF2, FGF23, FGF7, FGF9, FOXO1, FRS2, FYN, GAB2, GDE1, GDPD5, GNB1, GNG12, G…
GO:0000969	G-protein beta:gamma signalling	REACTOME_Pathways_19.05.2017	6.9e-08	0.00023	[-1]	48.03	195	[ABHD3, ABHD4, ACP6, AGO1, AGO2, AGO3, AGO4, AGPAT1, AHCYL1, AKT1, AKT2, AKT3, ARF1, ARF3, AWAT2, BAD, BTC, BTK, CBL, CBLB, CD22, CDIPT, CDKN1B, CHAT, CHPT1, CLEC1B, COL1A2, CPNE3, CREB1, CRK, CRKL, CRLS1, CSF2RA, CSF2RB, CSNK2A2, DAPP1, DDHD1, DDHD2, DGAT1, DGAT2, DGAT2L6, EGFR, ERBB2, ETNK1, ETNPPL, FGF1, FGF10, FGF18, FGF2, FGF23, FGF7, FGF9, FOXO1, FRS2, FYN, GAB2, GDE1, GDPD5, GNB1, GNG12, G…
GO:0001520	PI5P, PP2A and IER3 Regulate PI3K/AKT Signaling	REACTOME_Pathways_19.05.2017	6.9e-08	0.00023	[-1]	48.03	195	[ABHD3, ABHD4, ACP6, AGO1, AGO2, AGO3, AGO4, AGPAT1, AHCYL1, AKT1, AKT2, AKT3, ARF1, ARF3, AWAT2, BAD, BTC, BTK, CBL, CBLB, CD22, CDIPT, CDKN1B, CHAT, CHPT1, CLEC1B, COL1A2, CPNE3, CREB1, CRK, CRKL, CRLS1, CSF2RA, CSF2RB, CSNK2A2, DAPP1, DDHD1, DDHD2, DGAT1, DGAT2, DGAT2L6, EGFR, ERBB2, ETNK1, ETNPPL, FGF1, FGF10, FGF18, FGF2, FGF23, FGF7, FGF9, FOXO1, FRS2, FYN, GAB2, GDE1, GDPD5, GNB1, GNG12, G…
GO:0001850	Regulation of signaling by CBL	REACTOME_Pathways_19.05.2017	6.9e-08	0.00023	[-1]	48.03	195	[ABHD3, ABHD4, ACP6, AGO1, AGO2, AGO3, AGO4, AGPAT1, AHCYL1, AKT1, AKT2, AKT3, ARF1, ARF3, AWAT2, BAD, BTC, BTK, CBL, CBLB, CD22, CDIPT, CDKN1B, CHAT, CHPT1, CLEC1B, COL1A2, CPNE3, CREB1, CRK, CRKL, CRLS1, CSF2RA, CSF2RB, CSNK2A2, DAPP1, DDHD1, DDHD2, DGAT1, DGAT2, DGAT2L6, EGFR, ERBB2, ETNK1, ETNPPL, FGF1, FGF10, FGF18, FGF2, FGF23, FGF7, FGF9, FOXO1, FRS2, FYN, GAB2, GDE1, GDPD5, GNB1, GNG12, G…
GO:0001904	Antigen activates B Cell Receptor (BCR) leading to generation of second messengers	REACTOME_Pathways_19.05.2017	6.9e-08	0.00023	[-1]	48.03	195	[ABHD3, ABHD4, ACP6, AGO1, AGO2, AGO3, AGO4, AGPAT1, AHCYL1, AKT1, AKT2, AKT3, ARF1, ARF3, AWAT2, BAD, BTC, BTK, CBL, CBLB, CD22, CDIPT, CDKN1B, CHAT, CHPT1, CLEC1B, COL1A2, CPNE3, CREB1, CRK, CRKL, CRLS1, CSF2RA, CSF2RB, CSNK2A2, DAPP1, DDHD1, DDHD2, DGAT1, DGAT2, DGAT2L6, EGFR, ERBB2, ETNK1, ETNPPL, FGF1, FGF10, FGF18, FGF2, FGF23, FGF7, FGF9, FOXO1, FRS2, FYN, GAB2, GDE1, GDPD5, GNB1, GNG12, G…
GO:0010498	proteasomal protein catabolic process	GO_BiologicalProcess-GOA_19.05.2017_00h00	5.6e-06	0.018	[5, 6, 7, 8]	45.65	194	[ABTB1, AKT1, ALAD, AMER1, AMFR, ANAPC1, ANAPC15, ANAPC16, ANAPC5, ANAPC7, ANKZF1, APC, APP, ARIH1, ARIH2, ARNTL, ARRB1, AUP1, AURKB, BAG5, BBS7, BTBD11, BTBD2, BTBD9, C18orf25, CAV1, CBFA2T3, CCAR2, CCNB1, CCNF, CD2AP, CDC23, CDC27, CLEC16A, CLOCK, CLU, CUL3, CUL4A, DAB2, DAB2IP, DDA1, DERL1, DERL2, DNAJB2, DNAJB9, DNAJC10, DZIP3, EDEM1, ENC1, ERCC8, ERLIN1, ERLIN2, FAF2, FBXL3, FBXL5, FBXL7, FB…
GO:0030900	forebrain development	GO_BiologicalProcess-GOA_19.05.2017_00h00	1.1e-07	0.00039	[3, 4, 5, 6, 7, 8]	47.77	193	[ADCYAP1, ADGRG1, AFDN, AGTPBP1, ALDH1A2, APAF1, APP, ARHGAP35, ARID1A, ARL13B, ATAT1, ATIC, ATP1A3, ATP2B4, ATP7A, ATRX, AVPR2, BAD, BAX, BCAN, BCL11B, BMP2, BMPR1A, BTG2, C16orf45, C21orf33, CDH1, CDH2, CDK5R1, CDK5R2, CDK6, CDON, CHD6, CHRD, CHRNB2, CNP, CNTNAP2, CREB1, CSF1R, CSNK2A2, CX3CR1, CXCL12, DAB1, DAB2IP, DCLK1, DCX, DISC1, DKK1, DLX2, DNAAF3, DRAXIN, DYNC2H1, EFHC1, EGFR, EMX2, EPHB…
GO:0001933	negative regulation of protein phosphorylation	GO_BiologicalProcess-GOA_19.05.2017_00h00	9.9e-06	0.031	[6, 7, 8, 9]	45.45	190	[ADAR, ADARB1, AIDA, AKT1, ANGPT1, APC, ARRB1, ASH1L, ASPN, ATG14, BAX, BDKRB2, CACTIN, CAMK2N1, CAMK2N2, CAV1, CBL, CBLB, CCNB1, CD109, CD300A, CDK5RAP3, CDKN1B, CDKN1C, CDKN2B, CDKN2D, CHP1, CISH, CNKSR3, CORO1C, CTDSP1, CTDSP2, CTDSPL, DAB2IP, DAG1, DCN, DEPTOR, DGKQ, DKK1, DMTN, DNAJA3, DNAJC10, DTNBP1, DUS2, DUSP14, DUSP19, DUSP22, DUSP28, DUSP4, DUSP8, EIF3A, EIF4G1, EPRS, FAM212B, FBXO7, F…
GO:0005874	microtubule	GO_CellularComponent-GOA_19.05.2017_00h00	8.5e-06	0.027	[5, 6, 7, 8, 9, 10]	45.63	188	[APC, APPBP2, ARHGEF2, ARL3, ARL6, ATAT1, AURKB, AURKC, BCL2L11, BICD1, CAMSAP2, CCSAP, CCT3, CDC27, CDK5RAP2, CDK5RAP3, CEP162, CEP170, CEP170B, CEP57, CLASP1, CLASP2, CLIP1, CLMP, CLRN1, CLTC, CNP, CSPP1, CUL3, CYLD, CYP2A6, DCTN1, DCTN2, DCX, DISC1, DNAH10, DNAH11, DNAH14, DNAH2, DNAH3, DNAI2, DNM1L, DNM3, DST, DYNC1I1, DYNC1LI2, DYNC2H1, DYNC2LI1, DYNLL2, DYNLRB1, DYNLT3, EIF3A, EML1, EML2, E…
GO:0031252	cell leading edge	GO_CellularComponent-GOA_19.05.2017_00h00	7.5e-07	0.0025	[2, 3]	47	188	[AAK1, ABI2, ABI3, ABLIM3, ACTC1, ACTG2, ACTR2, ACTR3, ADORA1, AIF1L, AKT2, ALS2, AMOT, AMOTL1, AMPH, ANK1, ANXA2, APBB2, APC, APP, ARF1, ARF4, ARF6, ARHGAP31, ARHGAP45, ARHGEF2, ARHGEF26, ARHGEF4, ARHGEF6, ASAP3, ATP2B1, ATP7A, BCAR1, C2CD5, CAPZB, CCL15, CD2AP, CDC42BPA, CDH1, CDH2, CDK6, CLASP2, CLIP1, CLRN1, CNTNAP2, COBL, CORO1C, CTNNA1, CTNNA3, CTNND1, CYFIP1, CYTH3, DAG1, DBNL, DCTN1, DPYS…
GO:0043161	proteasome-mediated ubiquitin-dependent protein catabolic process	GO_BiologicalProcess-GOA_19.05.2017_00h00	7.2e-06	0.023	[6, 7, 8, 9, 10]	45.96	182	[ABTB1, AKT1, AMER1, AMFR, ANAPC1, ANAPC15, ANAPC16, ANAPC5, ANAPC7, ANKZF1, APC, APP, ARIH1, ARIH2, ARNTL, ARRB1, AUP1, AURKB, BAG5, BBS7, BTBD11, BTBD2, BTBD9, C18orf25, CAV1, CBFA2T3, CCAR2, CCNB1, CCNF, CD2AP, CDC23, CDC27, CLEC16A, CLOCK, CLU, CUL3, CUL4A, DAB2, DDA1, DERL1, DERL2, DNAJB2, DNAJB9, DNAJC10, DZIP3, EDEM1, ERCC8, ERLIN1, ERLIN2, FAF2, FBXL3, FBXL5, FBXL7, FBXO15, FBXO45, FBXO9,…
GO:0016050	vesicle organization	GO_BiologicalProcess-GOA_19.05.2017_00h00	6.6e-06	0.021	[4]	46.06	181	[ABCA1, AGFG1, AKT2, ALS2, ALS2CL, ANKFY1, ANKRD27, ANXA2, AP1G1, AP1M1, AP3B1, AP3D1, AQP11, ARF1, ATP8A1, BET1, BLOC1S1, BLOC1S3, BLOC1S4, BLOC1S5, C2CD5, CALR, CAV1, CAV2, CD2AP, CD59, CHMP4B, CHMP4C, CHMP7, CLCN3, CNIH2, CNIH3, CREB1, CTSC, CUL3, DNM3, DTNBP1, EEA1, FAM160A2, FNBP1L, GNAI3, GOLPH3, GOLPH3L, GRIA1, GRIK5, HOOK3, HPS4, IST1, KIF13A, KIF5B, LAMTOR1, LMAN1, LYST, MYO18A, NAPA, NS…
GO:0000052	Neurotransmitter receptors and postsynaptic signal transmission	REACTOME_Pathways_19.05.2017	1.7e-10	6.1e-07	[-1]	51.57	181	[ABAT, ABCC8, ACTN2, ADCY2, ADCY4, ADCY5, ADCY6, AKAP5, ALDH2, AP2A1, APBA1, BRAF, CACNA1B, CACNA1E, CACNA2D1, CACNA2D2, CACNB1, CACNB2, CACNB3, CACNB4, CACNG4, CAMK2A, CAMK2D, CAMK2G, CAMK4, CASK, CHAT, CHRNA1, CHRNA2, CHRNA4, CHRNA5, CHRNB2, CHRND, CHRNE, CREB1, DBNL, DLG2, DLG3, DLGAP1, DLGAP2, DLGAP4, EPB41, EPB41L1, EPB41L5, FLOT2, GABBR1, GABRA1, GABRA2, GABRA3, GABRA4, GABRB2, GAD1, GAD2, …
GO:0000053	Transmission across Chemical Synapses	REACTOME_Pathways_19.05.2017	1.7e-10	6.1e-07	[-1]	51.57	181	[ABAT, ABCC8, ACTN2, ADCY2, ADCY4, ADCY5, ADCY6, AKAP5, ALDH2, AP2A1, APBA1, BRAF, CACNA1B, CACNA1E, CACNA2D1, CACNA2D2, CACNB1, CACNB2, CACNB3, CACNB4, CACNG4, CAMK2A, CAMK2D, CAMK2G, CAMK4, CASK, CHAT, CHRNA1, CHRNA2, CHRNA4, CHRNA5, CHRNB2, CHRND, CHRNE, CREB1, DBNL, DLG2, DLG3, DLGAP1, DLGAP2, DLGAP4, EPB41, EPB41L1, EPB41L5, FLOT2, GABBR1, GABRA1, GABRA2, GABRA3, GABRA4, GABRB2, GAD1, GAD2, …
GO:0000054	Neuronal System	REACTOME_Pathways_19.05.2017	1.7e-10	6.1e-07	[-1]	51.57	181	[ABAT, ABCC8, ACTN2, ADCY2, ADCY4, ADCY5, ADCY6, AKAP5, ALDH2, AP2A1, APBA1, BRAF, CACNA1B, CACNA1E, CACNA2D1, CACNA2D2, CACNB1, CACNB2, CACNB3, CACNB4, CACNG4, CAMK2A, CAMK2D, CAMK2G, CAMK4, CASK, CHAT, CHRNA1, CHRNA2, CHRNA4, CHRNA5, CHRNB2, CHRND, CHRNE, CREB1, DBNL, DLG2, DLG3, DLGAP1, DLGAP2, DLGAP4, EPB41, EPB41L1, EPB41L5, FLOT2, GABBR1, GABRA1, GABRA2, GABRA3, GABRA4, GABRB2, GAD1, GAD2, …
GO:0009863	GABRR pentamer:GABA transports extracellular Cl- to cytosol	REACTOME_Reactions_19.05.2017	1.7e-10	6.1e-07	[-1]	51.57	181	[ABAT, ABCC8, ACTN2, ADCY2, ADCY4, ADCY5, ADCY6, AKAP5, ALDH2, AP2A1, APBA1, BRAF, CACNA1B, CACNA1E, CACNA2D1, CACNA2D2, CACNB1, CACNB2, CACNB3, CACNB4, CACNG4, CAMK2A, CAMK2D, CAMK2G, CAMK4, CASK, CHAT, CHRNA1, CHRNA2, CHRNA4, CHRNA5, CHRNB2, CHRND, CHRNE, CREB1, DBNL, DLG2, DLG3, DLGAP1, DLGAP2, DLGAP4, EPB41, EPB41L1, EPB41L5, FLOT2, GABBR1, GABRA1, GABRA2, GABRA3, GABRA4, GABRB2, GAD1, GAD2, …
GO:0001894	GABA A (rho) receptor activation	REACTOME_Pathways_19.05.2017	1.7e-10	6.1e-07	[-1]	51.57	181	[ABAT, ABCC8, ACTN2, ADCY2, ADCY4, ADCY5, ADCY6, AKAP5, ALDH2, AP2A1, APBA1, BRAF, CACNA1B, CACNA1E, CACNA2D1, CACNA2D2, CACNB1, CACNB2, CACNB3, CACNB4, CACNG4, CAMK2A, CAMK2D, CAMK2G, CAMK4, CASK, CHAT, CHRNA1, CHRNA2, CHRNA4, CHRNA5, CHRNB2, CHRND, CHRNE, CREB1, DBNL, DLG2, DLG3, DLGAP1, DLGAP2, DLGAP4, EPB41, EPB41L1, EPB41L5, FLOT2, GABBR1, GABRA1, GABRA2, GABRA3, GABRA4, GABRB2, GAD1, GAD2, …
GO:0001895	GABA receptor activation	REACTOME_Pathways_19.05.2017	1.7e-10	6.1e-07	[-1]	51.57	181	[ABAT, ABCC8, ACTN2, ADCY2, ADCY4, ADCY5, ADCY6, AKAP5, ALDH2, AP2A1, APBA1, BRAF, CACNA1B, CACNA1E, CACNA2D1, CACNA2D2, CACNB1, CACNB2, CACNB3, CACNB4, CACNG4, CAMK2A, CAMK2D, CAMK2G, CAMK4, CASK, CHAT, CHRNA1, CHRNA2, CHRNA4, CHRNA5, CHRNB2, CHRND, CHRNE, CREB1, DBNL, DLG2, DLG3, DLGAP1, DLGAP2, DLGAP4, EPB41, EPB41L1, EPB41L5, FLOT2, GABBR1, GABRA1, GABRA2, GABRA3, GABRA4, GABRB2, GAD1, GAD2, …
GO:0042578	phosphoric ester hydrolase activity	GO_MolecularFunction-GOA_19.05.2017_00h00	3.3e-06	0.01	[4]	46.51	180	[ACP1, ACP6, ACPP, ADORA1, ATP1A3, ATP1A4, BDKRB2, CA3, CAMK2G, CASR, CCR5, CDC14B, CDC25A, CDC25B, CNP, CPPED1, CTDNEP1, CTDSP1, CTDSP2, CTDSPL, CTDSPL2, DNAJC6, DUSP13, DUSP14, DUSP19, DUSP22, DUSP28, DUSP4, DUSP8, EDNRA, ENPP2, ENPP7, EYA1, EYA2, EYA3, EYA4, FAN1, G6PC3, GDE1, GDPD5, GNB1, IMPAD1, INPP4A, INPP5B, INPPL1, LCK, LHPP, LPIN2, LPIN3, MINPP1, MPPE1, MTM1, MTMR14, MTMR3, MTMR4, NEDD8…
GO:0008955	Recruitment of AP-2 complex and clathrin	REACTOME_Reactions_19.05.2017	6.3e-06	0.02	[-1]	46.04	180	[AAK1, ADRA2B, AGFG1, AKT1, ALB, AMOTL1, AMOTL2, AP2A1, AP2A2, AP2B1, APOF, ARF1, ARF6, ARRB1, ATAD2, ATP6V1H, AVPR2, CALR, CBL, CBLL1, CCR5, CD3E, CD8B, CDH1, CLTA, CLTC, CLTCL1, COL11A2, COL1A2, COL27A1, COL2A1, COL5A1, COPS2, COPS3, COPS5, COPS7A, COPS7B, CRK, CRKL, CTNND1, DAB2, DHX36, DNM3, DTX4, EGFR, EPN1, ERBB2, ESR1, FGR, FN1, FZD4, GCK, GGA3, GOPC, GPS1, GRIA1, GRIA2, GRIA4, GRK2, HLA-D…
GO:0008956	AAK1 phosphorylates AP-2 mu subunit at T156	REACTOME_Reactions_19.05.2017	6.3e-06	0.02	[-1]	46.04	180	[AAK1, ADRA2B, AGFG1, AKT1, ALB, AMOTL1, AMOTL2, AP2A1, AP2A2, AP2B1, APOF, ARF1, ARF6, ARRB1, ATAD2, ATP6V1H, AVPR2, CALR, CBL, CBLL1, CCR5, CD3E, CD8B, CDH1, CLTA, CLTC, CLTCL1, COL11A2, COL1A2, COL27A1, COL2A1, COL5A1, COPS2, COPS3, COPS5, COPS7A, COPS7B, CRK, CRKL, CTNND1, DAB2, DHX36, DNM3, DTX4, EGFR, EPN1, ERBB2, ESR1, FGR, FN1, FZD4, GCK, GGA3, GOPC, GPS1, GRIA1, GRIA2, GRIA4, GRK2, HLA-D…
GO:0008985	FCHo proteins bind nascent clathrin-coated pit	REACTOME_Reactions_19.05.2017	6.3e-06	0.02	[-1]	46.04	180	[AAK1, ADRA2B, AGFG1, AKT1, ALB, AMOTL1, AMOTL2, AP2A1, AP2A2, AP2B1, APOF, ARF1, ARF6, ARRB1, ATAD2, ATP6V1H, AVPR2, CALR, CBL, CBLL1, CCR5, CD3E, CD8B, CDH1, CLTA, CLTC, CLTCL1, COL11A2, COL1A2, COL27A1, COL2A1, COL5A1, COPS2, COPS3, COPS5, COPS7A, COPS7B, CRK, CRKL, CTNND1, DAB2, DHX36, DNM3, DTX4, EGFR, EPN1, ERBB2, ESR1, FGR, FN1, FZD4, GCK, GGA3, GOPC, GPS1, GRIA1, GRIA2, GRIA4, GRK2, HLA-D…
GO:0009070	ARBB recruits GPCRs into clathrin-coated pits	REACTOME_Reactions_19.05.2017	6.3e-06	0.02	[-1]	46.04	180	[AAK1, ADRA2B, AGFG1, AKT1, ALB, AMOTL1, AMOTL2, AP2A1, AP2A2, AP2B1, APOF, ARF1, ARF6, ARRB1, ATAD2, ATP6V1H, AVPR2, CALR, CBL, CBLL1, CCR5, CD3E, CD8B, CDH1, CLTA, CLTC, CLTCL1, COL11A2, COL1A2, COL27A1, COL2A1, COL5A1, COPS2, COPS3, COPS5, COPS7A, COPS7B, CRK, CRKL, CTNND1, DAB2, DHX36, DNM3, DTX4, EGFR, EPN1, ERBB2, ESR1, FGR, FN1, FZD4, GCK, GGA3, GOPC, GPS1, GRIA1, GRIA2, GRIA4, GRK2, HLA-D…
GO:0009101	CLASP proteins and cargo are recruited to the nascent clathrin-coated pit	REACTOME_Reactions_19.05.2017	6.3e-06	0.02	[-1]	46.04	180	[AAK1, ADRA2B, AGFG1, AKT1, ALB, AMOTL1, AMOTL2, AP2A1, AP2A2, AP2B1, APOF, ARF1, ARF6, ARRB1, ATAD2, ATP6V1H, AVPR2, CALR, CBL, CBLL1, CCR5, CD3E, CD8B, CDH1, CLTA, CLTC, CLTCL1, COL11A2, COL1A2, COL27A1, COL2A1, COL5A1, COPS2, COPS3, COPS5, COPS7A, COPS7B, CRK, CRKL, CTNND1, DAB2, DHX36, DNM3, DTX4, EGFR, EPN1, ERBB2, ESR1, FGR, FN1, FZD4, GCK, GGA3, GOPC, GPS1, GRIA1, GRIA2, GRIA4, GRK2, HLA-D…
GO:0060537	muscle tissue development	GO_BiologicalProcess-GOA_19.05.2017_00h00	6.5e-06	0.021	[4]	46.21	177	[ACTC1, ACTN2, AGTR2, AKAP13, AKAP6, ALDH1A2, ANKRD52, ARID1A, ARID2, ARNTL, BCL9, BMP2, BMP5, BMPR1A, BTG2, BVES, CACYBP, CALR, CAV1, CAV2, CCNB1, CCNT2, CDON, CFL2, CFLAR, CHRNA1, CHRND, COL19A1, COPS2, CREB1, DCN, DDX17, DDX5, DKK1, DLL1, EFNB2, EGLN1, EGR1, ELN, EPHB1, ERBB3, ERBB4, EYA1, EYA2, FGF13, FGF2, FGF9, FGFR1, FHL2, FKBP1A, FMNL3, FOXC1, FOXP1, FOXP2, FRS2, FZD7, GATA4, HDAC4, HDAC9…
GO:0071902	positive regulation of protein serine/threonine kinase activity	GO_BiologicalProcess-GOA_19.05.2017_00h00	8.5e-08	0.00029	[8, 9, 10, 11]	48.63	177	[ACSL1, ADORA1, ADRA2B, AGER, AKAP13, AKT1, ALS2, APP, ARHGEF5, ARRB1, ATP2B4, AVPI1, BMP2, BRAF, C8orf4, CAB39, CAMK1, CARD10, CARD14, CCL19, CCNB1, CCND2, CCND3, CCNH, CCNK, CCNL1, CCNT1, CCNT2, CCNY, CD40, CDK5R1, CDK5R2, CDKN1B, CEMIP, CRK, CRKL, CSF1R, DAB2IP, DBNL, DKK1, DUSP19, DVL3, EFNA1, EGFR, EIF2AK2, EPHA4, ERBB2, ERN1, ERN2, ERP29, ETFDH, EZH2, FGD2, FGF1, FGF10, FGF13, FGF18, FGF2, …
GO:0051020	GTPase binding	GO_MolecularFunction-GOA_19.05.2017_00h00	4.4e-07	0.0014	[4]	47.83	176	[ABCA1, ABI2, ACAP2, ADCYAP1R1, AFDN, AKAP13, ALS2, ANKFY1, ANKRD27, ANXA2, AP1G1, AP3M1, ARHGAP1, ARHGEF2, ATG14, ATP6AP1, ATP7A, BICD1, BICD2, BICDL1, BICDL2, CAV1, CDC42EP1, CDC42EP3, CHML, CIT, CLTA, CORO1C, CSE1L, CYFIP1, DAAM1, DAAM2, DENND1A, DGKI, DHDDS, DIAPH2, DIAPH3, DMXL2, DNM1L, DOCK4, DVL3, EHD1, EPRS, EPS8, ERC1, FGD1, FGD2, FGD3, FGD4, FGD6, FMNL3, FNBP1L, GAS8, GDI2, GGA3, GNB1, …
GO:0060589	nucleoside-triphosphatase regulator activity	GO_MolecularFunction-GOA_19.05.2017_00h00	1.1e-06	0.0036	[3]	47.28	174	[ABR, ACAP2, ADAP1, ADAP2, ADGRB3, AGAP1, AGFG1, ALDH1A1, ALS2CL, ANKRD27, ARFGAP2, ARHGAP1, ARHGAP12, ARHGAP17, ARHGAP18, ARHGAP20, ARHGAP24, ARHGAP26, ARHGAP30, ARHGAP31, ARHGAP32, ARHGAP33, ARHGAP35, ARHGAP36, ARHGAP39, ARHGAP42, ARHGAP45, ARHGAP5, ARHGAP6, ARHGAP9, ARHGEF12, ARHGEF15, ARHGEF6, ARL2, ARL2BP, ARRB1, ASAP1, ASAP3, ATP1B2, ATP1B3, ATPIF1, BAG5, BCR, BMP1, BNIP2, BRD8, CDC42EP1, C…
GO:0045666	positive regulation of neuron differentiation	GO_BiologicalProcess-GOA_19.05.2017_00h00	1.2e-07	0.00043	[5, 6, 7, 8, 9, 10]	48.72	171	[ACTR2, ADCYAP1, ADRA2B, AMIGO1, ANKRD27, ARF1, ARHGAP35, ATP8A2, AVIL, BCL11A, BCL6, BDNF, BHLHB9, BMP2, BMP5, BMPR2, BNIP2, BRAF, BRINP1, BRINP2, BRINP3, CAMK1, CAMK1D, CAPRIN1, CAPRIN2, CDON, CFLAR, CNR1, CNTF, COBL, CPEB3, CUX1, CUX2, CXCL12, CYFIP1, DAB1, DAB2IP, DISC1, DKK1, DLG5, DLX2, DNAAF3, DNM1L, DPYSL3, DSCAM, DUOXA1, EFNA5, EIF4G1, EIF4G2, ENC1, EPHA4, EPO, EZH2, FBXW8, FGFR1, FKBP1B…
GO:0031346	positive regulation of cell projection organization	GO_BiologicalProcess-GOA_19.05.2017_00h00	5.2e-07	0.0017	[4, 5, 6]	47.89	170	[ACTR2, ADCYAP1, AMIGO1, ANKRD27, APC, ARF1, ARHGAP35, ATMIN, ATP7A, ATP8A2, AVIL, BCL11A, BDNF, BHLHB9, BMP5, BMPR2, BRAF, CAMK1, CAMK1D, CAPRIN1, CAPRIN2, CCL19, CCR7, CDC42EP1, CDC42EP3, CFLAR, CLRN1, CNR1, CNTF, COBL, CORO1C, CPEB3, CUX1, CUX2, CXCL12, CYFIP1, DAB2IP, DISC1, DLG5, DNM1L, DNM3, DPYSL3, DSCAM, EFNA5, EIF4G2, ENC1, ENPP2, EPHA4, EPO, EPS8L2, EZH2, FBXW8, FGFR1, FKBP1B, FN1, FNBP…
GO:0014706	striated muscle tissue development	GO_BiologicalProcess-GOA_19.05.2017_00h00	1.1e-05	0.036	[5]	46.17	169	[ACTC1, ACTN2, AGTR2, AKAP13, AKAP6, ALDH1A2, ANKRD52, ARID1A, ARID2, ARNTL, BCL9, BMP2, BMP5, BMPR1A, BTG2, BVES, CACYBP, CALR, CAV1, CAV2, CCNB1, CCNT2, CDON, CFL2, CFLAR, CHRNA1, CHRND, COL19A1, COPS2, CREB1, DCN, DDX17, DDX5, DKK1, DLL1, EFNB2, EGLN1, EGR1, ELN, EPHB1, ERBB3, ERBB4, EYA1, EYA2, FGF13, FGF2, FGF9, FGFR1, FHL2, FKBP1A, FMNL3, FOXC1, FOXP1, FOXP2, FRS2, FZD7, GATA4, HDAC4, HDAC9…
GO:0001654	eye development	GO_BiologicalProcess-GOA_19.05.2017_00h00	1e-05	0.033	[4, 5, 6, 7]	46.28	168	[ACVR2B, ACVRL1, AGTPBP1, AHI1, ALDH1A2, ALMS1, ARHGAP35, ARHGEF15, ARID1A, ARL6, ATF6, ATP2B1, ATP2B4, ATP8A2, B9D1, BAX, BBS7, BCL11B, BLOC1S3, BMPR2, CABP4, CACNA1C, CALB1, CASP2, CDKN1B, CDKN1C, CDON, CELF4, CHRDL1, CLCN2, CNTF, COL4A1, COL5A1, CRB1, CYP1B1, DLL1, DLX2, DSCAM, EGFR, EPHB1, FBN1, FBN2, FGF10, FGF9, FOXC1, FOXP2, FRS2, FZD4, GDF11, GJC3, GNB1, GPD2, GPM6A, HCN1, HDAC2, HIPK1, H…
GO:0032535	regulation of cellular component size	GO_BiologicalProcess-GOA_19.05.2017_00h00	7.8e-07	0.0026	[3, 4]	47.86	168	[ABI2, ACTN2, ACTR2, ACTR3, ADD2, AKT1, AKT3, ALS2, AMOT, ANO6, ARF1, ARF6, ARFGEF1, ARFIP1, ARHGAP18, ARHGAP35, ARPC4, ARPC5L, ATP7A, AVIL, BCL11A, BDNF, BMPR2, CAPZA2, CAPZB, CCR7, CDC42EP1, CDC42EP3, CDHR5, CDK5R1, CFL2, CIT, CLASP2, CLCN3, CLCN6, CREB1, CXCL12, CYFIP1, DCC, DEPTOR, DHDDS, DISC1, DMTN, DRAXIN, DSCAM, DSTN, EFNA5, EIF4G2, ELN, EPHA7, EPS8, FCHSD1, FCHSD2, FGF13, FMN1, FMNL3, FN…
GO:0043405	regulation of MAP kinase activity	GO_BiologicalProcess-GOA_19.05.2017_00h00	2.2e-06	0.0073	[6, 7, 8, 9, 10, 11]	47.19	168	[ADORA1, ADRA2B, AGER, AIDA, AKAP13, APP, ARHGEF5, ARRB1, AVPI1, BMP2, BRAF, CAV1, CCL19, CD300A, CD40, CDK12, CDK5RAP3, CRK, CRKL, DAB2IP, DBNL, DKK1, DTNBP1, DUSP14, DUSP19, DUSP22, DUSP4, DUSP8, DVL3, EFNA1, EGFR, EIF2AK2, EPHA4, ERBB2, ERN1, ERN2, ERP29, ETFDH, EZH2, FGD2, FGF1, FGF10, FGF13, FGF18, FGF2, FGFR1, FLT1, FRS2, FZD10, FZD4, GADD45A, GPS1, GRM1, GRM4, HIPK3, HRAS, HTR2A, IGF1R, IK…
GO:0031267	small GTPase binding	GO_MolecularFunction-GOA_19.05.2017_00h00	2.2e-07	0.00074	[5]	48.8	163	[ABCA1, ABI2, ACAP2, ADCYAP1R1, AFDN, AKAP13, ALS2, ANKFY1, ANKRD27, ANXA2, AP1G1, AP3M1, ARHGAP1, ARHGEF2, ATP6AP1, ATP7A, BICD1, BICD2, BICDL1, BICDL2, CAV1, CDC42EP1, CDC42EP3, CHML, CIT, CORO1C, CSE1L, CYFIP1, DAAM1, DAAM2, DENND1A, DGKI, DHDDS, DIAPH2, DIAPH3, DMXL2, DNM1L, DOCK4, DVL3, EHD1, EPS8, ERC1, FGD1, FGD2, FGD3, FGD4, FGD6, FMNL3, GAS8, GDI2, GGA3, HACE1, HPS4, HPS6, IPO4, IPO8, IP…
GO:0097060	synaptic membrane	GO_CellularComponent-GOA_19.05.2017_00h00	3.4e-09	1.2e-05	[2, 3, 4, 5, 6, 7]	51.1	163	[ADORA1, ANK1, ANK2, ANK3, APP, ARF1, ARHGAP32, ARRB1, ATP2B1, BCR, CADPS2, CAMK2A, CAMK2N1, CASK, CBLN1, CHRNA1, CHRNA10, CHRNA2, CHRNA4, CHRNA5, CHRNB2, CHRND, CHRNE, CLSTN1, CLSTN2, CNIH2, CNIH3, CNKSR2, CNR1, CPEB3, CPEB4, CYP11B1, DAG1, DAGLA, DENND1A, DGKI, DISC1, DLG2, DLG3, DLGAP1, DLGAP2, DNAJA3, DNM3, DRP2, DTNBP1, EPHA4, EPHA7, ERC1, ERC2, FBXO45, FLRT3, GABBR1, GABRA1, GABRA2, GABRA3,…
GO:0051056	regulation of small GTPase mediated signal transduction	GO_BiologicalProcess-GOA_19.05.2017_00h00	1.3e-07	0.00046	[5, 6, 7]	49.09	162	[ABCA1, ABR, ADCYAP1R1, ADGRG1, AKAP13, ALS2, ALS2CL, AMOT, ARF6, ARFGEF1, ARFGEF3, ARHGAP1, ARHGAP12, ARHGAP17, ARHGAP18, ARHGAP20, ARHGAP24, ARHGAP26, ARHGAP30, ARHGAP31, ARHGAP32, ARHGAP33, ARHGAP35, ARHGAP36, ARHGAP39, ARHGAP42, ARHGAP45, ARHGAP5, ARHGAP6, ARHGAP9, ARHGEF12, ARHGEF15, ARHGEF18, ARHGEF2, ARHGEF26, ARHGEF28, ARHGEF3, ARHGEF33, ARHGEF4, ARHGEF40, ARHGEF5, ARHGEF6, ARRB1, BCL6, B…
GO:0050804	modulation of synaptic transmission	GO_BiologicalProcess-GOA_19.05.2017_00h00	7.1e-07	0.0023	[3, 4, 5, 8]	48.19	160	[ABAT, ADCYAP1, ADORA1, APP, ARF1, ASIC1, ATP1A2, ATP2A2, BACE1, BRAF, BTBD9, CA7, CACNA2D2, CALB1, CALM1, CAMK2A, CELF4, CHRNB2, CLSTN1, CLSTN2, CNR1, CNR2, CNTN4, CPEB3, CPLX2, CREB1, CSPG5, CUX2, CX3CR1, DGKI, DHX15, DHX34, DISC1, DKK1, DMPK, DNM1L, DTNBP1, EFNB2, EGFR, EIF4EBP2, EPHB1, GIPC1, GRIA1, GRIK3, GRIK5, GRIN2A, GRM1, GRM2, GRM3, GRM4, GRM5, GRM7, GUCY2C, HAP1, HCRT, HRAS, HTR2A, IGS…
GO:0099568	cytoplasmic region	GO_CellularComponent-GOA_19.05.2017_00h00	1.3e-06	0.0045	[4, 5, 6, 7]	47.9	160	[ACTN2, ACTR1A, ACTR2, AGTRAP, AKAP12, AKAP13, AKT2, ANXA2, AP3B1, AP3D1, AP3M1, AP3S2, ARF6, ARHGAP32, ARHGAP33, ASPH, ASTN2, BLOC1S1, BLOC1S3, BLOC1S4, BLOC1S5, BLOC1S5-TXNDC5, BSN, C2CD2L, C2CD5, CAPZA2, CAPZB, CAV1, CDH1, CDH2, CLASP1, CLASP2, CLIC5, CLN5, CNKSR1, COBL, COL10A1, CTGF, CTTNBP2, CYTIP, DBNL, DCTN1, DMTN, DST, DSTN, DTNBP1, EEF1A1, EPB41, EPS8, EXOC3L1, FABP1, FBLIM1, FGF1, FLOT…
GO:0030695	GTPase regulator activity	GO_MolecularFunction-GOA_19.05.2017_00h00	5e-06	0.016	[4]	47.27	156	[ABR, ACAP2, ADAP1, ADAP2, ADGRB3, AGAP1, AGFG1, ALDH1A1, ALS2CL, ANKRD27, ARFGAP2, ARHGAP1, ARHGAP12, ARHGAP17, ARHGAP18, ARHGAP20, ARHGAP24, ARHGAP26, ARHGAP30, ARHGAP31, ARHGAP32, ARHGAP33, ARHGAP35, ARHGAP36, ARHGAP39, ARHGAP42, ARHGAP45, ARHGAP5, ARHGAP6, ARHGAP9, ARHGEF12, ARHGEF15, ARHGEF6, ARL2, ARL2BP, ARRB1, ASAP1, ASAP3, BCR, BMP1, BNIP2, BRD8, CDC42EP1, CDC42EP3, CHML, CPEB2, DAB2IP, …
GO:0042623	ATPase activity, coupled	GO_MolecularFunction-GOA_19.05.2017_00h00	1.3e-05	0.041	[8]	46.55	155	[ABCA1, ABCA10, ABCA13, ABCA2, ABCA5, ABCA9, ABCB10, ABCB11, ABCC1, ABCC10, ABCC11, ABCC12, ABCC3, ABCC4, ABCC5, ABCC6, ABCC8, ABCD1, ABCG1, ABCG2, ABCG5, ASCC3, ASNA1, ATP10A, ATP10B, ATP10D, ATP11C, ATP13A3, ATP13A4, ATP1A2, ATP1A3, ATP1A4, ATP1B2, ATP1B3, ATP2A2, ATP2B1, ATP2B2, ATP2B3, ATP2B4, ATP5E, ATP5L, ATP6AP1, ATP6AP1L, ATP6V0A2, ATP6V0E1, ATP6V1A, ATP6V1C1, ATP6V1C2, ATP6V1H, ATP7A, AT…
GO:1902495	transmembrane transporter complex	GO_CellularComponent-GOA_19.05.2017_00h00	1.2e-05	0.039	[2, 3, 4, 5]	46.69	155	[ABCA2, ABCC8, ABCF2, ABCG5, AKAP6, AMIGO1, ANO6, ASPH, ATP1A2, ATP1A3, ATP1A4, ATP1B2, ATP1B3, ATP1B4, ATP2A2, BEST1, CACNA1B, CACNA1C, CACNA1E, CACNA2D1, CACNA2D2, CACNA2D4, CACNB1, CACNB2, CACNB3, CACNB4, CACNG1, CACNG4, CAMK2D, CATSPER1, CATSPERD, CATSPERG, CHRNA1, CHRNA10, CHRNA2, CHRNA4, CHRNA5, CHRNB2, CHRND, CHRNE, CLCN2, CLIC5, CLIC6, CNGA3, CNIH2, CNIH3, CNTNAP1, CNTNAP2, CPT1C, DLG2, D…
GO:0005261	cation channel activity	GO_MolecularFunction-GOA_19.05.2017_00h00	1e-05	0.034	[6, 7]	47.02	150	[ABCC8, ANO6, ASIC1, CACNA1B, CACNA1C, CACNA1E, CACNA2D1, CACNA2D2, CACNA2D4, CACNB1, CACNB2, CACNB3, CACNB4, CACNG1, CACNG4, CATSPER1, CHRNA1, CHRNA10, CHRNA2, CHRNA4, CHRNA5, CHRNB2, CHRND, CHRNE, CLU, CNGA2, CNGA3, FAM155B, FAM26D, FAM26E, FKBP1B, GPM6A, GRIA1, GRIA2, GRIA4, GRIK3, GRIK5, GRIN2A, GRIN2B, GRIN3A, HCN1, HCN3, HCN4, HTR3A, HTR3E, IL1RAPL1, ITPR1, JPH2, KCNA1, KCNA5, KCNA6, KCNAB1…
GO:0017016	Ras GTPase binding	GO_MolecularFunction-GOA_19.05.2017_00h00	3.6e-06	0.011	[6]	47.76	149	[ABI2, ACAP2, AFDN, AKAP13, ALS2, ANKFY1, ANKRD27, ANXA2, AP1G1, AP3M1, ARHGAP1, ARHGEF2, ATP6AP1, ATP7A, BICD1, BICD2, BICDL1, BICDL2, CAV1, CDC42EP1, CDC42EP3, CHML, CIT, CORO1C, CSE1L, CYFIP1, DAAM1, DAAM2, DENND1A, DGKI, DHDDS, DIAPH2, DIAPH3, DMXL2, DNM1L, DOCK4, DVL3, EHD1, EPS8, ERC1, FMNL3, GAS8, HACE1, HPS4, HPS6, IPO4, IPO8, IPO9, IQGAP2, IQGAP3, KCTD13, KIF3A, KIF3B, KPNB1, LLGL2, LRRK…
GO:0000151	ubiquitin ligase complex	GO_CellularComponent-GOA_19.05.2017_00h00	5.9e-06	0.019	[3, 4, 5]	47.67	143	[ABTB1, ANAPC1, ANAPC13, ANAPC15, ANAPC16, ANAPC5, ANAPC7, ARIH1, ARIH2, ASB15, ASB16, AUP1, BACH2, BRAP, BRCA1, BRIP1, BTBD11, BTBD18, BTBD2, BTBD9, C6orf89, CACUL1, CACYBP, CAND1, CBLL1, CCNF, CDC23, CDC27, CDKN1B, CUL2, CUL3, CUL4A, CUL4B, CUL9, DCAF10, DCAF11, DCAF12, DCAF16, DCAF5, DCAF6, DCAF7, DCAF8, DCUN1D1, DCUN1D3, DCUN1D5, DEPDC1B, DYRK2, DZIP3, ENC1, ERCC8, FBXL12, FBXL3, FBXL4, FBXL5…
GO:0009617	response to bacterium	GO_BiologicalProcess-GOA_19.05.2017_00h00	1.3e-12	4.7e-09	[3, 5]	22.26	142	[ABCA1, ABCC8, ABR, ADH5, AICDA, AKIRIN2, AKT1, ALAD, ANKRD17, APP, B2M, BCR, CACTIN, CARD9, CASP8, CAV1, CCL20, CCR4, CCR5, CCR7, CD40, CD47, CD6, CDC73, CMPK2, CNOT6, CNP, CNR1, CNR2, CPS1, CSF2RB, CX3CR1, CXCL16, CXCL2, CXCL5, DAB2IP, DCN, DEFB118, DEFB134, DROSHA, EPO, FGF10, FGR, FOXP1, GALP, GCH1, GNG12, GUCY2C, HDAC2, HLA-B, HLA-E, HPGD, IFNAR1, IGLL5, IL12A, IL12RB2, IRAK2, IRAK3, IRF5, J…
GO:0031098	stress-activated protein kinase signaling cascade	GO_BiologicalProcess-GOA_19.05.2017_00h00	9.8e-06	0.031	[4, 5, 6]	47.49	142	[AGER, AIDA, AKT1, APP, ARHGEF5, ARHGEF6, BMP2, CARD9, CASR, CCDC88C, CCL19, CCR7, COPS5, CRKL, CTGF, DAB2IP, DBNL, DKK1, DTNBP1, DUSP19, DUSP22, DVL3, EGFR, EIF2AK2, EPHA4, EPHB1, EPRS, ERN1, ERN2, FBXW11, FGD2, FOXO1, FYN, FZD10, FZD4, FZD7, GADD45A, GPS1, GRIK5, HDAC3, HIPK2, HIPK3, HMGB1, HRAS, IGF1R, IKBKB, IKBKG, IRAK2, IRAK4, ITCH, KARS, KAT7, MAGI3, MAP2K6, MAP2K7, MAP3K11, MAP3K12, MAP3K…
GO:0004175	endopeptidase activity	GO_MolecularFunction-GOA_19.05.2017_00h00	4.8e-06	0.015	[5]	25.97	141	[ACE, ADAM10, ADAM11, ADAM12, ADAM18, ADAM19, ADAM21, ADAM22, ADAM23, ADAM30, ADAMDEC1, ADAMTS10, ADAMTS12, ADAMTS17, ADAMTS19, ADAMTS2, ADAMTS20, ADAMTS4, ADAMTS6, ADAMTSL1, ADGB, APEH, APH1A, ASPRV1, ATG4A, ATG4B, BACE1, BACE2, BLMH, BMP1, C1QB, C2, CAPN1, CAPN5, CAPN7, CAPNS1, CASP10, CASP14, CASP2, CASP5, CASP8, CD46, CFLAR, CLCF1, COLEC10, CPS1, CTRC, CTSC, CTSE, CTSH, CTSS, DDI2, DERL1, DER…
GO:0004930	G-protein coupled receptor activity	GO_MolecularFunction-GOA_19.05.2017_00h00	6.1e-41	2.2e-37	[4, 5]	15.53	141	[ADCYAP1R1, ADGRA2, ADGRB1, ADGRB2, ADGRB3, ADGRE3, ADGRF1, ADGRF2, ADGRF3, ADGRF5, ADGRG1, ADGRG2, ADGRG3, ADGRG5, ADGRL2, ADGRL3, ADGRV1, ADIPOR2, ADORA1, ADRA2B, AGTR2, AGTRAP, APLNR, AVPR2, BDKRB2, CALCR, CASR, CCDC6, CCR4, CCR5, CCR6, CCR7, CCR8, CELSR2, CHML, CNOT6, CNR1, CNR2, CRCP, CRHR1, CRHR2, CX3CR1, CYSLTR1, CYSLTR2, DHX15, DHX34, EDNRA, ELOVL4, F9, FZD10, FZD3, FZD4, FZD7, GABBR1, GA…
GO:0007009	plasma membrane organization	GO_BiologicalProcess-GOA_19.05.2017_00h00	1.2e-05	0.04	[4, 5]	47.32	141	[ABCD1, ACTN2, AKT1, AKT2, ANK1, ANK2, ANK3, ANO3, ANO6, ANO7, ANXA2, APPL1, AR, ARF6, ARL6, ASAP1, ATP1B3, ATP2A2, BBS1, BCL2L1, BLZF1, C2CD5, CACNB2, CACNB3, CALCR, CAV1, CAV2, CDH1, CDH2, CHMP4B, CLASP2, CLIP3, CLTC, CLU, COL5A1, CRB1, CTDSP2, DAB2, DENND4C, DPP10, DPP6, EFNB2, EFR3A, EFR3B, EGFR, FA2H, FAM126A, FAT4, FGF13, FLOT2, FNBP1L, FYB, GAK, GOLGA7, GOLPH3, GOLPH3L, GOPC, GPR158, IKBKB…
GO:0034702	ion channel complex	GO_CellularComponent-GOA_19.05.2017_00h00	7.9e-06	0.025	[3, 4, 5, 6]	47.78	140	[ABCC8, AKAP6, AMIGO1, ANO6, ASPH, BEST1, CACNA1B, CACNA1C, CACNA1E, CACNA2D1, CACNA2D2, CACNA2D4, CACNB1, CACNB2, CACNB3, CACNB4, CACNG1, CACNG4, CAMK2D, CATSPER1, CATSPERD, CATSPERG, CHRNA1, CHRNA10, CHRNA2, CHRNA4, CHRNA5, CHRNB2, CHRND, CHRNE, CLCN2, CLIC5, CLIC6, CNIH2, CNIH3, CNTNAP1, CNTNAP2, CPT1C, DLG2, DLG3, DPP6, EPS8, FKBP1A, FKBP1B, GABRA1, GABRA2, GABRA3, GABRA4, GABRB2, GABRE, GABR…
GO:0051648	vesicle localization	GO_BiologicalProcess-GOA_19.05.2017_00h00	1.6e-07	0.00055	[4]	50.36	140	[ANKFY1, AP3B1, AP3D1, AP3M1, AP3S2, ARF1, ARHGAP1, ARL6, ATP2A2, BBS7, BET1, BLOC1S1, BLOC1S3, BLOC1S4, BLOC1S5, BLOC1S5-TXNDC5, BRAF, BTBD9, CADPS2, CALM1, CD59, CDH2, CDH3, CLASP1, CLASP2, CNIH2, CNIH3, CPLX2, CTSC, CUL3, CYFIP1, DCTN1, DCTN2, DENND1A, DNAJC6, DNM1L, DNM3, DTNBP1, DYNC1I1, FNBP1L, FYCO1, GAK, GRIA1, GRIK5, HAP1, HTT, IKBKG, ITSN1, KIF13A, KIF23, KIF3A, KIF3B, KIF5B, LAMTOR1, L…
GO:0010769	regulation of cell morphogenesis involved in differentiation	GO_BiologicalProcess-GOA_19.05.2017_00h00	4.4e-07	0.0014	[5, 6, 7]	49.82	138	[ACTR2, ADGRB3, AMIGO1, ANKRD27, ARHGAP35, BCL11A, BDNF, BHLHB9, BMPR2, BRAF, CALR, CAPRIN1, CAPRIN2, CDK5R1, CHRNB2, CLASP2, CORO1C, CRK, CRKL, CUX1, CUX2, CXCL12, CYFIP1, DAB1, DCC, DISC1, DMTN, DNAAF3, DNM1L, DNM3, DOCK5, DRAXIN, DSCAM, EFNA1, EFNA5, EIF4G2, EPHA4, EPHA7, EPHB1, EPHB3, FBXW8, FGF13, FN1, FSTL4, FYCO1, HAS2, IFRD1, IL1RAPL1, ILK, IST1, ITGB1BP1, KALRN, KANK1, KIAA1217, L1CAM, L…
GO:0097485	neuron projection guidance	GO_BiologicalProcess-GOA_19.05.2017_00h00	2.5e-10	9e-07	[4, 5, 7, 8, 9, 11, 12]	54.55	138	[APBB2, APP, ARHGAP35, ART4, BCL11B, BDNF, BMPR2, CDK5R1, CHL1, CLSTN1, CNTN4, CREB1, CSF1R, CXCL12, DAB1, DAG1, DCC, DDX11, DNAAF3, DOK4, DOK5, DOK6, DPYSL4, DRAXIN, DRGX, DSCAM, EFNA1, EFNA3, EFNA5, EFNB2, ENAH, EPHA4, EPHA7, EPHA8, EPHB1, EPHB2, EPHB3, ERBB2, ETV1, EXT1, FLRT3, FOXP1, FRS2, FYN, FZD3, GAB2, GAP43, GBX2, GDF7, GFRA1, GLI2, GRB10, GRB7, HOXA2, HRAS, IRS2, KIF5A, KIF5B, KIF5C, KI…
GO:0006470	protein dephosphorylation	GO_BiologicalProcess-GOA_19.05.2017_00h00	1.1e-07	0.00037	[6, 7]	50.74	137	[ACP1, ADORA1, AGTR2, AKAP6, ANKLE2, CAMK2G, CD300A, CDC14B, CDC25A, CDC25B, CPPED1, CRY2, CTDNEP1, CTDSP1, CTDSP2, CTDSPL, CTDSPL2, DAPP1, DNAJC6, DUSP13, DUSP14, DUSP19, DUSP22, DUSP28, DUSP4, DUSP8, ENSA, EYA1, EYA2, EYA3, EYA4, FBXW11, FKBP1A, FKBP1B, HTT, IKBKB, ITGA1, LCK, LHPP, MASTL, MTM1, MTMR14, MTMR3, MTMR4, NCKAP1L, PDGFRB, PDP1, PDZD2, PGPEP1, PHLPP2, PLPP1, PLPP2, PLPP3, PLPP6, PPA2…
GO:0050808	synapse organization	GO_BiologicalProcess-GOA_19.05.2017_00h00	4.2e-07	0.0014	[3]	49.82	137	[ADGRB1, ADGRB2, ADGRB3, ADGRL3, ALS2, AMIGO1, ANK3, APP, ARHGEF15, BDNF, BHLHB9, BSN, CACNA2D2, CACNB1, CACNB2, CACNB3, CACNB4, CAMK1, CBLN1, CDH1, CDH2, CHD4, CHRNA1, CHRNB2, CLSTN1, CLSTN2, COL4A1, CTNND2, CUX2, CYFIP1, DAB2IP, DBNL, DISC1, DKK1, DLG5, DMPK, DNAJA3, DNM3, DRP2, DSCAM, EFNA5, EIF4G1, EPHA7, EPHB1, EPHB2, EPHB3, ERBB2, FBXO45, FLRT1, FLRT3, FNTA, FRMPD4, GLRB, GPM6A, GRM5, IL1RA…
GO:0007411	axon guidance	GO_BiologicalProcess-GOA_19.05.2017_00h00	5.4e-10	1.8e-06	[5, 6, 7, 8, 9, 10, 11, 12, 13]	54.18	136	[APBB2, APP, ARHGAP35, ART4, BCL11B, BDNF, BMPR2, CDK5R1, CHL1, CLSTN1, CNTN4, CREB1, CSF1R, CXCL12, DAB1, DAG1, DCC, DDX11, DNAAF3, DOK4, DOK5, DOK6, DRAXIN, DRGX, DSCAM, EFNA1, EFNA3, EFNA5, EFNB2, ENAH, EPHA4, EPHA7, EPHA8, EPHB1, EPHB2, EPHB3, ERBB2, ETV1, EXT1, FLRT3, FOXP1, FRS2, FYN, FZD3, GAB2, GAP43, GBX2, GDF7, GFRA1, GLI2, GRB10, GRB7, HOXA2, HRAS, IRS2, KIF5A, KIF5B, KIF5C, KIRREL, KL…
GO:0051961	negative regulation of nervous system development	GO_BiologicalProcess-GOA_19.05.2017_00h00	2.5e-06	0.0082	[3, 4, 5, 6, 7]	48.75	136	[ABCC8, ADCY6, ADCYAP1, ADGRG1, APP, ARF6, ARHGEF15, ARHGEF2, ASAP1, B2M, BAG5, BCL11A, BMPR1A, BRINP1, C16orf45, C21orf33, CALR, CARM1, CDK5R1, CDK5RAP2, CHRD, CNTF, CNTN4, CTDSP1, CTNNA1, DAB1, DCC, DDX6, DICER1, DLL1, DLX2, DNAAF3, DNM3, DPYSL3, DRAXIN, EFNA1, EIF2AK3, EIF4E, EPHA4, EPHA7, EPHB1, ERBB4, FGF13, FSTL4, FYCO1, GAK, GSK3B, HDAC2, HMG20A, HOOK3, HOXA2, ID4, IDH2, IFRD1, IFT122, JAG…
GO:0021537	telencephalon development	GO_BiologicalProcess-GOA_19.05.2017_00h00	6.1e-07	0.002	[3, 4, 5, 6, 7, 8, 9]	50	131	[ADGRG1, AFDN, AGTPBP1, ARL13B, ATAT1, ATIC, ATP1A3, ATP2B4, AVPR2, BAD, BAX, BCAN, BCL11B, BMP2, BTG2, C16orf45, C21orf33, CDH2, CDK5R1, CDK5R2, CDK6, CDON, CNTNAP2, CSF1R, CSNK2A2, CX3CR1, CXCL12, DAB1, DAB2IP, DCX, DISC1, DLX2, DNAAF3, EFHC1, EGFR, EMX2, EPHB1, EPHB2, EPHB3, ERBB4, EXT1, EZH1, EZH2, FAT4, FBXO45, FGF13, FOXP1, FOXP2, FUT10, GART, GNG12, GSK3B, HTR5A, ID4, IGF2BP1, INHBA, KAT2A…
GO:0016358	dendrite development	GO_BiologicalProcess-GOA_19.05.2017_00h00	1.7e-11	6.1e-08	[3, 6, 7, 8, 10, 11]	56.77	130	[ACSL4, ACTR2, ADGRB3, ANKRD27, APP, ARF1, ARF4, ARF6, ARID1B, ASAP1, BCL11A, BHLHB9, BMP5, CAMK1, CAMK1D, CAMK2A, CAPRIN1, CAPRIN2, CARM1, CDK5R1, CELSR2, CHRNB2, COBL, CPEB3, CSMD3, CTNND2, CUX1, CUX2, CYFIP1, DAB1, DAB2IP, DCC, DCLK1, DCX, DISC1, DLG5, DNAAF3, DNM1L, DNM3, DSCAM, DTNBP1, EFNA1, EIF4G2, EPHA4, EPHB1, EPHB2, EPHB3, EZH2, FBXW8, FLRT1, FMN1, FSTL4, FYN, GRIN3A, HDAC2, IL1RAP, IL1…
GO:0005938	cell cortex	GO_CellularComponent-GOA_19.05.2017_00h00	1e-05	0.033	[3, 4, 5, 6, 7, 8]	48.13	129	[ACTN2, ACTR1A, ACTR2, AGTRAP, AKAP12, AKAP13, AKT2, ANXA2, ARF6, ARHGAP32, ARHGAP33, ASPH, ASTN2, BSN, C2CD2L, C2CD5, CAPZA2, CAPZB, CAV1, CDH1, CDH2, CLASP1, CLASP2, CLIC5, CLN5, CNKSR1, COBL, COL10A1, CTGF, CTTNBP2, CYTIP, DBNL, DCTN1, DMTN, DST, DSTN, EEF1A1, EPB41, EPS8, EXOC3L1, FABP1, FBLIM1, FGF1, FLOT2, FNBP1L, FRY, FRYL, GAD1, GIPC1, GLRX3, GM2A, GRM7, GSN, GYS2, HFE, HIP1R, HMCN1, INSC…
GO:0007018	microtubule-based movement	GO_BiologicalProcess-GOA_19.05.2017_00h00	7.5e-06	0.024	[3, 4]	48.31	129	[ACTR2, ACTR3, ADCY10, ALPK3, AP2A1, AP2A2, AP2B1, AP3B1, AP3D1, AP3M1, AP3S2, APBA1, APP, ARL3, BICD1, BICD2, BLOC1S1, BLOC1S3, BLOC1S4, BLOC1S5, BLOC1S5-TXNDC5, CATSPER1, CCDC151, CCDC183, CCDC39, CCSAP, CFAP54, CFAP73, CLTA, CLTC, CLUAP1, CNIH2, DCTN1, DNAH10, DNAH11, DNAH14, DNAH2, DNAH3, DNAI2, DNHD1, DST, DTNBP1, DYNC1I1, DYNC1LI2, DYNC2H1, DYNC2LI1, DYNLL2, DYNLRB1, FYCO1, GAS8, HAP1, HSPB…
GO:0010976	positive regulation of neuron projection development	GO_BiologicalProcess-GOA_19.05.2017_00h00	1.6e-06	0.0053	[5, 6, 7, 8, 9, 10, 11, 12]	49.43	129	[ACTR2, ADCYAP1, AMIGO1, ANKRD27, ARF1, ARHGAP35, ATP8A2, AVIL, BCL11A, BDNF, BHLHB9, BMP5, BMPR2, BRAF, CAMK1, CAMK1D, CAPRIN1, CAPRIN2, CFLAR, CNR1, CNTF, COBL, CPEB3, CUX1, CUX2, CXCL12, CYFIP1, DAB2IP, DISC1, DLG5, DNM1L, DPYSL3, DSCAM, EFNA5, EIF4G2, ENC1, EPHA4, EPO, EZH2, FBXW8, FGFR1, FKBP1B, FN1, FYCO1, FYN, HSPA5, IL1RAP, IL1RAPL1, ILK, IST1, ITSN2, KALRN, KATNB1, KIDINS220, L1CAM, LRP8…
GO:0051650	establishment of vesicle localization	GO_BiologicalProcess-GOA_19.05.2017_00h00	3.2e-06	0.01	[4, 5]	49.05	129	[AP3B1, AP3D1, AP3M1, AP3S2, ARF1, ARL6, ATP2A2, BBS7, BET1, BLOC1S1, BLOC1S3, BLOC1S4, BLOC1S5, BLOC1S5-TXNDC5, BRAF, BTBD9, CADPS2, CALM1, CD59, CDH3, CLASP1, CLASP2, CNIH2, CNIH3, CPLX2, CTSC, CUL3, CYFIP1, DCTN1, DCTN2, DENND1A, DNAJC6, DNM1L, DNM3, DTNBP1, DYNC1I1, FNBP1L, FYCO1, GAK, GRIA1, GRIK5, HAP1, HTT, IKBKG, ITSN1, KIF13A, KIF23, KIF3A, KIF3B, KIF5B, LIN7A, LMAN1, LRRK2, MAP4K2, MKKS…
GO:0090287	regulation of cellular response to growth factor stimulus	GO_BiologicalProcess-GOA_19.05.2017_00h00	5.1e-06	0.016	[3, 4, 6]	48.84	126	[ACVR2A, ACVRL1, ADAMTS12, ADGRA2, AGTR2, ARNT, ASPN, BAMBI, BCL9L, BMPER, BMPR2, C21orf33, CAPN5, CASK, CAV1, CAV2, CD109, CD63, CDKN1C, CDKN2B, CER1, CFLAR, CHRD, CHRDL1, CITED2, CTDSPL2, CYFIP1, CYFIP2, DAB2, DAB2IP, DCC, DCN, DKK1, DKK3, DLL1, DOK5, FBN1, FBN2, FBN3, FGF1, FGF10, FGF13, FGF18, FGF2, FGF9, FGFBP1, FGFR1, FLT1, FSTL3, FUZ, FZD4, GATA4, GIPC1, GLG1, GRB10, GREM2, HHIP, HIPK2, HS…
GO:0050768	negative regulation of neurogenesis	GO_BiologicalProcess-GOA_19.05.2017_00h00	9.5e-06	0.03	[4, 5, 6, 7, 8, 9]	48.45	125	[ABCC8, ADCY6, ADCYAP1, ADGRG1, APP, ARF6, ARHGEF2, ASAP1, B2M, BAG5, BCL11A, BMPR1A, BRINP1, C16orf45, C21orf33, CALR, CARM1, CDK5R1, CDK5RAP2, CNTF, CNTN4, CTDSP1, CTNNA1, DAB1, DCC, DDX6, DICER1, DLL1, DLX2, DNAAF3, DNM3, DPYSL3, DRAXIN, EFNA1, EIF4E, EPHA4, EPHA7, EPHB1, ERBB4, FGF13, FSTL4, FYCO1, GAK, GSK3B, HDAC2, HMG20A, HOOK3, HOXA2, ID4, IDH2, IFRD1, JAG1, KANK1, KDM4A, KLK8, LIN28A, LR…
GO:0098742	cell-cell adhesion via plasma-membrane adhesion molecules	GO_BiologicalProcess-GOA_19.05.2017_00h00	2.9e-06	0.0096	[4]	49.59	122	[ADGRL3, AMIGO1, BMP2, CADM1, CADM2, CADM3, CADM4, CBLN1, CD164, CD209, CD6, CD84, CDH1, CDH10, CDH11, CDH13, CDH16, CDH17, CDH2, CDH23, CDH26, CDH3, CDH6, CDH8, CDHR1, CDHR5, CELSR2, CLDN12, CLDN16, CLDN2, CLDN6, CLDN8, CLSTN1, CLSTN2, CX3CL1, DAB1, DNAAF3, DSC1, DSC2, DSCAM, DSG3, DSG4, EPCAM, FAT3, FAT4, FGFRL1, FLRT3, FXYD5, GRID2, IGSF9B, IL1RAPL1, ITGA5, MBP, MMP24, MPZ, MPZL2, NECTIN1, NEC…
GO:0060560	developmental growth involved in morphogenesis	GO_BiologicalProcess-GOA_19.05.2017_00h00	7e-08	0.00024	[3, 4]	52.65	119	[APP, BCL11A, BDNF, BMPR2, CDK5R1, CLASP2, COBL, CSF1, CXCL12, CYFIP1, CYFIP2, DCC, DCLK1, DCX, DDR1, DISC1, DRAXIN, DSCAM, EFNA5, EIF4G2, EPB41L5, EPHA7, ESR1, FGF1, FGF10, FGF13, FLRT1, FLRT3, FMN1, FN1, FSTL4, FYCO1, GAL, HNF1B, HOXD13, IFRD1, ILK, IMPACT, IST1, ITSN2, JADE2, KDM5B, KIF26B, L1CAM, LAMC1, LHX2, LRP6, MACF1, MAP1B, MED1, MEGF8, MST1, MUL1, NDN, NKD1, NLGN3, NRCAM, NRG1, NRN1, NR…
GO:0006813	potassium ion transport	GO_BiologicalProcess-GOA_19.05.2017_00h00	4.4e-07	0.0014	[7]	51.3	118	[ABCC8, ACTN2, ADCYAP1, ADORA1, AKAP6, AMIGO1, ANK2, ANK3, ANO6, ATP1A2, ATP1A3, ATP1A4, ATP1B2, ATP1B3, ATP1B4, CAB39, CAV1, CDK2, CDKN1B, CFH, CHP1, CNGA2, CNGA3, DPP10, DPP6, FHL1, GAL, GCK, HCN1, HCN3, HCN4, HCRT, HTR2A, KCNA1, KCNA5, KCNA6, KCNAB1, KCNAB2, KCNB1, KCNC1, KCNC2, KCNC3, KCNC4, KCND3, KCNE3, KCNE4, KCNE5, KCNG1, KCNG3, KCNH4, KCNH6, KCNH8, KCNIP1, KCNIP2, KCNJ1, KCNJ10, KCNJ13, …
GO:0002443	Frizzled receptors bind Wnts	REACTOME_Reactions_19.05.2017	1.8e-07	0.00063	[-1]	24.18	118	[ADCYAP1, ADCYAP1R1, ADGRE3, ADORA1, ADRA2B, AGTR2, APLN, APLNR, APP, AVPR2, BDKRB2, CALCR, CASR, CCL16, CCL19, CCL20, CCR4, CCR5, CCR6, CCR7, CCR8, CNR1, CNR2, CRHR1, CX3CL1, CX3CR1, CXCL12, CXCL16, CXCL2, CXCL5, CYSLTR1, CYSLTR2, DKK1, EDNRA, FZD10, FZD3, FZD4, FZD7, GABBR1, GAL, GLP1R, GLP2R, GNB1, GNG12, GNG13, GNG2, GNG4, GNG7, GNGT2, GNRHR, GPR31, GPRC6A, GRM1, GRM2, GRM3, GRM4, GRM5, GRM7,…
GO:0045211	postsynaptic membrane	GO_CellularComponent-GOA_19.05.2017_00h00	1.1e-05	0.038	[3, 4, 5, 6, 7, 8]	48.75	117	[ADORA1, ANK1, ANK2, ANK3, ARF1, ARHGAP32, ARRB1, BCR, CADPS2, CAMK2N1, CBLN1, CHRNA1, CHRNA10, CHRNA2, CHRNA4, CHRNA5, CHRNB2, CHRND, CHRNE, CLSTN1, CLSTN2, CNIH2, CNIH3, CNKSR2, CPEB3, CPEB4, DAG1, DAGLA, DISC1, DLG2, DLG3, DLGAP1, DLGAP2, DNAJA3, DNM3, DRP2, DTNBP1, EPHA4, EPHA7, FBXO45, GABBR1, GABRA1, GABRA2, GABRA3, GABRA4, GABRB2, GABRE, GABRG1, GLRA3, GLRA4, GLRB, GOPC, GRIA1, GRIA2, GRIA…
GO:0061659	ubiquitin-like protein ligase activity	GO_MolecularFunction-GOA_19.05.2017_00h00	2.4e-06	0.0079	[4]	50	117	[AMFR, AREL1, ARIH1, ARIH2, BRAP, C18orf25, C6orf89, CACUL1, CBL, CBLB, CBLL1, CUL2, CUL3, CUL4A, CUL4B, DZIP3, FANCL, FBXW11, FBXW7, HACE1, HECTD1, HECTD2, HECTD4, HECW1, HERC2, HERC3, HERC4, HERC5, HUWE1, ITCH, JADE2, LONRF1, LONRF2, MARCH1, MARCH6, MED1, MED21, MED24, MED31, MED7, MGRN1, MIB2, MSL2, NEURL1, NEURL1B, PELI1, PELI2, PELI3, PIAS2, PJA1, PPIL2, PRKN, RAD18, RC3H1, RFFL, RFWD2, RLIM…
GO:0003714	transcription corepressor activity	GO_MolecularFunction-GOA_19.05.2017_00h00	1e-05	0.033	[4]	48.95	116	[AEBP1, AEBP2, ARHGAP35, ASXL1, ATN1, BATF3, BCOR, BRD7, CBFA2T3, CCAR1, CDX2, CITED2, COPS2, CTCF, DDX54, DNAJB1, DR1, E2F6, E2F7, ERF, ETF1, HDAC3, HDAC4, HDAC7, HDAC9, HDGF, HEYL, HIF3A, HIPK2, HOMEZ, HOXC6, HR, HSBP1, HSF4, ID4, JUNB, KCTD1, KDM5B, KLF12, KMT5A, LDB2, LIMD1, MECP2, MEIS2, MNT, MXD4, MXI1, NAB2, NEUROD2, NFIB, NPAT, NR2F1, NRIP1, NSD1, OLIG3, PAWR, PHF12, POU4F2, PPP1R13L, PRO…
GO:0032279	asymmetric synapse	GO_CellularComponent-GOA_19.05.2017_00h00	1.7e-06	0.0057	[3]	50.44	115	[ACTR2, ADAM10, ADD2, ADGRB1, ADORA1, ALS2, ARF1, ARHGAP32, ARHGEF2, ARRB1, ATP1A3, ATP1A4, BCL11A, BCR, BMPR2, BSN, CACNA1C, CALM1, CAMK2A, CAMK2G, CAMK2N1, CDH2, CDK5R1, CLSTN1, CLSTN2, CNIH2, CNKSR2, CPEB3, CPEB4, DAB1, DBNL, DCLK1, DGKI, DISC1, DLG2, DLG3, DLG5, DLGAP1, DLGAP2, DMTN, DNAAF3, DNAJC6, DNM3, DRP2, DTNBP1, EPB41, EPHA4, EPS8, FBXO45, FYN, GAP43, GOPC, GRIA1, GRIK5, GRIN2A, GRIN3A…
GO:0035091	phosphatidylinositol binding	GO_MolecularFunction-GOA_19.05.2017_00h00	2.5e-06	0.0083	[4, 5]	50.22	115	[ACTN2, ADAP1, ADAP2, AIDA, AKT1, AMER1, AMER3, ANKFY1, ANXA2, ARFIP1, ARHGAP32, ARHGAP33, ARHGAP9, ASAP1, BTK, C2CD2L, CLVS1, CLVS2, COL4A3BP, CYTH3, DAB2IP, DAPP1, DENND1A, EEA1, EPB41, FGD2, FRMPD4, FZD7, GAB2, GAP43, GOLPH3, GOLPH3L, GRB7, HIP1, HIP1R, ING3, IQGAP2, ITPR1, JPH2, KCNJ1, KCNJ2, MPPE1, MTM1, MYO10, MYO1B, MYO1E, MYO1G, NCF4, OGT, OSBPL5, OSBPL8, PFN2, PHF12, PHLDA3, PIGK, PIK3C2…
GO:0061630	ubiquitin protein ligase activity	GO_MolecularFunction-GOA_19.05.2017_00h00	2.5e-06	0.0083	[5]	50.22	115	[AMFR, AREL1, ARIH1, ARIH2, BRAP, C18orf25, C6orf89, CACUL1, CBL, CBLB, CBLL1, CUL2, CUL3, CUL4A, CUL4B, DZIP3, FANCL, FBXW11, FBXW7, HACE1, HECTD1, HECTD2, HECTD4, HECW1, HERC2, HERC3, HERC4, HERC5, HUWE1, ITCH, JADE2, LONRF1, LONRF2, MARCH1, MARCH6, MED1, MED21, MED24, MED31, MED7, MGRN1, MIB2, MSL2, NEURL1, NEURL1B, PELI1, PELI2, PELI3, PJA1, PPIL2, PRKN, RAD18, RC3H1, RFFL, RFWD2, RLIM, RNF11…
GO:0002250	adaptive immune response	GO_BiologicalProcess-GOA_19.05.2017_00h00	7.1e-13	2.5e-09	[3]	21.03	114	[AGER, AICDA, B2M, BCL6, BTK, BTN3A1, BTNL8, C1QB, C2, C6, C8B, CAMK4, CCL19, CCR6, CD1E, CD209, CD244, CD40, CD46, CD6, CD84, CD8B, CLCF1, CLEC4G, CLEC4M, CLSTN1, CLU, CR2, CRACR2A, CTSC, CTSH, CTSS, DBNL, DUSP22, ERCC1, EXOSC6, FYN, GNAO1, HFE, HLA-B, HLA-E, HMGB1, HNRNPC, HRAS, ICOSLG, IGLL5, IL12A, IL18R1, IL1RL1, IL20RB, IL4R, IL6ST, ITK, JAG1, JAM3, KLHL7, KLRK1, LAMP3, LAX1, LILRA1, LILRA4…
GO:0004014	Ras signaling pathway	KEGG_19.05.2017	3.2e-06	0.01	[-1]	50.22	114	[AFDN, AKT1, AKT2, AKT3, ANGPT1, ARF6, BAD, BCL2L1, BRAP, CALM1, CALM3, CSF1, CSF1R, EFNA1, EFNA3, EFNA5, EGFR, FGF1, FGF10, FGF13, FGF18, FGF2, FGF23, FGF5, FGF7, FGF9, FGFR1, FLT1, GAB2, GNB1, GNG12, GNG13, GNG2, GNG4, GNG7, GNGT2, GRIN2A, GRIN2B, HRAS, IGF1R, IKBKB, IKBKG, INSR, JMJD7-PLA2G4B, KDR, KSR1, KSR2, MAPK1, MAPK10, MAPK8, MAPK9, MET, NF1, NFKB1, NGFR, NRAS, PAK1, PAK3, PAK4, PAK6, PD…
GO:0016323	basolateral plasma membrane	GO_CellularComponent-GOA_19.05.2017_00h00	1.2e-06	0.004	[3, 4, 5, 6, 7]	50.9	113	[ABCC1, ABCC3, ABCC4, ABCC6, ADORA1, AJAP1, ANK1, ANK2, ANK3, ANXA2, AP2A1, AQP2, AQP3, AQP4, AQP9, ARRB1, ATP1A3, ATP1A4, ATP2B1, ATP2B4, ATP6V1B1, ATP7A, B4GALT1, BEST1, BMPR2, BSND, CA11, CADM1, CASK, CASR, CAV1, CD300LG, CD46, CDH16, CDH17, CDH2, CLDN8, CNNM2, DAG1, DISP1, DLG3, DST, EGFR, EPCAM, ERBB2, ERBB3, ERBB4, FLOT2, GPIHBP1, HPGD, ITGA6, ITGA9, KCNC2, KCNJ10, KCNQ4, LEPR, LEPROT, LIN7…
GO:0098542	defense response to other organism	GO_BiologicalProcess-GOA_19.05.2017_00h00	8.6e-14	3e-10	[3, 4, 5]	20.62	113	[ADAR, ADARB1, AGBL4, AICDA, AIM2, ANKRD17, APOBEC3C, APP, ATG7, ATL1, B2M, BNIP3L, CARD9, CCL20, CD40, CNOT7, CRCP, DDX17, DDX60, DEFB118, DEFB134, DROSHA, EIF2AK2, FGR, FOXP1, GALP, HERC5, HLA-E, HRAS, HTRA1, IFI44L, IFIH1, IFNAR1, IFNAR2, IFNGR1, IFNLR1, IGLL5, IL12A, IL15, IL17A, IL17RC, IL2RA, IL36RN, IL4R, IRF5, IRF9, ITCH, KLRK1, KRT6A, LGALS8, LYST, MAPKBP1, MICB, MR1, MUL1, MX2, NCBP3, N…
GO:0034703	cation channel complex	GO_CellularComponent-GOA_19.05.2017_00h00	1.5e-07	0.00051	[4, 5, 6, 7]	52.58	112	[ABCC8, AKAP6, AMIGO1, ASPH, CACNA1B, CACNA1C, CACNA1E, CACNA2D1, CACNA2D2, CACNA2D4, CACNB1, CACNB2, CACNB3, CACNB4, CACNG1, CACNG4, CAMK2D, CATSPER1, CATSPERD, CATSPERG, CNIH2, CNIH3, CNTNAP1, CNTNAP2, CPT1C, DLG2, DLG3, DPP6, EPS8, FKBP1A, FKBP1B, GRIA1, GRIA2, GRIA4, GRIK5, GRIN2A, GRIN2B, GRIN3A, HCN1, HCN4, HTR3A, KCNA1, KCNA5, KCNA6, KCNAB1, KCNAB2, KCNB1, KCNC1, KCNC2, KCNC3, KCNC4, KCND3…
GO:0007254	JNK cascade	GO_BiologicalProcess-GOA_19.05.2017_00h00	1e-06	0.0034	[6, 7, 8, 10, 11]	51.69	107	[AGER, AIDA, AKT1, APP, ARHGEF5, ARHGEF6, CARD9, CASR, CCL19, CCR7, COPS5, CRKL, CTGF, DAB2IP, DBNL, DKK1, DTNBP1, DUSP19, DUSP22, DVL3, EGFR, EPHA4, EPHB1, ERN1, ERN2, FGD2, FZD10, FZD4, FZD7, GADD45A, GPS1, GRIK5, HDAC3, HIPK2, HIPK3, HMGB1, HRAS, IGF1R, IKBKG, IRAK2, IRAK4, ITCH, MAGI3, MAP2K7, MAP3K11, MAP3K12, MAP3K13, MAP3K2, MAP3K20, MAP3K4, MAP3K5, MAP3K7, MAP3K9, MAP4K1, MAP4K2, MAP4K3, …
GO:0000868	Class B/2 (Secretin family receptors)	REACTOME_Pathways_19.05.2017	9e-08	0.0003	[-1]	23.52	107	[ADCYAP1, ADCYAP1R1, ADGRE3, ADORA1, ADRA2B, AGTR2, APLN, APLNR, APP, AVPR2, BDKRB2, CALCR, CASR, CCL16, CCL19, CCL20, CCR4, CCR5, CCR6, CCR7, CCR8, CNR1, CNR2, CRHR1, CX3CL1, CX3CR1, CXCL12, CXCL16, CXCL2, CXCL5, CYSLTR1, CYSLTR2, EDNRA, FZD10, FZD3, FZD4, FZD7, GABBR1, GAL, GLP1R, GLP2R, GNB1, GNG12, GNG13, GNG2, GNG4, GNG7, GNGT2, GNRHR, GPR31, GPRC6A, GRM1, GRM2, GRM3, GRM4, GRM5, GRM7, HCRT,…
GO:0001157	GPCR ligand binding	REACTOME_Pathways_19.05.2017	9e-08	0.0003	[-1]	23.52	107	[ADCYAP1, ADCYAP1R1, ADGRE3, ADORA1, ADRA2B, AGTR2, APLN, APLNR, APP, AVPR2, BDKRB2, CALCR, CASR, CCL16, CCL19, CCL20, CCR4, CCR5, CCR6, CCR7, CCR8, CNR1, CNR2, CRHR1, CX3CL1, CX3CR1, CXCL12, CXCL16, CXCL2, CXCL5, CYSLTR1, CYSLTR2, EDNRA, FZD10, FZD3, FZD4, FZD7, GABBR1, GAL, GLP1R, GLP2R, GNB1, GNG12, GNG13, GNG2, GNG4, GNG7, GNGT2, GNRHR, GPR31, GPRC6A, GRM1, GRM2, GRM3, GRM4, GRM5, GRM7, HCRT,…
GO:0033267	axon part	GO_CellularComponent-GOA_19.05.2017_00h00	1.6e-06	0.0056	[3, 4, 5, 6, 7]	51.49	104	[AAK1, ADCYAP1, ADORA1, ANK1, ANK3, AP3B1, AP3D1, AP3M1, AP3S2, APP, BLOC1S1, BLOC1S3, BLOC1S4, BLOC1S5, BLOC1S5-TXNDC5, CABP4, CALB1, CD40, CLASP2, CNTNAP1, CNTNAP2, COBL, CPLX2, CYFIP1, DAG1, DAGLA, DFFB, DLG2, DST, DTNBP1, EEA1, EPHA4, FLRT3, GPM6A, GRIA1, GRIK3, GRIK5, HAP1, HSPB1, ILK, KCNA1, KCNAB1, KCNAB2, KCNC1, KCNC2, KCNQ3, KIF1A, KIF1B, KIF3A, KIF3B, KIF5B, L1CAM, LRRK2, MAPK8IP3, MBP,…
GO:0048588	developmental cell growth	GO_BiologicalProcess-GOA_19.05.2017_00h00	4.2e-06	0.013	[3, 4, 5, 6]	50.73	104	[AGTR2, AKAP6, APP, ARIH2, BCL11A, BDNF, BMPR2, CDK5R1, CLASP2, COBL, CXCL12, CYFIP1, CYFIP2, DCC, DCLK1, DCX, DDR1, DISC1, DRAXIN, DSCAM, EFNA5, EIF4G2, EPHA7, FGF13, FLRT1, FLRT3, FN1, FOXP1, FSTL4, FYCO1, GAL, GATA4, IFRD1, ILK, IMPACT, IST1, ITSN2, JADE2, KMT2D, L1CAM, LAMC1, LHX2, MACF1, MAP1B, MEGF8, MEX3C, MUL1, NDN, NLGN3, NRCAM, NRG1, NRN1, NRP2, NTRK3, PAFAH1B1, PAK1, PDLIM5, PDZD2, PLX…
GO:0004510	Focal adhesion	KEGG_19.05.2017	2.9e-06	0.0097	[-1]	51.26	102	[AKT1, AKT2, AKT3, ARHGAP35, ARHGAP5, BAD, BCAR1, BRAF, CAV1, CAV2, CCND2, CCND3, COL1A2, COL2A1, COL4A1, COL4A6, COL6A3, COL6A6, COL9A3, CRK, CRKL, EGFR, ERBB2, FLT1, FN1, FYN, GSK3B, HRAS, IGF1R, ILK, ITGA1, ITGA10, ITGA11, ITGA2, ITGA5, ITGA6, ITGA7, ITGA8, ITGA9, ITGB6, ITGB8, JUN, KDR, LAMB1, LAMC1, MAPK1, MAPK10, MAPK8, MAPK9, MET, MYL2, MYL5, MYLK, MYLK4, PAK1, PAK3, PAK4, PAK6, PARVA, PDG…
GO:0060173	limb development	GO_BiologicalProcess-GOA_19.05.2017_00h00	9.5e-06	0.03	[4, 5]	51.11	92	[AFF3, ALDH1A2, ALX4, ASPH, ATRX, B9D1, BAX, BBS7, BCL2L11, BMPR1A, BMPR2, C2CD3, CACNA1C, COL2A1, CREBBP, DKK1, DLX6, DYNC2H1, FBN2, FGF10, FGF9, FGFR1, FLVCR1, FMN1, FRAS1, GLI2, HDAC2, HNF1A, HOXC10, HOXD10, HOXD12, HOXD13, IFT122, IFT172, IHH, IMPAD1, INTU, ITGA6, LMBR1, LNPK, LRP4, LRP5, MAP3K20, MBNL1, MED1, MED31, MEGF8, MEOX2, NOG, NR2F1, NUSAP1, OXSR1, PAM, PBX1, PBX2, PCSK5, PITX1, PKDC…
GO:0004360	Axon guidance	KEGG_19.05.2017	2.1e-06	0.0069	[-1]	52.57	92	[ABLIM3, ARHGEF12, BMPR2, CAMK2A, CAMK2D, CAMK2G, CFL2, CXCL12, DCC, EFNA1, EFNA3, EFNA5, EFNB2, ENAH, EPHA4, EPHA7, EPHA8, EPHB1, EPHB2, EPHB3, EPHB6, FYN, FZD3, GDF7, GNAI3, GSK3B, HRAS, ILK, L1CAM, LIMK2, LRRC4, MAPK1, MET, NCK2, NFATC2, NFATC3, NRAS, NTNG1, PAK1, PAK3, PAK4, PAK6, PARD6B, PDK1, PIK3R1, PIK3R2, PIK3R3, PLCG1, PLXNA1, PLXNA2, PLXNA4, PLXNC1, PPP3CA, PPP3R2, PRKCA, PTCH1, PTK2, …
GO:0007156	homophilic cell adhesion via plasma membrane adhesion molecules	GO_BiologicalProcess-GOA_19.05.2017_00h00	3.5e-07	0.0011	[5]	54.6	89	[AMIGO1, CADM1, CADM2, CADM3, CADM4, CD84, CDH1, CDH10, CDH11, CDH13, CDH16, CDH17, CDH2, CDH23, CDH26, CDH3, CDH6, CDH8, CDHR1, CDHR5, CELSR2, CLSTN1, CLSTN2, DSC1, DSC2, DSCAM, DSG3, DSG4, FAT3, FAT4, IGSF9B, MPZL2, NECTIN1, NECTIN3, NECTIN4, NPTN, PCDH1, PCDH10, PCDH12, PCDH15, PCDH17, PCDH19, PCDH20, PCDHA1, PCDHA10, PCDHA11, PCDHA12, PCDHA13, PCDHA2, PCDHA3, PCDHA4, PCDHA5, PCDHA6, PCDHA7, P…
GO:0050770	regulation of axonogenesis	GO_BiologicalProcess-GOA_19.05.2017_00h00	1.4e-05	0.047	[6, 7, 8, 9, 10, 11, 12, 13]	51.48	87	[AMIGO1, ARHGAP35, BCL11A, BDNF, BMPR2, BRAF, CDK5R1, CLASP2, CXCL12, CYFIP1, DAB1, DCC, DISC1, DNAAF3, DRAXIN, DSCAM, EFNA1, EFNA5, EIF4G2, EPHA4, EPHA7, EPHB1, EPHB3, FGF13, FN1, FSTL4, FYCO1, IFRD1, ILK, IST1, L1CAM, LRP4, MACF1, MAP1B, MAP2, MARK2, MEGF8, METAP2, NGFR, NRCAM, NRG1, NTRK2, NTRK3, OMA1, OMG, PAFAH1B1, PAK1, PAK3, PLXNA1, PLXNA2, PLXNA4, PLXNC1, POU4F2, PSEN1, PTEN, PTK2, PTPRO,…
GO:0030427	site of polarized growth	GO_CellularComponent-GOA_19.05.2017_00h00	7.8e-06	0.025	[2, 3]	52.12	86	[ADCY10, ALS2, AMFR, APBB2, APP, CBARP, CBL, CCDC120, CDK5R1, CLASP2, CNR1, COBL, CPEB4, CTNND1, CYFIP1, CYTH2, DCTN2, DICER1, DISC1, DLG3, DPYSL3, DSCAM, DTNBP1, EPHA4, EPS8, ERC2, FGF13, FKBP15, FLRT3, FRY, FRYL, FYCO1, GAP43, GDPD5, GPM6A, HNRNPR, IGF2BP1, KATNB1, KIF20B, KIF21B, KIF5B, L1CAM, LRIG2, LRRK2, LRRTM1, MAP3K12, MYH10, MYO5A, NCOA3, NDRG2, NECTIN1, NRSN1, NRXN1, PAFAH1B1, PALLD, PC…
GO:0006909	phagocytosis	GO_BiologicalProcess-GOA_19.05.2017_00h00	2.7e-07	0.00093	[4, 5, 6]	22.59	82	[ABCA1, ABR, ACTR2, ACTR3, ADORA1, ANO6, ANXA11, ARPC4, BCR, C2, CALR, CAMK1D, CD300A, CD47, CD93, CDC7, CORO1C, CRK, CYFIP1, CYFIP2, DOCK2, EIF2AK1, EIF2AK2, ELMO1, ELMO2, ELMO3, FGR, FYN, GSN, GULP1, HMGB1, HNRNPC, IGLL5, ITGA2, ITGB2, LEPR, LEPROT, LRP1, MAPK1, MEGF10, MERTK, MYH9, MYO10, MYO18A, MYO1C, MYO1E, MYO1G, NCF4, NCKAP1, NCKAP1L, NCKIPSD, P2RX7, PAK1, PIK3R1, PIK3R2, PLCG1, PLD2, PRK…
GO:1990138	neuron projection extension	GO_BiologicalProcess-GOA_19.05.2017_00h00	1e-05	0.034	[4, 5, 6, 7, 8, 9, 11, 12]	52.63	80	[BCL11A, BMPR2, CDK5R1, CLASP2, CXCL12, CYFIP1, CYFIP2, DCLK1, DCX, DDR1, DISC1, DRAXIN, DSCAM, EIF4G2, FLRT1, FLRT3, FN1, FYCO1, IFRD1, ILK, IMPACT, ITSN2, JADE2, L1CAM, LAMC1, LHX2, MACF1, MAP1B, MEGF8, MUL1, NDN, NLGN3, NRCAM, NRG1, NRN1, NRP2, NTRK3, PAFAH1B1, PAK1, PLXNA1, PLXNA2, PLXNA4, POU4F2, PRKN, RAB11A, RAB21, RAPH1, RIMS1, RIMS2, RYK, SEMA3A, SEMA3F, SEMA3G, SEMA5A, SEMA5B, SEMA7A, S…
GO:0000049	Neurotransmitter release cycle	REACTOME_Pathways_19.05.2017	7.3e-07	0.0024	[-1]	55.17	80	[ABAT, AHCYL2, APBA1, CASK, CHAT, GAD1, GAD2, GLS, GLS2, LIN7A, LIN7C, MAOA, PPFIA2, PPFIA4, RIMS1, SLC12A2, SLC12A5, SLC12A6, SLC12A7, SLC15A2, SLC15A4, SLC16A10, SLC17A7, SLC17A8, SLC1A2, SLC1A5, SLC22A1, SLC22A2, SLC24A2, SLC24A3, SLC24A4, SLC24A5, SLC25A22, SLC25A26, SLC25A29, SLC26A11, SLC26A2, SLC26A3, SLC26A6, SLC26A7, SLC26A9, SLC34A2, SLC36A1, SLC36A2, SLC38A1, SLC38A2, SLC38A4, SLC3A1, …
GO:0002820	SLC1A1-3,6,7 exchange L-Glu, H+ and 3Na+ for K+	REACTOME_Reactions_19.05.2017	7.3e-07	0.0024	[-1]	55.17	80	[ABAT, AHCYL2, APBA1, CASK, CHAT, GAD1, GAD2, GLS, GLS2, LIN7A, LIN7C, MAOA, PPFIA2, PPFIA4, RIMS1, SLC12A2, SLC12A5, SLC12A6, SLC12A7, SLC15A2, SLC15A4, SLC16A10, SLC17A7, SLC17A8, SLC1A2, SLC1A5, SLC22A1, SLC22A2, SLC24A2, SLC24A3, SLC24A4, SLC24A5, SLC25A22, SLC25A26, SLC25A29, SLC26A11, SLC26A2, SLC26A3, SLC26A6, SLC26A7, SLC26A9, SLC34A2, SLC36A1, SLC36A2, SLC38A1, SLC38A2, SLC38A4, SLC3A1, …
GO:0000624	Glutamate Neurotransmitter Release Cycle	REACTOME_Pathways_19.05.2017	7.3e-07	0.0024	[-1]	55.17	80	[ABAT, AHCYL2, APBA1, CASK, CHAT, GAD1, GAD2, GLS, GLS2, LIN7A, LIN7C, MAOA, PPFIA2, PPFIA4, RIMS1, SLC12A2, SLC12A5, SLC12A6, SLC12A7, SLC15A2, SLC15A4, SLC16A10, SLC17A7, SLC17A8, SLC1A2, SLC1A5, SLC22A1, SLC22A2, SLC24A2, SLC24A3, SLC24A4, SLC24A5, SLC25A22, SLC25A26, SLC25A29, SLC26A11, SLC26A2, SLC26A3, SLC26A6, SLC26A7, SLC26A9, SLC34A2, SLC36A1, SLC36A2, SLC38A1, SLC38A2, SLC38A4, SLC3A1, …
GO:0001025	Transport of inorganic cations/anions and amino acids/oligopeptides	REACTOME_Pathways_19.05.2017	7.3e-07	0.0024	[-1]	55.17	80	[ABAT, AHCYL2, APBA1, CASK, CHAT, GAD1, GAD2, GLS, GLS2, LIN7A, LIN7C, MAOA, PPFIA2, PPFIA4, RIMS1, SLC12A2, SLC12A5, SLC12A6, SLC12A7, SLC15A2, SLC15A4, SLC16A10, SLC17A7, SLC17A8, SLC1A2, SLC1A5, SLC22A1, SLC22A2, SLC24A2, SLC24A3, SLC24A4, SLC24A5, SLC25A22, SLC25A26, SLC25A29, SLC26A11, SLC26A2, SLC26A3, SLC26A6, SLC26A7, SLC26A9, SLC34A2, SLC36A1, SLC36A2, SLC38A1, SLC38A2, SLC38A4, SLC3A1, …
GO:0005005	SLC1A1,2,3,6,7 cotransport L-Glu,L-Asp,D-Asp,H+,3Na+ from extracellular region to cytosol	REACTOME_Reactions_19.05.2017	7.3e-07	0.0024	[-1]	55.17	80	[ABAT, AHCYL2, APBA1, CASK, CHAT, GAD1, GAD2, GLS, GLS2, LIN7A, LIN7C, MAOA, PPFIA2, PPFIA4, RIMS1, SLC12A2, SLC12A5, SLC12A6, SLC12A7, SLC15A2, SLC15A4, SLC16A10, SLC17A7, SLC17A8, SLC1A2, SLC1A5, SLC22A1, SLC22A2, SLC24A2, SLC24A3, SLC24A4, SLC24A5, SLC25A22, SLC25A26, SLC25A29, SLC26A11, SLC26A2, SLC26A3, SLC26A6, SLC26A7, SLC26A9, SLC34A2, SLC36A1, SLC36A2, SLC38A1, SLC38A2, SLC38A4, SLC3A1, …
GO:0050773	regulation of dendrite development	GO_BiologicalProcess-GOA_19.05.2017_00h00	6.1e-07	0.002	[4, 7, 8, 9, 10, 11, 12]	55.8	77	[ACTR2, ADGRB3, ANKRD27, ARF1, ARF6, ASAP1, BCL11A, BHLHB9, BMP5, CAMK1, CAMK1D, CAPRIN1, CAPRIN2, CARM1, CDK5R1, CHRNB2, COBL, CPEB3, CSMD3, CUX1, CUX2, CYFIP1, DAB2IP, DCC, DISC1, DLG5, DNM1L, DNM3, EFNA1, EIF4G2, EPHA4, EZH2, FBXW8, FSTL4, HDAC2, IL1RAP, IL1RAPL1, ILK, KALRN, KIAA1217, LRP8, LRRK2, LZTS1, MAPK6, NEURL1, NLGN3, NR2E1, NRG1, PACSIN1, PAFAH1B1, PAK3, PDLIM5, PPP3CA, PREX1, PSEN1,…
GO:0001065	Golgi Associated Vesicle Biogenesis	REACTOME_Pathways_19.05.2017	2.1e-09	7.4e-06	[-1]	61.6	77	[AGTRAP, AP1G1, AP1M1, AP1S3, AP3B1, ARF1, ARRB1, ATG7, BCL2L11, BLOC1S1, BLOC1S3, BLOC1S4, BRAF, BRAP, CLCN6, CLINT1, CNKSR1, CNKSR2, CPD, DAB2IP, DNAJC6, DTNBP1, ESRP1, FAM114A2, FAM131B, FN1, FTH1, FXR1, GAK, GOLGB1, HIP1R, HRAS, IGF2R, KDM7A, KIAA1549, KSR1, KSR2, LMNA, MACF1, MAP3K11, MAPK1, MARK3, MPRIP, NAPA, NF1, NRAS, OCRL, PAPD7, QKI, RAB5C, RAF1, RAP1A, RAP1B, RASA1, RASA2, RASA3, RASA…
GO:0001481	Signaling by BRAF and RAF fusions	REACTOME_Pathways_19.05.2017	2.1e-09	7.4e-06	[-1]	61.6	77	[AGTRAP, AP1G1, AP1M1, AP1S3, AP3B1, ARF1, ARRB1, ATG7, BCL2L11, BLOC1S1, BLOC1S3, BLOC1S4, BRAF, BRAP, CLCN6, CLINT1, CNKSR1, CNKSR2, CPD, DAB2IP, DNAJC6, DTNBP1, ESRP1, FAM114A2, FAM131B, FN1, FTH1, FXR1, GAK, GOLGB1, HIP1R, HRAS, IGF2R, KDM7A, KIAA1549, KSR1, KSR2, LMNA, MACF1, MAP3K11, MAPK1, MARK3, MPRIP, NAPA, NF1, NRAS, OCRL, PAPD7, QKI, RAB5C, RAF1, RAP1A, RAP1B, RASA1, RASA2, RASA3, RASA…
GO:0001484	Oncogenic MAPK signaling	REACTOME_Pathways_19.05.2017	2.1e-09	7.4e-06	[-1]	61.6	77	[AGTRAP, AP1G1, AP1M1, AP1S3, AP3B1, ARF1, ARRB1, ATG7, BCL2L11, BLOC1S1, BLOC1S3, BLOC1S4, BRAF, BRAP, CLCN6, CLINT1, CNKSR1, CNKSR2, CPD, DAB2IP, DNAJC6, DTNBP1, ESRP1, FAM114A2, FAM131B, FN1, FTH1, FXR1, GAK, GOLGB1, HIP1R, HRAS, IGF2R, KDM7A, KIAA1549, KSR1, KSR2, LMNA, MACF1, MAP3K11, MAPK1, MARK3, MPRIP, NAPA, NF1, NRAS, OCRL, PAPD7, QKI, RAB5C, RAF1, RAP1A, RAP1B, RASA1, RASA2, RASA3, RASA…
GO:0004371	Apelin signaling pathway	KEGG_19.05.2017	1.3e-05	0.041	[-1]	53.28	73	[ADCY10, ADCY2, ADCY4, ADCY5, ADCY6, AKT1, AKT2, AKT3, APLN, APLNR, BORCS8-MEF2B, CALM1, CALM3, CAMK4, CDH1, CTGF, EGR1, GABARAPL1, GABARAPL2, GNAI3, GNB1, GNG12, GNG13, GNG2, GNG4, GNG7, GNGT2, HDAC4, HRAS, ITPR1, JAG1, LIPE, MAPK1, MEF2A, MEF2D, MYL2, MYLK, MYLK4, NOS1, NOS2, NOS3, NRAS, NRF1, PDE3B, PIK3C3, PIK3CG, PIK3R4, PIK3R5, PIK3R6, PLCB1, PLCB3, PPARGC1A, PRKAB1, PRKAB2, PRKACA, PRKAG1,…
GO:0002460	adaptive immune response based on somatic recombination of immune receptors built from immunoglobulin superfamily domains	GO_BiologicalProcess-GOA_19.05.2017_00h00	9.5e-11	3.3e-07	[4]	19.67	72	[AGER, AICDA, B2M, BCL6, BTK, C1QB, C2, C6, C8B, CCL19, CCR6, CD40, CD46, CLCF1, CLEC4G, CLU, CR2, CTSC, CTSH, DUSP22, ERCC1, EXOSC6, GNAO1, HFE, HLA-B, HLA-E, HMGB1, HNRNPC, HRAS, IGLL5, IL12A, IL18R1, IL1RL1, IL20RB, IL4R, JAG1, KLHL7, LY9, MAP3K7, MICB, MLH1, MYO1G, NBN, NDFIP1, NSD2, P2RX7, POU2F2, PRKCD, PVR, RC3H1, RFTN1, RIPK2, RIPK3, RNF8, RORA, RSAD2, SASH3, SLA2, SLAMF6, SOCS5, STAT6, S…
GO:0048813	dendrite morphogenesis	GO_BiologicalProcess-GOA_19.05.2017_00h00	5.4e-06	0.017	[4, 6, 7, 8, 9, 10, 11, 12]	54.55	72	[ACTR2, ADGRB3, ANKRD27, BHLHB9, CAMK2A, CAPRIN1, CAPRIN2, CDK5R1, CELSR2, CHRNB2, CTNND2, CUX1, CUX2, DCLK1, DCX, DNM1L, DNM3, DSCAM, DTNBP1, EFNA1, EPHA4, EPHB1, EPHB2, EPHB3, FBXW8, FMN1, FYN, IL1RAPL1, ILK, KALRN, KIAA1217, KIDINS220, KLF7, LRP4, LRP8, LRRK2, LZTS1, MAP2, MEF2A, METAP2, MINK1, NLGN3, NR2E1, PAFAH1B1, PAK3, PDLIM5, PPP3CA, PREX2, PTEN, PTPRD, RAB21, RAP2A, RBFOX2, RELN, RERE, …
GO:0002449	lymphocyte mediated immunity	GO_BiologicalProcess-GOA_19.05.2017_00h00	8e-11	2.8e-07	[4]	19.56	71	[AGER, AICDA, AP1G1, B2M, BCL6, BTK, C1QB, C2, C6, C8B, CADM1, CCR6, CD40, CD46, CLCF1, CLEC4G, CLU, CR2, CRK, CTSC, CTSH, DUSP22, ERCC1, EXOSC6, GNAO1, HFE, HLA-B, HLA-E, HMGB1, HNRNPC, IGLL5, IL12A, IL20RB, IL4R, JAG1, KIR3DL1, KLRD1, KLRK1, LYST, MAP3K7, MICB, MLH1, MYO1G, NBN, NDFIP1, NSD2, P2RX7, PIK3R6, POU2F2, PRKCD, PVR, RFTN1, RIPK3, RNF8, RSAD2, SASH3, SERPINB4, SLA2, SLAMF6, STAT6, STX…
GO:0008236	serine-type peptidase activity	GO_MolecularFunction-GOA_19.05.2017_00h00	1e-09	3.4e-06	[4, 5]	19.7	65	[ACE, AEBP1, APEH, BMP1, C1QB, C2, CAPN5, COLEC10, CPD, CPM, CPZ, CTRC, CTSC, CTSH, CTSS, CYP11B1, DERL1, DERL2, DPP10, DPP6, DPP8, F9, HNRNPC, HTRA1, IGLL5, KLK1, KLK10, KLK11, KLK13, KLK15, KLK8, LONP1, LONP2, MASP1, MMP13, MMP3, MMP8, MST1, NAALAD2, PARL, PCSK1, PCSK5, PIKFYVE, PRCP, PREPL, PRSS1, PRSS16, PRSS21, PRSS23, RELN, RHBDD1, RHBDD2, RHBDF1, SEC11A, SH2B2, STK4, TLL1, TLL2, TMEM115, T…
GO:0000867	Class A/1 (Rhodopsin-like receptors)	REACTOME_Pathways_19.05.2017	2e-09	7e-06	[-1]	19.81	64	[ADORA1, ADRA2B, AGTR2, APLN, APLNR, APP, AVPR2, BDKRB2, CCL16, CCL19, CCL20, CCR4, CCR5, CCR6, CCR7, CCR8, CNR1, CNR2, CX3CL1, CX3CR1, CXCL12, CXCL16, CXCL2, CXCL5, CYSLTR1, CYSLTR2, EDNRA, GAL, GNRHR, GPR31, HCRT, HTR1D, HTR2A, HTR4, HTR5A, MTNR1B, NLN, NMUR2, NPFFR1, NPFFR2, NPY1R, NPY2R, OPN3, OPRL1, PDYN, PLPPR1, PLPPR4, PLPPR5, PROK1, PTGDR, PTGER3, PTGER4, PTGFR, QRFPR, RXFP1, S1PR1, S1PR3…
GO:0004202	Somatostatin receptors bind somatostatin and cortistatin	REACTOME_Reactions_19.05.2017	2e-09	7e-06	[-1]	19.81	64	[ADORA1, ADRA2B, AGTR2, APLN, APLNR, APP, AVPR2, BDKRB2, CCL16, CCL19, CCL20, CCR4, CCR5, CCR6, CCR7, CCR8, CNR1, CNR2, CX3CL1, CX3CR1, CXCL12, CXCL16, CXCL2, CXCL5, CYSLTR1, CYSLTR2, EDNRA, GAL, GNRHR, GPR31, HCRT, HTR1D, HTR2A, HTR4, HTR5A, MTNR1B, NLN, NMUR2, NPFFR1, NPFFR2, NPY1R, NPY2R, OPN3, OPRL1, PDYN, PLPPR1, PLPPR4, PLPPR5, PROK1, PTGDR, PTGER3, PTGER4, PTGFR, QRFPR, RXFP1, S1PR1, S1PR3…
GO:0000876	Peptide ligand-binding receptors	REACTOME_Pathways_19.05.2017	2e-09	7e-06	[-1]	19.81	64	[ADORA1, ADRA2B, AGTR2, APLN, APLNR, APP, AVPR2, BDKRB2, CCL16, CCL19, CCL20, CCR4, CCR5, CCR6, CCR7, CCR8, CNR1, CNR2, CX3CL1, CX3CR1, CXCL12, CXCL16, CXCL2, CXCL5, CYSLTR1, CYSLTR2, EDNRA, GAL, GNRHR, GPR31, HCRT, HTR1D, HTR2A, HTR4, HTR5A, MTNR1B, NLN, NMUR2, NPFFR1, NPFFR2, NPY1R, NPY2R, OPN3, OPRL1, PDYN, PLPPR1, PLPPR4, PLPPR5, PROK1, PTGDR, PTGER3, PTGER4, PTGFR, QRFPR, RXFP1, S1PR1, S1PR3…
GO:0048675	axon extension	GO_BiologicalProcess-GOA_19.05.2017_00h00	1.4e-05	0.046	[5, 6, 7, 8, 9, 10, 11, 12, 13]	55.36	62	[BCL11A, BMPR2, CDK5R1, CLASP2, CXCL12, CYFIP1, DCLK1, DCX, DISC1, DRAXIN, DSCAM, EIF4G2, FN1, FYCO1, IFRD1, ILK, L1CAM, LAMC1, LHX2, MACF1, MAP1B, MEGF8, NDN, NLGN3, NRCAM, NRG1, NRP2, NTRK3, PAFAH1B1, PAK1, PLXNA1, PLXNA2, PLXNA4, POU4F2, RAB11A, RAB21, RAPH1, RYK, SEMA3A, SEMA3F, SEMA3G, SEMA5A, SEMA5B, SEMA7A, SHTN1, SLC9A6, SLC9A7, SLIT1, SLIT3, SRF, TNR, TRPC5, TRPV2, TTL, ULK1, ULK2, USP9X…
GO:0004931	Insulin resistance	KEGG_19.05.2017	9.4e-06	0.03	[-1]	56.07	60	[AKT1, AKT2, AKT3, CPT1A, CREB1, CREB3L2, CREB5, FOXO1, G6PC3, GFPT1, GFPT2, GSK3B, GYS2, IKBKB, INSR, IRS1, IRS2, MAPK10, MAPK8, MAPK9, MGEA5, MLX, MLXIP, NFKB1, NFKBIA, NOS3, NR1H2, OGT, PCK2, PIK3R1, PIK3R2, PIK3R3, PPARA, PPARGC1A, PPARGC1B, PPP1CC, PPP1R3A, PPP1R3B, PPP1R3D, PRKAB1, PRKAB2, PRKAG1, PRKAG2, PRKCB, PRKCD, PRKCE, PTEN, PTPA, PTPN1, PTPN11, PTPRF, RPS6KA1, RPS6KA2, RPS6KA3, RPS6…
GO:0060996	dendritic spine development	GO_BiologicalProcess-GOA_19.05.2017_00h00	1.4e-06	0.0047	[3, 4, 7, 8, 9, 11, 12]	59.38	57	[ACSL4, ACTR2, ARF1, ARF4, ARF6, ARID1B, ASAP1, BHLHB9, CAMK1, CAPRIN1, CAPRIN2, CDK5R1, CPEB3, CTNND2, CUX2, DISC1, DLG5, DNM1L, DNM3, EFNA1, EIF4G2, EPHA4, EPHB1, EPHB2, EPHB3, FSTL4, HDAC2, KALRN, KIAA1217, LRP8, LRRK2, MAPK6, NCK2, NEURL1, NLGN3, NRG1, PAFAH1B1, PAK3, PAK4, PDLIM5, PKN2, PSEN1, PTEN, RELN, SDK1, SHANK1, SHANK3, SLC12A5, SLC9A6, SLC9A7, SRCIN1, SRGAP2, SRGAP3, UBA6, WASL, WNT7…
GO:0005231	Choline metabolism in cancer	KEGG_19.05.2017	6.2e-06	0.02	[-1]	57.58	57	[AKT1, AKT2, AKT3, CHPT1, DGKA, DGKD, DGKE, DGKG, DGKH, DGKI, DGKQ, EGFR, HRAS, JMJD7-PLA2G4B, JUN, LYPLA1, MAPK1, MAPK10, MAPK8, MAPK9, NRAS, PCYT1A, PDGFA, PDGFC, PDGFD, PDGFRB, PIK3R1, PIK3R2, PIK3R3, PLA2G4E, PLA2G4F, PLCG1, PLD1, PLD2, PLPP1, PLPP2, PLPP3, PRKCA, PRKCB, PRKCG, RAC2, RAF1, RHEB, RPS6KB1, RPS6KB2, SLC22A1, SLC22A2, SLC44A1, SLC5A7, SOS1, SOS2, SP1, TSC1, TSC2, WASF2, WASF3, WA…
GO:0006959	humoral immune response	GO_BiologicalProcess-GOA_19.05.2017_00h00	2.6e-24	9.8e-21	[3]	13.16	55	[APP, ATP7A, B2M, BPIFB2, C1QB, C2, C6, C8B, CCL19, CCL20, CCL22, CCR6, CCR7, CD46, CD59, CD83, CFH, CLU, COLEC10, CPN2, CR2, CXCL12, CXCL14, CXCL2, CYP11B1, CYP11B2, DEFB118, ENC1, GALP, GNAO1, HLA-E, HNRNPC, IGLL5, IL36RN, KRT1, KRT6A, LY86, MASP1, MS4A1, MS4A2, NRG1, PDCD1, PDZD11, PIKFYVE, POU2AF1, POU2F2, RBPJ, RNASE7, RPL30, SPINK5, SPNS2, ST6GAL1, SUSD4, TFE3, TOR2A]
GO:0004012	ErbB signaling pathway	KEGG_19.05.2017	1.7e-07	0.00058	[-1]	62.79	54	[AKT1, AKT2, AKT3, BAD, BRAF, BTC, CAMK2A, CAMK2D, CAMK2G, CBL, CBLB, CDKN1B, CRK, CRKL, EGFR, ERBB2, ERBB3, ERBB4, GSK3B, HRAS, JUN, MAP2K7, MAPK1, MAPK10, MAPK8, MAPK9, MYC, NCK2, NRAS, NRG1, NRG2, NRG3, NRG4, PAK1, PAK3, PAK4, PAK6, PIK3R1, PIK3R2, PIK3R3, PLCG1, PRKCA, PRKCB, PRKCG, PTK2, RAF1, RPS6KB1, RPS6KB2, SHC1, SHC4, SOS1, SOS2, STAT5A, TGFA]
GO:0005840	ribosome	GO_CellularComponent-GOA_19.05.2017_00h00	8.3e-07	0.0027	[4, 5, 6, 7]	20.78	53	[COA1, COL11A2, DDX3X, DNAJC21, EIF2A, EIF2AK2, EIF4G1, FXR2, HSPA14, LARP4B, MRPL10, MRPL19, MRPL20, MRPL35, MRPL43, MRPL45, MRPL46, MRPL49, MRPL57, MRPS23, MRPS25, MRPS26, MRPS27, MRPS30, NAA10, NAA11, NLE1, NSUN3, NUFIP2, PPARGC1A, PRMT3, PTCD3, RACK1, RBM3, RPL11, RPL13A, RPL14, RPL30, RPL37, RPL5, RPLP0, RPS11, RPS24, RPS6KA2, RPS6KL1, RPS9, RPSA, RRBP1, RXRB, SF1, SRP68, WDR46, ZNF525]
GO:0005124	trans-Golgi Network Derived Lysosomal Vesicle Uncoating	REACTOME_Reactions_19.05.2017	4e-06	0.013	[-1]	58.89	53	[AP1G1, AP1M1, AP1S3, AP2A1, AP2A2, AP2B1, AP3B1, AP4M1, AP4S1, APP, ARF1, ARRB1, ATP6V1H, B2M, BLOC1S1, BLOC1S3, BLOC1S4, CD8B, CLINT1, CLTA, CLTC, CLVS1, CLVS2, CPD, DNAJC6, DOCK2, DTNBP1, ELMO1, FTH1, FYN, GAK, GNS, GOLGB1, HIP1R, IGF2R, LCK, M6PR, NAPA, OCRL, RAB5C, SH3GL2, SNX2, SNX9, SORT1, TBC1D8B, TFRC, TGOLN2, TPD52, TPD52L1, VAMP2, VAMP7, VAMP8, YIPF6]
GO:0005125	trans-Golgi Network Lysosome Vesicle Destined Membrane Coat Assembly	REACTOME_Reactions_19.05.2017	4e-06	0.013	[-1]	58.89	53	[AP1G1, AP1M1, AP1S3, AP2A1, AP2A2, AP2B1, AP3B1, AP4M1, AP4S1, APP, ARF1, ARRB1, ATP6V1H, B2M, BLOC1S1, BLOC1S3, BLOC1S4, CD8B, CLINT1, CLTA, CLTC, CLVS1, CLVS2, CPD, DNAJC6, DOCK2, DTNBP1, ELMO1, FTH1, FYN, GAK, GNS, GOLGB1, HIP1R, IGF2R, LCK, M6PR, NAPA, OCRL, RAB5C, SH3GL2, SNX2, SNX9, SORT1, TBC1D8B, TFRC, TGOLN2, TPD52, TPD52L1, VAMP2, VAMP7, VAMP8, YIPF6]
GO:0005126	trans-Golgi Network Lysosomal Vesicle Scission	REACTOME_Reactions_19.05.2017	4e-06	0.013	[-1]	58.89	53	[AP1G1, AP1M1, AP1S3, AP2A1, AP2A2, AP2B1, AP3B1, AP4M1, AP4S1, APP, ARF1, ARRB1, ATP6V1H, B2M, BLOC1S1, BLOC1S3, BLOC1S4, CD8B, CLINT1, CLTA, CLTC, CLVS1, CLVS2, CPD, DNAJC6, DOCK2, DTNBP1, ELMO1, FTH1, FYN, GAK, GNS, GOLGB1, HIP1R, IGF2R, LCK, M6PR, NAPA, OCRL, RAB5C, SH3GL2, SNX2, SNX9, SORT1, TBC1D8B, TFRC, TGOLN2, TPD52, TPD52L1, VAMP2, VAMP7, VAMP8, YIPF6]
GO:0005127	Vamp And trans-Golgi Network AP-1 Binding Coupled With Cargo Capture On Lysosome Vesicle Destined Golgi Membrane	REACTOME_Reactions_19.05.2017	4e-06	0.013	[-1]	58.89	53	[AP1G1, AP1M1, AP1S3, AP2A1, AP2A2, AP2B1, AP3B1, AP4M1, AP4S1, APP, ARF1, ARRB1, ATP6V1H, B2M, BLOC1S1, BLOC1S3, BLOC1S4, CD8B, CLINT1, CLTA, CLTC, CLVS1, CLVS2, CPD, DNAJC6, DOCK2, DTNBP1, ELMO1, FTH1, FYN, GAK, GNS, GOLGB1, HIP1R, IGF2R, LCK, M6PR, NAPA, OCRL, RAB5C, SH3GL2, SNX2, SNX9, SORT1, TBC1D8B, TFRC, TGOLN2, TPD52, TPD52L1, VAMP2, VAMP7, VAMP8, YIPF6]
GO:0007632	GKAPs bind PSD-95 members	REACTOME_Reactions_19.05.2017	2.6e-06	0.0086	[-1]	59.77	52	[APBA1, CASK, DBNL, DLG2, DLG3, DLGAP1, DLGAP2, DLGAP4, EPB41, EPB41L1, EPB41L5, FLOT2, GRIA1, GRIA4, GRIN2A, GRIN2B, GRM1, GRM5, HOMER1, IL1RAPL1, LIN7A, LIN7C, LRFN1, LRRTM1, LRRTM2, LRRTM3, LRRTM4, NLGN2, NLGN3, NLGN4X, NRXN1, NRXN2, NRXN3, NTRK3, PDLIM5, PPFIA2, PPFIA4, PPFIBP1, PTPRD, PTPRF, RTN3, SHANK1, SHANK2, SHANK3, SLITRK1, SLITRK4, SLITRK5, SLITRK6, STXBP1, SYT10, SYT2, SYT7]
GO:0007633	HOMER binds SHANK proteins	REACTOME_Reactions_19.05.2017	2.6e-06	0.0086	[-1]	59.77	52	[APBA1, CASK, DBNL, DLG2, DLG3, DLGAP1, DLGAP2, DLGAP4, EPB41, EPB41L1, EPB41L5, FLOT2, GRIA1, GRIA4, GRIN2A, GRIN2B, GRM1, GRM5, HOMER1, IL1RAPL1, LIN7A, LIN7C, LRFN1, LRRTM1, LRRTM2, LRRTM3, LRRTM4, NLGN2, NLGN3, NLGN4X, NRXN1, NRXN2, NRXN3, NTRK3, PDLIM5, PPFIA2, PPFIA4, PPFIBP1, PTPRD, PTPRF, RTN3, SHANK1, SHANK2, SHANK3, SLITRK1, SLITRK4, SLITRK5, SLITRK6, STXBP1, SYT10, SYT2, SYT7]
GO:0007645	SHANK proteins bind GKAPs	REACTOME_Reactions_19.05.2017	2.6e-06	0.0086	[-1]	59.77	52	[APBA1, CASK, DBNL, DLG2, DLG3, DLGAP1, DLGAP2, DLGAP4, EPB41, EPB41L1, EPB41L5, FLOT2, GRIA1, GRIA4, GRIN2A, GRIN2B, GRM1, GRM5, HOMER1, IL1RAPL1, LIN7A, LIN7C, LRFN1, LRRTM1, LRRTM2, LRRTM3, LRRTM4, NLGN2, NLGN3, NLGN4X, NRXN1, NRXN2, NRXN3, NTRK3, PDLIM5, PPFIA2, PPFIA4, PPFIBP1, PTPRD, PTPRF, RTN3, SHANK1, SHANK2, SHANK3, SLITRK1, SLITRK4, SLITRK5, SLITRK6, STXBP1, SYT10, SYT2, SYT7]
[truncated: 57 more rows]
